# Supplementary material for: Loss of UCP1 function augments recruitment of futile lipid cycling for thermogenesis in murine brown fat
Source: Mol Metab. 2022 Apr 22;61:101499. doi: 10.1016/j.molmet.2022.101499 (PMC9097615; doi:10.1016/j.molmet.2022.101499)
Supplement: Multimedia component 1 [file mmc1.xlsx]

## Sheet: Proteome
Protein IDs	Exp1 WT_Con1	Exp1 WT_Con2	Exp1 WT_Con3	Exp1 WT_Con4	Exp1 WT_Con5	Exp1 WT_Iso1	Exp1 WT_Iso2	Exp1 WT_Iso3	Exp1 WT_Iso4	Exp1 WT_Iso5	Exp1 Welch's T-test Significant ISO_Con	Exp1 -Log Welch's T-test p-value ISO_Con	Exp1 Welch's T-test q-value ISO_Con	Exp1 Welch's T-test Difference ISO_Con	Exp1 Welch's T-test Test statistic ISO_Con	Exp1 Majority protein IDs	Exp1 Protein names	Exp1 Gene names	Exp3 UCP1KO_Con1	Exp3 UCP1KO_Con2	Exp3 UCP1KO_Con3	Exp3 UCP1KO_Con4	Exp3 UCP1KO_Con5	Exp3 UCP1KO_Iso1	Exp3 UCP1KO_Iso2	Exp3 UCP1KO_Iso3	Exp3 UCP1KO_Iso4	Exp3 UCP1KO_Iso5	Exp3 Welch's T-test Significant S_C	Exp3 -Log Welch's T-test p-value S_C	Exp3 Welch's T-test q-value S_C	Exp3 Welch's T-test Difference S_C	Exp3 Welch's T-test Test statistic S_C	Exp3 Majority protein IDs	Exp3 Protein names	Exp3 Gene names
A0A023T778;Q9CQL1;P61327;G3UZW7	0.121607	-0.471514	0.00913429	0.209822	-0.0999393	0.106606	0.169529	0.228757	0.0307474	0.0925722		0.645792	1	0.17182	1.39464	A0A023T778;Q9CQL1;P61327;G3UZW7	Protein mago nashi homolog 2;Protein mago nashi homolog	Magohb;Magoh	1.88729	0.816308	1.9672	1.91851	1.94871	1.88657	2.07822	1.91938	2.0155	1.8943		0.486386	0.501314	0.251189	1.10951	A0A023T778;Q9CQL1;P61327;G3UZW7	Protein mago nashi homolog 2;Protein mago nashi homolog	Magohb;Magoh
A0A075B5Y8																			-1.46392	-0.037715	-0.557875	-1.49547	-1.28939	-1.10951	-0.789421	-1.18052	-0.824739	-1.06596		0.0285219	0.965587	-0.0251564	-0.0842087	A0A075B5Y8		Tcrg-V6
A0A087WNL7;A0A087WQ44;A0A087WP63;A0A087WNX7;A0A087WQY5;E9Q9V7;A0A0U1RQA7;A0A087WS36	-2.12801	-1.94166	-2.14677	-2.06439	-2.05369	-2.11617	-2.01141	-2.05721	-2.06793	-2.06181		0.0346706	0.986733	0.00399837	0.100706	A0A087WNL7;A0A087WQ44;A0A087WP63;A0A087WNX7		Srcap	-1.98423	-2.10908	-2.15296	-2.37333	-2.19832	-1.93168	-1.85466	-1.98566	-2.05685	-2.16432		1.08503	0.225784	0.164949	1.99538	A0A087WNL7;A0A087WQ44;A0A087WP63;A0A087WNX7		Srcap
A0A087WNS9;A0A087WQ65;A0A087WRZ2;A0A087WNT2;A0A087WPY4;Q99JA5;Q64253																			-2.51577	-5.76409	-2.50365	-3.63646	-2.81382	-2.71217	-2.20942	-2.31569	-2.80063	-2.90286		0.622339	0.412318	0.858602	1.36268	A0A087WNS9;A0A087WQ65;A0A087WRZ2;A0A087WNT2;A0A087WPY4;Q99JA5;Q64253	Lymphocyte antigen 6E	Ly6e
A0A087WNV1;A0A087WSR7;A0A087WR52;Q8K2K6;A0A087WRL1	2.65352	2.2065	2.6411	2.63159	2.59182	2.86954	2.51488	2.5856	2.4012	2.59904		0.16709	0.962427	0.0491453	0.427166	A0A087WNV1;A0A087WSR7;A0A087WR52;Q8K2K6;A0A087WRL1	Arf-GAP domain and FG repeat-containing protein 1	Agfg1	0.574319	0.611325	0.713217	0.932275	0.932741	0.134089	0.0806065	0.0628223	0.194659	0.277023	+	3.35517	0.0196383	-0.602935	-6.98952	A0A087WNV1;A0A087WSR7;A0A087WR52;Q8K2K6;A0A087WRL1	Arf-GAP domain and FG repeat-containing protein 1	Agfg1
A0A087WNZ7;G5E870;A0A0B4J1N9;A0A087WRV6;Q3TP48;A0A087WSG4;A0A087WS65	2.43975	2.04363	2.42187	2.49438	2.48149	2.4016	2.45197	2.42615	2.51687	2.42878		0.331318	0.98536	0.0688467	0.796319	A0A087WNZ7;G5E870	E3 ubiquitin-protein ligase TRIP12	Trip12	2.33354	1.81478	2.18788	2.04817	2.17459	2.18896	2.18379	2.14425	2.24914	2.14225		0.325261	0.631076	0.0698868	0.784464	A0A087WNZ7;G5E870	E3 ubiquitin-protein ligase TRIP12	Trip12
A0A087WPB2;A0A087WRH9;Q8BX65;A0A087WRW6	-4.13739	-4.30132	-3.85003	-3.85647	-3.90247	-4.05476	-4.02413	-4.13004	-3.76086	-3.97157		0.0698758	0.977498	0.0212652	0.194279	A0A087WPB2;A0A087WRH9;Q8BX65	MyoD family inhibitor domain-containing protein	Mdfic	-6.0251		-5.95546	-7.07697	-6.17427	-5.68349	-5.72658	-6.02243	-5.994	-5.8257		0.753132	0.346872	0.457506	1.69922	A0A087WPB2;A0A087WRH9;Q8BX65	MyoD family inhibitor domain-containing protein	Mdfic
A0A087WPH5;Q8VC60	-4.25064	-4.29946	-4.00144	-4.10408	-3.91031	-4.0673	-4.03083	-4.0516	-4.01054	-4.19866		0.203164	0.962241	0.041399	0.514938	A0A087WPH5;Q8VC60	Beta-galactosidase-1-like protein	Glb1l	-2.20023	-3.60255	-2.36658	-3.37099	-2.94007	-2.78735	-2.42845	-2.41924	-2.54474	-2.42329		0.608837	0.419457	0.375469	1.33118	A0A087WPH5;Q8VC60	Beta-galactosidase-1-like protein	Glb1l
A0A087WQE6;A0A087WNT1;P83940;A0A087WPE4	3.42264	3.88993	3.00446	3.02418	3.47887	3.80761	3.25709	3.49074	2.83421	3.28817		0.0438283	0.983663	-0.0284498	-0.124483	A0A087WQE6;A0A087WNT1;P83940;A0A087WPE4	Transcription elongation factor B polypeptide 1	Tceb1	4.12503	4.71106	4.4619	4.96406	4.87772	3.90023	3.94993	3.98884	4.29029	4.23817		1.75053	0.102966	-0.554461	-3.22999	A0A087WQE6;A0A087WNT1;P83940;A0A087WPE4	Transcription elongation factor B polypeptide 1	Tceb1
A0A087WQH8	2.00801	1.68385	2.12415	2.22643	1.89009	1.73783	1.95669	1.7812	2.12882	1.75674		0.429142	1	-0.114249	-0.947923	A0A087WQH8		Slc35a4	1.97072	1.59417	0.770998	1.1107	1.07514	1.06033	0.776705	1.01478	0.743232	1.09049		0.785403	0.332546	-0.367239	-1.6337	A0A087WQH8		Slc35a4
A0A087WQN7;F8VQ87;P97789;A0A087WNV6	1.08121	0.885729	1.08941	1.01876	1.0393	1.09132	1.07799	1.02251	1.06307	1.08477		0.525772	1	0.0450495	1.16424	A0A087WQN7;F8VQ87;P97789	5-3 exoribonuclease 1	Xrn1	1.61617	1.39917	1.41866	1.45655	1.49754	1.52739	1.47045	1.50958	1.37744	1.45134		0.0808932	0.89827	-0.0103767	-0.222738	A0A087WQN7;F8VQ87;P97789	5-3 exoribonuclease 1	Xrn1
A0A087WQS0;A0A1D5RM59;E9Q0S6;A0A087WQM0;A0A087WQ94;A0A087WRU0;Q9DBT6;A0A087WP40;A0A087WPC7;A0A087WR29;A0A087WS32;A0A087WRZ8	3.89966	3.9855	3.97483	3.92921	3.99098	3.8288	3.77118	3.88079	3.88222	3.84459		2.52365	0.821507	-0.114521	-4.23028	A0A087WQS0;A0A1D5RM59;E9Q0S6;A0A087WQM0;A0A087WQ94;A0A087WRU0		Tns1	3.79934	3.7789	3.94748	3.96426	3.96927	3.61105	3.78838	3.64399	3.61665	3.67776	+	2.46835	0.0442469	-0.224285	-4.21267	A0A087WQS0;A0A1D5RM59;E9Q0S6;A0A087WQM0;A0A087WQ94;A0A087WRU0		Tns1
A0A087WQS2;Q9CQC6;A0A087WPF9;A0A087WS48	3.8421	3.19862	3.79881	3.84891	3.63007	3.79459	3.74224	3.74131	3.63952	3.73606		0.208195	0.965447	0.0670397	0.534622	A0A087WQS2;Q9CQC6;A0A087WPF9	Basic leucine zipper and W2 domain-containing protein 1	Bzw1	3.95502	3.62845	3.98459	3.96625	3.91638	3.54737	3.69994	3.6382	3.58388	3.61464		1.94513	0.0829113	-0.273333	-3.83925	A0A087WQS2;Q9CQC6;A0A087WPF9	Basic leucine zipper and W2 domain-containing protein 1	Bzw1
A0A087WQT6;O89110	1.60719	1.4427	1.72182	1.67217	1.54945	1.67811	1.65311	1.58023	1.67832	1.66953		0.452569	1	0.0531931	1.02157	A0A087WQT6;O89110	Caspase-8;Caspase-8 subunit p18;Caspase-8 subunit p10	Casp8	1.20781	0.956939	1.42349	1.34891	1.32471	1.12726	1.18884	1.07013	1.18549	1.13898		0.595857	0.42734	-0.110233	-1.30556	A0A087WQT6;O89110	Caspase-8;Caspase-8 subunit p18;Caspase-8 subunit p10	Casp8
A0A087WR00;O35425	-4.64732	-3.835	-4.50137	-4.7691	-4.47177	-4.79552	-4.34102	-4.5986	-5.11254	-4.63712		0.590607	1	-0.25205	-1.22672	A0A087WR00;O35425	Bcl-2-related ovarian killer protein	Bok	-4.271	-4.25581	-4.74009	-5.26831	-5.38132	-3.95901	-4.64923	-4.44923	-4.63777	-5.00139		0.365083	0.597086	0.243982	0.833041	A0A087WR00;O35425	Bcl-2-related ovarian killer protein	Bok
A0A087WR42;A0A087WQC2;Q3V0J1	-5.2929	-5.01316	-5.17101	-4.93199	-4.88319	-5.13634	-4.93172	-5.06958	-4.87872	-5.04719		0.203243	0.962259	0.0457382	0.510388	A0A087WR42;A0A087WQC2;Q3V0J1	Transmembrane protein 237	Tmem237	-2.63715	-2.67243	-2.83559	-2.97866	-2.90579	-2.67392	-2.68479	-2.65336	-2.89589	-2.52647		0.663017	0.391092	0.119042	1.34056	A0A087WR42;A0A087WQC2;Q3V0J1	Transmembrane protein 237	Tmem237
A0A087WRA4;D0QMC3																			-2.97892	-3.31833	-3.2059	-3.26534	-3.01387	-2.63137	-2.67659	-2.73016	-3.06297	-3.05569		1.59016	0.124242	0.325117	2.79552	A0A087WRA4;D0QMC3	Myeloid cell nuclear differentiation antigen-like protein	Mndal
A0A087WRE7;Q8R0N6	2.6469	2.83358	2.59315	2.47644	2.71761	2.58373	2.65939	2.77695	2.53849	2.56229		0.153574	0.963925	-0.0293665	-0.397853	A0A087WRE7;Q8R0N6	Hydroxyacid-oxoacid transhydrogenase, mitochondrial	Adhfe1	3.18762	2.70357	3.2764	3.18611	3.14372	3.09258	3.10594	3.30302	3.23525	3.26984		0.404097	0.564059	0.101844	0.92511	A0A087WRE7;Q8R0N6	Hydroxyacid-oxoacid transhydrogenase, mitochondrial	Adhfe1
A0A087WRF2;Q8BXK8;E9Q3K3;A0A1D5RLD2	-2.10889	-2.2471	-2.04987	-2.00902	-2.08801	-2.10437	-2.10748	-2.09611	-2.07283	-2.16409		0.0689753	0.976753	-0.00839558	-0.194717	A0A087WRF2;Q8BXK8;E9Q3K3	Arf-GAP with GTPase, ANK repeat and PH domain-containing protein 1	Agap1	-4.22066	-3.74107	-4.16128	-4.00196	-3.99092	-4.11465	-4.0308	-4.09921	-3.96928	-4.1411		0.211901	0.740563	-0.0478308	-0.53691	A0A087WRF2;Q8BXK8;E9Q3K3	Arf-GAP with GTPase, ANK repeat and PH domain-containing protein 1	Agap1
A0A087WRH2;D3Z3C1;Q9WUD8;J3QPY3	-0.7166	-1.02338	-0.960262	-1.011	-0.992842	-0.752216	-0.939241	-0.725274	-1.13562	-0.86243		0.256553	0.962811	0.0578604	0.619462	A0A087WRH2;D3Z3C1;Q9WUD8	Fas apoptotic inhibitory molecule 1	Faim	-2.20413	-2.55324	-2.52402	-2.44405	-2.45724	-2.41132	-2.52619	-2.36847	-2.32721	-2.39115		0.176147	0.782152	0.0316675	0.452221	A0A087WRH2;D3Z3C1;Q9WUD8	Fas apoptotic inhibitory molecule 1	Faim
A0A087WRM0	-6.34933	-6.66756	-6.0153	-6.16957	-6.18845	-5.95387	-6.05182	-6.30572	-6.36185	-6.0483		0.444962	1	0.133728	0.979162	A0A087WRM0		Cdv3		-8.68216	-8.8414	-8.45152	-8.40687	-9.08883	-9.28638	-9.26322	-10.0806	-8.76567		1.54327	0.129808	-0.701445	-2.92777	A0A087WRM0		Cdv3
A0A087WRM2;Q91VK4	-6.52145	-6.1851	-6.46454	-6.44161	-6.61335	-6.59491	-6.38438	-6.90361	-6.90378	-6.37611		0.66244	1	-0.187351	-1.3629	A0A087WRM2;Q91VK4	Integral membrane protein 2C;CT-BRI3	Itm2c	-1.68869	-2.3599	-2.15814	-1.99799	-2.01781	-1.5323	-1.67163	-1.85897	-2.07428	-1.90385		0.847223	0.306891	0.236304	1.63228	A0A087WRM2;Q91VK4	Integral membrane protein 2C;CT-BRI3	Itm2c
A0A087WRP5;A0A087WQ86;E9QM99;Q8BZN6;A0A0R4J2B7;A0A087WQA1;A0A087WS26;Q8BLX9																			-1.81684	-1.66161	-1.87967	-2.02839	-2.02479	-1.85317	-1.98689	-2.01319	-1.96638	-1.86719		0.303274	0.652272	-0.0551052	-0.724499	A0A087WRP5;A0A087WQ86;E9QM99;Q8BZN6;A0A0R4J2B7	Dedicator of cytokinesis protein 10	Dock10
A0A087WRP7;A0A087WNZ5;P0CW02;P0CW03	-0.389381	-0.332499	-0.222202	-0.205086	-0.227428	-0.624321	-0.221645	-0.308707	0.0311422	-0.153455		0.0614716	0.977745	0.0199221	0.175095	A0A087WRP7;A0A087WNZ5;P0CW02;P0CW03	Lymphocyte antigen 6C1;Lymphocyte antigen 6C2	Ly6c1;Ly6c2	-0.264823	-0.795369	-0.46563	-1.22716	-0.752909	0.321169	0.280813	-0.0775375	-0.503623	-0.614719		1.289	0.173555	0.582399	2.29936	A0A087WRP7;A0A087WNZ5;P0CW02;P0CW03	Lymphocyte antigen 6C1;Lymphocyte antigen 6C2	Ly6c1;Ly6c2
A0A087WRS3;A0A087WPP8;Q6AXH6;Q6AXD2;P62484;A0A087WNT3;A0A087WR90;A0A087WP64;A0A087WPE6;A0A087WNU9	-5.32838	-5.80524	-5.32581	-5.63946	-5.27582	-5.7554	-5.54976	-5.69551	-5.49597	-5.79043		0.754164	1	-0.182473	-1.52609	A0A087WRS3;A0A087WPP8;Q6AXH6;Q6AXD2;P62484;A0A087WNT3;A0A087WR90;A0A087WP64;A0A087WPE6;A0A087WNU9	Abl interactor 2	Abi2
A0A087WS03;A0A087WQ32;G3X9F1;Q9R1S3;A0A087WNT9	-3.72284	-3.7714	-3.77635	-3.66573	-3.92733	-3.76327	-3.70652	-3.82502	-3.501	-3.83799		0.252684	0.962495	0.0459692	0.612674	A0A087WS03;A0A087WQ32;G3X9F1;Q9R1S3	GPI ethanolamine phosphate transferase 1	Pign	-3.96705	-2.83744	-4.36844	-3.99751	-4.23658	-3.79532	-3.99945	-4.12167	-4.05814	-4.1895		0.211813	0.740475	-0.151414	-0.541345	A0A087WS03;A0A087WQ32;G3X9F1;Q9R1S3	GPI ethanolamine phosphate transferase 1	Pign
A0A087WS27;D3Z5S8;Q5SSF7;Q8C152	0.0888977	0.445522	0.192812	0.0833702	0.399908	0.408762	0.278006	0.233218	0.145528	0.128303		0.0123213	0.992311	-0.00333881	-0.036349	A0A087WS27;D3Z5S8		Fam46a	-0.330846	-0.456409	-0.388897	-0.162509	-0.118074	-0.138533	-0.201017	-0.196793	-0.363996	-0.23037		0.379535	0.584864	0.0652054	0.866967	A0A087WS27;D3Z5S8		Fam46a
A0A087WS99	-6.88562	-7.70017	-5.78242	-5.36358	-7.4576	-6.59818	-6.50899	-8.06329	-5.52145	-6.79372		0.0336519	0.988088	-0.059248	-0.0966194	A0A087WS99		Fn1
A0A087WSK7;Q921I0	-3.30726	-2.4864	-3.70496	-3.28629	-3.62112	-3.44789	-3.27647	-3.2495	-3.48836	-3.52172		0.202192	0.961513	-0.115582	-0.519422	A0A087WSK7;Q921I0	ORM1-like protein 1	Gm28778;Ormdl1	-3.79718	-2.71627	-3.78282	-4.16481	-3.97659	-3.37218	-3.71267	-3.63934	-3.67169	-3.7422		0.081732	0.897312	0.0599188	0.229483	A0A087WSK7;Q921I0	ORM1-like protein 1	Gm28778;Ormdl1
A0A087WSN6;B9EHT6;B7ZNJ1	-2.26583	-5.46174	-1.56007	-1.98951	-2.36298	-2.97439	-1.87405	-2.49815	-1.64057	-1.98267		0.299346	0.969673	0.534062	0.723942	A0A087WSN6;B9EHT6;B7ZNJ1		Fn1	-3.98032	-6.59322	-3.97918	-4.88789	-4.74517	-3.81488	-3.61536	-3.69105	-4.17331	-4.07118		0.943628	0.271438	0.964001	1.96829	A0A087WSN6;B9EHT6;B7ZNJ1		Fn1
A0A087WSS1;E9QM90;Q148V7;G3X9J4;A0A087WRM8	-0.0767212	-0.226789	-0.0870495	-0.153236	-0.131756	-0.05933	-0.130283	-0.200236	-0.0274363	-0.0543623		0.450912	1	0.0407808	0.985177	A0A087WSS1;E9QM90;Q148V7;G3X9J4	LisH domain and HEAT repeat-containing protein KIAA1468	2310035C23Rik;Kiaa1468	-0.374692	-0.491023	-0.178175	-0.12807	-0.0502396	-0.597382	-0.572302	-0.433691	-0.363269	-0.258205		1.0408	0.238912	-0.20053	-1.93615	A0A087WSS1;E9QM90;Q148V7;G3X9J4	LisH domain and HEAT repeat-containing protein KIAA1468	2310035C23Rik;Kiaa1468
A0A087WSU3																			-1.72915	-0.415835	-1.3281	-1.45027	-0.984819	-1.46969	-0.943947	-0.961798	-0.566289	-0.81422		0.375189	0.588334	0.230444	0.854527	A0A087WSU3		Ndufs1
A0A0A0MQ70;Q5SWT3	1.8953	2.28994	1.74224	1.87828	1.80526	1.7734	1.82328	1.88371	1.80384	1.72234		0.548114	1	-0.120891	-1.21426	A0A0A0MQ70;Q5SWT3	Solute carrier family 25 member 35	Slc25a35	3.87915	4.02243	3.69894	3.5621	3.56195	3.83115	3.76608	3.90196	3.85339	3.69995		0.276842	0.676221	0.0655899	0.674953	A0A0A0MQ70;Q5SWT3	Solute carrier family 25 member 35	Slc25a35
A0A0A0MQ79;Q3TLH4;S4R2J9;S4R294;S4R209;S4R2L9;S4R2E2;S4R298	3.39166	2.86852	3.4345	3.33199	3.38488	3.31837	3.37588	3.39899	3.31811	3.35309		0.267476	0.963984	0.0705763	0.666303	A0A0A0MQ79;Q3TLH4;S4R2J9;S4R294	Protein PRRC2C	Prrc2c	3.13851	2.7396	3.14203	3.09245	3.09328	3.09883	3.07642	3.05756	2.95001	2.98696		0.0303365	0.963543	-0.00721931	-0.0889446	A0A0A0MQ79;Q3TLH4;S4R2J9;S4R294	Protein PRRC2C	Prrc2c
A0A0A0MQ82;Q9WTR2	-2.81468	0.865194	-0.510067	-0.969601	-1.7405	-0.556036	0.280062	-0.104575	0.535142	-2.66183		0.264942	0.962468	0.532485	0.634888	A0A0A0MQ82;Q9WTR2	Mitogen-activated protein kinase kinase kinase 6	Map3k6	-3.56313	-3.58547	-3.78792	-3.87968	-3.68326	-3.69541	-3.51961	-3.6272	-3.69024	-3.67704		0.368069	0.594747	0.0579901	0.846998	A0A0A0MQ82;Q9WTR2	Mitogen-activated protein kinase kinase kinase 6	Map3k6
A0A0A0MQ90;P97352	2.4626	2.24604	2.26073	2.49476	2.5754	2.63558	2.67762	2.68363	2.94987	2.52788		1.76479	1	0.287008	2.99797	A0A0A0MQ90;P97352	Protein S100-A13	S100a13	2.37423	1.71961	2.17966	2.08233	2.11021	1.81443	2.08349	2.06404	2.36869	2.09555		0.0198114	0.976047	-0.00796852	-0.0577587	A0A0A0MQ90;P97352	Protein S100-A13	S100a13
A0A0A0MQ98;G3UZM1;Q69ZK6;G3UYW3	-6.46138	-6.56727	-6.82787	-6.53324	-6.74111	-6.84205	-6.69113	-6.29565	-6.76023	-6.60223		0.0361498	0.985709	-0.0120829	-0.103793	A0A0A0MQ98;G3UZM1;Q69ZK6	Probable JmjC domain-containing histone demethylation protein 2C	Jmjd1c	-2.50801	-2.70331	-2.64335	-2.75182	-2.67334	-2.62476	-2.59561	-2.68167	-2.66389	-2.75457		0.0587185	0.925088	-0.00813389	-0.165152	A0A0A0MQ98;G3UZM1;Q69ZK6	Probable JmjC domain-containing histone demethylation protein 2C	Jmjd1c
A0A0A0MQ99;V9GXX7;A2AN40;Q8K3D3	-4.33943	-3.42518	-4.11774	-4.06023	-3.75928	-4.14323	-4.14444	-4.17691	-3.87941	-4.16315		0.417454	1	-0.161054	-0.957625	A0A0A0MQ99;V9GXX7;A2AN40		Swi5
A0A0A0MQA5;P68368;A0A087WQS4;A0A087WRB4;A0A087WSB0;A0A087WSL5	-0.0673027	-0.659601	-0.110804	-0.117521	-0.254587	-0.298605	-0.123825	-0.2335	-0.161944	-0.328687		0.0375159	0.985224	0.0126509	0.109259	A0A0A0MQA5;P68368	Tubulin alpha-4A chain	Tuba4a	-0.122029	-1.30027	0.0529156	0.0582876	-0.0325661	-0.463459	-0.364368	-0.241297	-0.289512	-0.277702		0.0786801	0.900397	-0.0585342	-0.222596	A0A0A0MQA5;P68368	Tubulin alpha-4A chain	Tuba4a
A0A0A0MQD1;Q8K1H1	-1.80115	-1.95151	-1.74866	-1.85256	-1.54632	-1.74369	-1.80136	-1.83612	-1.64255	-1.79336		0.0795166	0.973944	0.0166243	0.220837	A0A0A0MQD1;Q8K1H1	Tudor domain-containing protein 7	Tdrd7	-3.77296	-4.19277	-3.8507	-3.87368	-3.95951	-3.84814	-3.92117	-3.80461	-3.94067	-3.93211		0.20755	0.745508	0.0405821	0.527454	A0A0A0MQD1;Q8K1H1	Tudor domain-containing protein 7	Tdrd7
A0A0A0MQD4;Q8K201	1.79924	1.38647	2.00395	1.90746	1.76751	1.60543	1.97599	1.87032	2.01326	1.85157		0.300954	0.969994	0.0903872	0.710792	A0A0A0MQD4;Q8K201	Keratinocyte-associated transmembrane protein 2	9530068E07Rik;Kct2	-0.680593	-0.92143	-0.816	-1.07772	-1.02822	-0.697914	-0.70076	-0.759516	-0.639447	-0.876734		1.08167	0.226957	0.169918	2.06108	A0A0A0MQD4;Q8K201	Keratinocyte-associated transmembrane protein 2	9530068E07Rik;Kct2
A0A0A0MQD7;A0A2I3BPN8;A3KGS3;F7CGP0;F7AI67	-0.178099	-0.68557	-0.169968	-0.323177	-0.166008	-0.270597	-0.189726	-0.265973	-0.277728	-0.225751		0.227965	0.963152	0.0586092	0.57974	A0A0A0MQD7;A0A2I3BPN8;A3KGS3;F7CGP0	Ral GTPase-activating protein subunit alpha-2	Ralgapa2	-1.96923	1.37971	-1.74285	-0.667153	-1.20304	-0.869919	-2.23157	-2.18516	-1.7788	-1.94911		0.711697	0.366375	-0.9624	-1.48489	A0A0A0MQD7;A0A2I3BPN8;A3KGS3;F7CGP0	Ral GTPase-activating protein subunit alpha-2	Ralgapa2
A0A0A0MQH1;Q91V83																			-8.2018	-7.71911	-9.78126	-8.87764	-8.34764	-8.94206	-8.70128	-8.81737	-9.5014	-9.24562		0.550809	0.45596	-0.456053	-1.19793	A0A0A0MQH1;Q91V83	TELO2-interacting protein 1 homolog	Tti1
A0A0A0MQJ8;Q9Z2B2;Q9CR58	-4.78939	-5.62844	-4.87304	-4.82911	-4.82242	-4.88713	-4.80177	-4.44802	-4.89509	-4.61626		0.68931	1	0.258824	1.41939	A0A0A0MQJ8;Q9Z2B2;Q9CR58	Brain mitochondrial carrier protein 1;Kidney mitochondrial carrier protein 1	Slc25a14;Slc25a30	-2.11383	-2.31353	-2.19944	-2.41256	-2.07917	-1.96436	-2.00842	-1.97011	-2.14017	-2.01552		1.57207	0.127477	0.203992	2.92216	A0A0A0MQJ8;Q9Z2B2;Q9CR58	Brain mitochondrial carrier protein 1;Kidney mitochondrial carrier protein 1	Slc25a14;Slc25a30
A0A0A0MQK8;Q9D0Z3	-3.58982	-3.71307	-3.74756	-3.58814	-3.82484	-3.89227	-3.6276	-3.63467	-3.97644	-3.58107		0.215804	0.963743	-0.0497223	-0.5386	A0A0A0MQK8;Q9D0Z3	Transmembrane protein 53	Tmem53	-3.98886	-3.46982	-4.14691	-4.03698	-4.36155	-3.56514	-3.87852	-3.56999	-3.95422	-4.08524		0.485808	0.501675	0.190203	1.05208	A0A0A0MQK8;Q9D0Z3	Transmembrane protein 53	Tmem53
A0A0A0MQM0;P63242;Q8BGY2;J3QPS8	6.08908	5.42893	6.06852	6.02662	5.97795	6.05811	5.98333	5.99692	6.04463	5.8845		0.233987	0.963159	0.0752783	0.590267	A0A0A0MQM0;P63242	Eukaryotic translation initiation factor 5A;Eukaryotic translation initiation factor 5A-1	Eif5a	4.46821	3.56096	4.67032	4.82745	4.79554	3.85185	4.09702	4.17794	4.24337	4.31174		0.613453	0.417102	-0.32811	-1.32494	A0A0A0MQM0;P63242	Eukaryotic translation initiation factor 5A;Eukaryotic translation initiation factor 5A-1	Eif5a
A0A0A0MQM7;O08746;A0A2I3BRF3;A0A2I3BRV5	-1.21643	-1.61639	-0.812807	-0.735912	-1.21544	-1.43501	-1.22896	-1.56692	-0.771413	-1.22899		0.25135	0.961146	-0.126861	-0.607824	A0A0A0MQM7;O08746;A0A2I3BRF3	Matrilin-2	Matn2	-1.99468	-2.58066	-0.92363	-3.15489	-2.92558	-2.6967	-2.40246	-2.74733	-2.60561	-3.02707		0.394753	0.572191	-0.379942	-0.922324	A0A0A0MQM7;O08746;A0A2I3BRF3	Matrilin-2	Matn2
A0A0A0MQN1;Q5RL79	-2.98741	-4.14701	-2.88448	-2.723	-3.06072	-3.28393	-3.24302	-3.27985	-2.84942	-3.39948		0.0662377	0.978408	-0.0506172	-0.187467	A0A0A0MQN1;Q5RL79	Keratinocyte-associated protein 2	Krtcap2	0.591777	-0.351377	0.174669	-0.0156431	0.0902023	0.514494	0.525862	0.540752	0.434546	0.398026		1.19354	0.197347	0.38481	2.48306	A0A0A0MQN1;Q5RL79	Keratinocyte-associated protein 2	Krtcap2
A0A0A0MQN4;Q9D906;S4R2D5;S4R2T5;S4R1N8;S4R2P7;S4R1T0;S4R1U3;S4R1W9	2.72517	2.76147	2.72307	2.51077	2.5545	2.56346	2.69254	2.61142	2.61796	2.71729		0.0906336	0.968051	-0.0144629	-0.248601	A0A0A0MQN4;Q9D906;S4R2D5;S4R2T5	Ubiquitin-like modifier-activating enzyme ATG7	Atg7	1.49974	2.39633	1.69206	1.78172	1.7525	1.16012	1.13942	1.13409	1.34405	1.38907		1.84879	0.0907199	-0.591116	-3.67461	A0A0A0MQN4;Q9D906;S4R2D5;S4R2T5	Ubiquitin-like modifier-activating enzyme ATG7	Atg7
A0A0A0MQN9;Q80XJ3	-3.04648	-3.24362	-2.87387	-3.04254	-2.97176	-2.90449	-2.94474	-2.7975	-2.95127	-2.75194		1.24078	1	0.165667	2.27301	A0A0A0MQN9;Q80XJ3	Tetratricopeptide repeat protein 28	Ttc28	-5.54446	-4.33234	-5.60329	-5.15096	-5.3396	-4.696	-5.38721	-5.66028	-5.53318	-5.75286		0.304048	0.65202	-0.211778	-0.713607	A0A0A0MQN9;Q80XJ3	Tetratricopeptide repeat protein 28	Ttc28
A0A0A6YVR9;V9GXE6;P09925	2.54569	2.49998	2.6405	2.74057	2.41315	2.42159	2.6421	2.62734	2.80908	2.47053		0.109627	0.963741	0.0261484	0.293453	A0A0A6YVR9;V9GXE6;P09925	Surfeit locus protein 1	Surf1	2.67834	2.59026	2.34736	2.41716	2.33057	2.87739	2.69637	2.89555	2.66565	2.73731		2.07225	0.0708983	0.301716	3.6103	A0A0A6YVR9;V9GXE6;P09925	Surfeit locus protein 1	Surf1
A0A0A6YVS2;Q921L3	3.51507	3.18116	3.57001	3.54853	3.51006	3.35343	3.6255	3.48176	3.65513	3.48054		0.247531	0.960206	0.0543074	0.601077	A0A0A6YVS2;Q921L3	Transmembrane and coiled-coil domain-containing protein 1	Tmco1	3.07357	3.1686	2.86003	2.59909	2.68669	3.09344	3.16153	3.00656	3.00215	2.91459		0.633936	0.406593	0.158061	1.35234	A0A0A6YVS2;Q921L3	Transmembrane and coiled-coil domain-containing protein 1	Tmco1
A0A0A6YVU4	0.738369	0.835924	1.0695	0.600431	0.950226	1.20042	0.779013	0.729003	0.773099	0.900319		0.119448	0.963669	0.0374815	0.316778	A0A0A6YVU4		Il1rn	-0.390738	-0.165557	0.134783	0.177386	0.120335	0.144472	-0.100582	0.183273	0.0559835	0.415249		0.566419	0.444752	0.164437	1.18715	A0A0A6YVU4		Il1rn
A0A0A6YVV4;A0A0A6YXJ3;Q3TRR0;A0A0R4J2D7;A0A0A6YVR4																			-6.67881	-7.00305	-7.52999	-7.53914	-7.58304	-6.92573	-7.07019	-7.14672	-7.25102	-6.90458		0.478995	0.505784	0.207157	1.07331	A0A0A6YVV4;A0A0A6YXJ3;Q3TRR0;A0A0R4J2D7	Microtubule-associated protein 9	Map9
A0A0A6YW06;J3QNM3;E9QKQ9;E9QLZ9;Q03173;A0A0A6YXC8;E9QKR1;A0A0A6YVZ6	0.68256	1.52761	0.826599	0.740646	0.996298	0.836622	0.818441	0.820609	0.933648	0.867625		0.257151	0.963447	-0.099354	-0.644389	A0A0A6YW06;J3QNM3;E9QKQ9;E9QLZ9;Q03173;A0A0A6YXC8;E9QKR1	Protein enabled homolog	Enah	-0.236781	-0.159583	-0.135473	-0.115069	-0.222847	-0.251078	-0.177418	-0.377047	-0.270236	-0.250454		1.26039	0.18067	-0.0912956	-2.27706	A0A0A6YW06;J3QNM3;E9QKQ9;E9QLZ9;Q03173;A0A0A6YXC8;E9QKR1	Protein enabled homolog	Enah
A0A0A6YW28;P35123;A0A0A6YVY7;A0A0A6YWM7;A0A0A6YW63;Q99K46	1.51615	1.84515	1.4703	1.46348	1.45523	1.64847	1.46445	1.45516	1.44534	1.43439		0.300293	0.969755	-0.0604994	-0.715112	A0A0A6YW28;P35123;A0A0A6YVY7	Ubiquitin carboxyl-terminal hydrolase;Ubiquitin carboxyl-terminal hydrolase 4	Usp4	0.666627	1.07719	0.903313	0.904504	0.940702	0.406937	0.411135	0.542423	0.637094	0.613775	+	2.64836	0.0387535	-0.376194	-4.57632	A0A0A6YW28;P35123;A0A0A6YVY7	Ubiquitin carboxyl-terminal hydrolase;Ubiquitin carboxyl-terminal hydrolase 4	Usp4
A0A0A6YW87;Q9CX13	0.133364	0.248882	-0.107729	0.231749	-0.0570145	0.0695515	0.147598	0.108079	0.169835	0.0422106		0.0814883	0.971456	0.0176046	0.22811	A0A0A6YW87;Q9CX13	Protein cornichon homolog 4	Cnih4	1.39393	1.74383	1.13442	0.937593	0.918465	1.31009	1.42111	1.35222	1.23234	1.16749		0.167498	0.793056	0.0710011	0.439457	A0A0A6YW87;Q9CX13	Protein cornichon homolog 4	Cnih4
A0A0A6YWB0;A0A0A6YVV8;A0A0A6YXP3;S4R267;Q8R003;A0A0A6YWG1;A0A0A6YXQ4;A0A0A6YWJ5;Q3TJQ3;Q3U570	3.05723	2.63121	3.18978	2.94921	2.95613	2.74386	2.96062	2.91023	3.0389	2.87424		0.192666	0.962679	-0.0511396	-0.489392	A0A0A6YWB0;A0A0A6YVV8;A0A0A6YXP3		Mbnl1	4.68359	4.28141	4.81121	4.68406	4.73607	4.71745	4.72093	4.60958	4.53538	4.6362		0.0157651	0.979726	0.00463715	0.0469236	A0A0A6YWB0;A0A0A6YVV8;A0A0A6YXP3		Mbnl1
A0A0A6YWG7;E9QNQ4;Q8CHG7	-2.33409	-2.36918	-2.21488	-2.41932	-2.36165	-2.1497	-2.38296	-2.34527	-2.14854	-2.26257		0.682169	1	0.0820189	1.38377	A0A0A6YWG7;E9QNQ4;Q8CHG7	Rap guanine nucleotide exchange factor 2	Rapgef2	-4.11269	-4.35738	-4.05779	-3.72274	-3.84705	-4.25947	-4.44712	-4.31579	-4.18209	-3.90513		0.711858	0.366331	-0.202388	-1.42223	A0A0A6YWG7;E9QNQ4;Q8CHG7	Rap guanine nucleotide exchange factor 2	Rapgef2
A0A0A6YWH2;Q9EQX4	-2.51734	-2.89498	-2.49821	-2.84331	-2.50291	-2.61724	-2.5295	-2.6899	-2.72292	-2.57345		0.0932104	0.966677	0.024749	0.257139	A0A0A6YWH2;Q9EQX4	Allograft inflammatory factor 1-like	Aif1l	-2.46331	-3.04694	-2.25954	-2.47716	-2.32642	-2.17078	-2.184	-2.20324	-2.20416	-2.18414		1.09904	0.220876	0.325412	2.33423	A0A0A6YWH2;Q9EQX4	Allograft inflammatory factor 1-like	Aif1l
A0A0A6YWJ4;Q8BMT9																			-5.32445	-5.54264	-5.61034	-6.16274	-6.00993	-4.9679	-5.23454	-5.30455	-5.4808	-5.6261		1.16085	0.205448	0.407242	2.13079	A0A0A6YWJ4;Q8BMT9	Protein-cysteine N-palmitoyltransferase HHAT	Hhat
A0A0A6YWP2;D3YZ17;Q9CWR2	-5.59546	-6.10114	-5.82148	-5.51509	-6.27202	-5.73133	-5.79595	-5.83837	-5.1118	-6.00591		0.339426	0.989456	0.164363	0.780401	A0A0A6YWP2;D3YZ17;Q9CWR2	Histone-lysine N-methyltransferase SMYD3	Smyd3
A0A0A6YWP7;A0A0A6YXM5;A0A0A6YWY4;Q6PGA0;A0A0A6YXP4;A0A0A6YXI3;A0A0A6YX54	-1.4088	-1.17119	-1.34226	-1.41013	-1.23581	-1.52091	-1.40826	-1.30459	-1.35764	-1.37024		0.642488	1	-0.0786913	-1.31415	A0A0A6YWP7;A0A0A6YXM5;A0A0A6YWY4;Q6PGA0;A0A0A6YXP4	REST corepressor 3	Rcor3	-0.89367	-1.1412	-0.806417	-0.694291	-0.68717	-0.854095	-0.92601	-0.858747	-0.739213	-0.692371		0.121299	0.849523	0.0304623	0.324953	A0A0A6YWP7;A0A0A6YXM5;A0A0A6YWY4;Q6PGA0;A0A0A6YXP4	REST corepressor 3	Rcor3
A0A0A6YWR8;E9PVG7;A0A0A6YW53;P97820;B7ZNR9;F8VPL5;A0A0A6YXE5;A0A0A6YVR7	2.2319	2.25813	2.19749	2.11353	2.21155	2.06872	2.14602	2.08588	2.049	2.10805		2.14842	0.940947	-0.11099	-3.74298	A0A0A6YWR8;E9PVG7;A0A0A6YW53;P97820;B7ZNR9;F8VPL5	Mitogen-activated protein kinase kinase kinase kinase 4	Map4k4	1.81575	2.25442	1.75118	1.74059	1.72627	1.53184	1.54191	1.53692	1.55459	1.41775		1.5979	0.123075	-0.341042	-3.2971	A0A0A6YWR8;E9PVG7;A0A0A6YW53;P97820;B7ZNR9;F8VPL5	Mitogen-activated protein kinase kinase kinase kinase 4	Map4k4
A0A0A6YWS6;A0A0R4J114;Q8BTT6;A0A0A6YXM9	-4.23926	-3.70441	-4.13132	-4.18411	-4.21482	-4.26433	-4.16656	-4.39779	-4.06489	-4.55013		0.750552	1	-0.193955	-1.4814	A0A0A6YWS6;A0A0R4J114;Q8BTT6	Digestive organ expansion factor homolog	Diexf	-4.88487	-5.24843	-5.16943	-4.88219	-5.19087	-4.97983	-5.13107	-5.27249	-5.03864	-5.22492		0.228358	0.722648	-0.0542349	-0.562458	A0A0A6YWS6;A0A0R4J114;Q8BTT6	Digestive organ expansion factor homolog	Diexf
A0A0A6YWV1;Q9D2X0	-4.47187	-2.06594	-4.50467	-4.09911	-3.79434	-1.98779	-4.63495	-4.66648	-4.3772	-4.28962		0.112991	0.965031	-0.20402	-0.301372	A0A0A6YWV1;Q9D2X0	Ankyrin repeat domain-containing protein 39	Ankrd39	-4.99319	-3.41262	-4.78145	-4.36017	-4.48378	-4.53327	-4.87494	-4.99873	-4.7709	-4.95315		0.692491	0.375776	-0.419954	-1.47656	A0A0A6YWV1;Q9D2X0	Ankyrin repeat domain-containing protein 39	Ankrd39
A0A0A6YX18;Q8BVE3;A0A0A6YWP6;A0A0A6YVU0;A0A0A6YW86	2.9	2.66139	2.75617	2.81376	2.78345	3.00212	2.8905	2.96949	2.89621	2.8934		1.81513	1	0.14739	3.25743	A0A0A6YX18;Q8BVE3;A0A0A6YWP6	V-type proton ATPase subunit H	Atp6v1h	3.06429	2.86544	3.14871	3.0812	2.99139	3.00299	3.20774	3.05308	3.13668	3.02625		0.401516	0.566237	0.0551411	0.898116	A0A0A6YX18;Q8BVE3;A0A0A6YWP6	V-type proton ATPase subunit H	Atp6v1h
A0A0A6YXH5;A0A0A6YX56;Q8BG58	-7.20978	-7.29594	-6.74805	-6.6077	-7.54641	-6.97425	-7.29459	-7.12691	-6.69197	-7.30028		0.00640467	0.996781	0.00397472	0.0190273	A0A0A6YXH5;A0A0A6YX56;Q8BG58	Transmembrane prolyl 4-hydroxylase	P4htm	-7.28988	-6.72137	-7.14956	-7.34913	-7.71631	-6.95543	-7.29271	-7.08166	-7.48971	-7.53046		0.0442714	0.944146	-0.0247438	-0.12616	A0A0A6YXH5;A0A0A6YX56;Q8BG58	Transmembrane prolyl 4-hydroxylase	P4htm
A0A0A6YXR0;Q8BGS7;D3YX12;D3Z5Y5	-1.58986	-1.30729	-1.53364	-1.49196	-1.61572	-1.71523	-1.67793	-1.70281	-1.60273	-1.73127		1.56686	1	-0.178301	-3.02053	A0A0A6YXR0;Q8BGS7;D3YX12	Choline/ethanolaminephosphotransferase 1	Cept1	1.66311	1.43074	1.80163	1.72831	1.84726	1.96559	1.99154	1.95664	1.81968	1.85498		1.46586	0.140634	0.223479	2.77926	A0A0A6YXR0;Q8BGS7;D3YX12	Choline/ethanolaminephosphotransferase 1	Cept1
A0A0A6YY22;Q9WUE3	-3.62609	-2.44457	-3.28252	-2.95745	-3.39992	-2.95592	-3.23639	-3.566	-2.94523	-3.38626		0.119144	0.963229	-0.0758516	-0.318559	A0A0A6YY22;Q9WUE3	Cytochrome b561 domain-containing protein 2	Cyb561d2	-4.11915	-3.46446	-4.33917	-4.14046	-4.1661	-4.03384	-4.12935	-4.23475	-4.22087	-4.20419		0.31688	0.63895	-0.118733	-0.765765	A0A0A6YY22;Q9WUE3	Cytochrome b561 domain-containing protein 2	Cyb561d2
A0A0A6YY67;H7BX08;Q8C1B1;A0A0A6YXV8	0.202999	-0.198494	0.107832	0.0521641	0.124577	0.223286	0.183502	0.116075	0.152316	0.188472		0.766358	1	0.114915	1.62263	A0A0A6YY67;H7BX08;Q8C1B1	Calmodulin-regulated spectrin-associated protein 2	Camsap2	0.382854	1.15484	0.482981	0.571086	0.540882	0.240749	0.302971	0.265972	0.245095	0.339958		1.20623	0.194211	-0.347579	-2.53304	A0A0A6YY67;H7BX08;Q8C1B1	Calmodulin-regulated spectrin-associated protein 2	Camsap2
A0A0B4J1E2;Q9CSN1	1.77299	2.25863	1.86106	1.78458	1.88928	1.75645	1.81604	1.84529	1.87942	1.81195		0.433479	1	-0.0914743	-1.00079	A0A0B4J1E2;Q9CSN1	SNW domain-containing protein 1	Snw1	1.37694	1.34894	1.34905	1.33878	1.42276	1.40907	1.4305	1.32685	1.36961	1.31646		0.0414869	0.948241	0.00320053	0.118593	A0A0B4J1E2;Q9CSN1	SNW domain-containing protein 1	Snw1
A0A0B4J1E4;Q5U431	-4.84893	-4.49312	-4.394	-4.57053	-4.46372	-4.27316	-4.50742	-4.58269	-4.48292	-4.34139		0.571447	1	0.116539	1.19886	A0A0B4J1E4;Q5U431	G-protein coupled receptor 39	Gpr39	-1.66178	-0.831437	-1.49099	-1.16569	-1.18194	-1.4775	-1.40813	-1.38583	-1.44311	-1.41732		0.482542	0.503815	-0.16001	-1.10657	A0A0B4J1E4;Q5U431	G-protein coupled receptor 39	Gpr39
A0A0B4J1E5;Q99PM9;A0A0A6YVQ3;A0A0A6YXW7;A0A0A6YXG9	-0.897106	-0.762047	-0.691399	-0.825466	-0.752476	-0.70533	-0.860142	-0.834252	-0.698939	-0.924825		0.127234	0.964712	-0.0189989	-0.335894	A0A0B4J1E5;Q99PM9;A0A0A6YVQ3;A0A0A6YXW7;A0A0A6YXG9	Uridine-cytidine kinase 2	Uck2	-3.24584	-2.59302	-3.33621	-2.79149	-2.84965	-3.35558	-3.50771	-3.20748	-3.35295	-3.31322		1.29713	0.171727	-0.384146	-2.5754	A0A0B4J1E5;Q99PM9;A0A0A6YVQ3;A0A0A6YXW7;A0A0A6YXG9	Uridine-cytidine kinase 2	Uck2
A0A0B4J1F0;P61622	2.53329	2.52494	2.78218	2.6363	2.66871	2.63197	2.61828	2.54925	2.57474	2.62934		0.22399	0.965256	-0.0283682	-0.564477	A0A0B4J1F0;P61622	Integrin alpha-11	Itga11	-0.350724	-0.0245581	-0.698778	-0.592835	-0.801565	-0.151814	-0.401772	-0.358959	-0.541146	-0.511969		0.266038	0.686711	0.10056	0.64729	A0A0B4J1F0;P61622	Integrin alpha-11	Itga11
A0A0B4J1F5;Q3U3D7	-8.0017		-8.28747	-6.87104	-7.45987	-7.47919	-7.63285	-7.24428	-7.58948	-7.23371		0.266533	0.963616	0.219118	0.676749	A0A0B4J1F5;Q3U3D7	Transmembrane protein 131-like	D930015E06Rik;Kiaa0922
A0A0B4J1G1;E9Q415;A0A0B4J1E6;P08101	-1.36823	-1.59026	-1.34156	-1.39495	-1.21047	-1.31642	-0.988121	-1.56277	-1.18446	-1.52862		0.20983	0.96712	0.0650156	0.525885	A0A0B4J1G1;E9Q415;A0A0B4J1E6;P08101	Low affinity immunoglobulin gamma Fc region receptor II	Fcgr2b;Fcgr2	-0.869475	-1.56155	-1.01405	-0.908504	-0.900389	-0.657843	-0.694679	-0.857719	-0.945987	-0.904541		0.827988	0.314734	0.238639	1.67886	A0A0B4J1G1;E9Q415;A0A0B4J1E6;P08101	Low affinity immunoglobulin gamma Fc region receptor II	Fcgr2b;Fcgr2
A0A0B4J1G5;Q9JHC9;A0A0A6YY68;A0A0A6YWF3;V9GXK9	-4.61097	-4.62366	-4.78888	-4.93418	-4.60853	-4.75362	-4.80891	-4.69638	-4.90319	-4.71794		0.365597	1	-0.0627644	-0.840775	A0A0B4J1G5;Q9JHC9	ETS-related transcription factor Elf-2	Elf2	-3.97604	-4.92039	-4.36168	-4.5309	-4.40095	-3.83363	-4.34201	-4.41137	-4.58508	-4.35298		0.284238	0.66867	0.132978	0.674416	A0A0B4J1G5;Q9JHC9	ETS-related transcription factor Elf-2	Elf2
A0A0B4J1N4	2.40227	2.75266	2.49719	2.4027	2.55869	2.40551	2.56441	2.46915	2.4574	2.46864		0.29583	0.965174	-0.0496798	-0.71365	A0A0B4J1N4		4430402I18Rik	2.15021	2.37929	2.16818	2.20416	2.24985	2.30733	2.30933	2.2617	2.20406	2.04775		0.0233379	0.971984	-0.0043026	-0.0677662	A0A0B4J1N4		4430402I18Rik
A0A0D2X7Z2;Q9CY45	-2.33992	-2.23054	-2.3489	-2.39634	-2.17359	-2.03841	-2.22905	-2.22477	-2.4624	-2.189		0.381777	1	0.0691309	0.869358	A0A0D2X7Z2;Q9CY45	Protein-lysine N-methyltransferase N6amt2	N6amt2	-2.86615	-3.09183	-2.28383	-2.14339	-2.27662	-2.9192	-2.94738	-2.83218	-2.55798	-2.519		0.484954	0.502149	-0.222783	-1.0698	A0A0D2X7Z2;Q9CY45	Protein-lysine N-methyltransferase N6amt2	N6amt2
A0A0F6AIX5;Q8BVA5;A0A1W2P7C8;A0A0F6AIX6;A0A1W2P7T7;A0A1W2P6H0;A0A1W2P6L7;A0A1W2P820;A0A1W2P856;A0A1W2P6J8;A0A1W2P818	1.66841	0.922409	1.14266	1.16144	1.63994	1.0447	1.20139	1.33781	1.21005	1.54306		0.0846098	0.970421	-0.039572	-0.233228	A0A0F6AIX5;Q8BVA5;A0A1W2P7C8;A0A0F6AIX6;A0A1W2P7T7	UPF0554 protein C2orf43 homolog		2.53167	2.06477	2.4304	2.38487	2.34456	2.39657	2.46677	2.49155	2.52099	2.42584		0.617629	0.414433	0.109088	1.34273	A0A0F6AIX5;Q8BVA5;A0A1W2P7C8;A0A0F6AIX6;A0A1W2P7T7	UPF0554 protein C2orf43 homolog
A0A0G2JDF3;A0A0G2JDU2;O54992	2.12515	1.81778	2.26548	1.91605	2.17658	2.49257	2.12523	2.31663	2.07348	2.22702		0.873497	1	0.18678	1.6708	A0A0G2JDF3;A0A0G2JDU2;O54992	MAP kinase-activated protein kinase 5	Mapkapk5	-0.104018	-0.429481	0.124266	0.122396	0.0246372	-0.175974	-0.000501633	-0.0798893	-0.214257	0.0249519		0.120451	0.850676	-0.036694	-0.323885	A0A0G2JDF3;A0A0G2JDU2;O54992	MAP kinase-activated protein kinase 5	Mapkapk5
A0A0G2JDF7;Q3UN04	-3.34119	-3.23279	-3.3085	-3.34635	-3.19934	-3.25388	-3.21786	-3.20232	-3.23911	-3.21786		0.934888	1	0.0594282	1.91919	A0A0G2JDF7;Q3UN04	Ubiquitin carboxyl-terminal hydrolase 30	Usp30	-1.46651	1.57379	-1.49352	-1.31518	-1.62942	-1.27188	-1.38115	-1.24472	-1.35894	-1.41277		0.311872	0.643639	-0.467726	-0.763161	A0A0G2JDF7;Q3UN04	Ubiquitin carboxyl-terminal hydrolase 30	Usp30
A0A0G2JDL9;A0A0G2JED9	1.03345	0.0898094	0.907133	0.845964	0.793093	0.62833	1.22301	0.84872	0.754622	0.891284		0.293933	0.964848	0.135303	0.699686	A0A0G2JDL9			-0.685748	-1.48641	-0.762108	-0.694425	-0.76346	-0.883652	-0.501663	-0.706734	-0.733747	-0.888716		0.343131	0.615579	0.135527	0.804186	A0A0G2JDL9
A0A0G2JDP0;O35387;A0A0G2JE46;A0A0G2JFF9;A0A0G2JEE6;A0A0G2JFE1;A0A0G2JGG5;A0A0G2JGR0	1.61631	1.2859	1.51074	1.66781	1.5749	1.27929	1.55274	1.69121	1.63447	1.53547		0.0267484	0.990699	0.00750408	0.077329	A0A0G2JDP0;O35387;A0A0G2JE46;A0A0G2JFF9	HCLS1-associated protein X-1	Hax1	2.83669	2.47127	2.80349	2.63313	2.74868	2.72494	2.83905	2.86026	2.93196	2.88387		1.03036	0.242188	0.149362	1.99368	A0A0G2JDP0;O35387;A0A0G2JE46;A0A0G2JFF9	HCLS1-associated protein X-1	Hax1
A0A0G2JDS8																			-3.20355	-3.14565	-3.39481	-3.5656	-3.49573	-3.58144	-3.38344	-3.42043	-3.41866	-3.55545		0.570419	0.4427	-0.110815	-1.22147	A0A0G2JDS8
A0A0G2JE03;Q3TWF7;A0A0G2JDM7;Q8BTZ4;A0A0G2JDE8;A0A0G2JFH0;A0A0G2JF12;A0A0G2JGE5;A0A0G2JG78	0.975569	1.08001	1.05405	1.00738	0.961601	0.975983	0.975534	1.06667	0.966241	0.978717		0.343011	0.992495	-0.0230928	-0.788511	A0A0G2JE03;Q3TWF7;A0A0G2JDM7;Q8BTZ4;A0A0G2JDE8;A0A0G2JFH0	Anaphase-promoting complex subunit 5	Anapc5	-0.266191	-0.220212	-0.247866	-0.258414	-0.218634	-0.180565	-0.234838	-0.175983	-0.146304	-0.182964		1.9233	0.0841586	0.0581322	3.35851	A0A0G2JE03;Q3TWF7;A0A0G2JDM7;Q8BTZ4;A0A0G2JDE8;A0A0G2JFH0	Anaphase-promoting complex subunit 5	Anapc5
A0A0G2JE26;Q6DFX2	-1.69108	-2.83878	-1.75243	-1.7919	-1.82243	-1.881	-1.59812	-1.65096	-1.93205	-1.64443		0.464012	1	0.238012	1.05038	A0A0G2JE26;Q6DFX2	Anthrax toxin receptor 2	Antxr2	-1.58104	-3.32102	-1.60072	-1.8818	-1.84857	-1.12466	-1.36002	-1.30245	-1.48111	-1.46007		1.01574	0.246979	0.70097	2.11909	A0A0G2JE26;Q6DFX2	Anthrax toxin receptor 2	Antxr2
A0A0G2JE32;A0A0G2JGL0;P61079;A0A494BAN1;A0A494BA56;A0A0G2JF40;Q05CK8;A0A0G2JGZ3;Q6ZWY6	1.21138	1.16238	1.24427	1.18751	0.8521	1.24156	1.24116	1.05366	1.2344	1.15834		0.281716	0.963097	0.0542955	0.678685	A0A0G2JE32;A0A0G2JGL0;P61079;A0A494BAN1;A0A494BA56	Ubiquitin-conjugating enzyme E2 D3	Ube2d3	1.66297	2.36281	1.78876	1.95819	1.91071	1.48617	1.38286	1.65988	1.57994	1.67132		1.5443	0.129816	-0.380653	-2.92363	A0A0G2JE32;A0A0G2JGL0;P61079;A0A494BAN1;A0A494BA56	Ubiquitin-conjugating enzyme E2 D3	Ube2d3
A0A0G2JE93;A0A1Y7VJA7;Q9DCI3;A0A1Y7VLU9																			-4.34175	-4.12842	-4.67853	-4.44837	-4.58411	-4.11157	-4.29526	-4.22915	-4.20576	-4.33898		0.965311	0.263823	0.200092	1.93004	A0A0G2JE93;A0A1Y7VJA7;Q9DCI3;A0A1Y7VLU9	MLN64 N-terminal domain homolog	Stard3nl
A0A0G2JEA0;Q6ZPS6	-1.48275	-0.93709	-1.44751	-1.36481	-1.52054	-1.44831	-1.40336	-1.42993	-1.44672	-1.5358		0.401769	1	-0.10228	-0.939889	A0A0G2JEA0;Q6ZPS6	Ankyrin repeat and IBR domain-containing protein 1	Ankib1
A0A0G2JEA5;A0A0G2JEB3;A0A0G2JDJ5;Q8BG26	-5.93283	-6.18066	-6.01453	-6.45624	-6.12377	-5.83481	-5.92395	-5.83207	-6.24965	-5.65814		0.976877	1	0.241883	1.82648	A0A0G2JEA5;A0A0G2JEB3;A0A0G2JDJ5			-4.0747	-2.84075	-3.81097	-3.92989	-4.25446	-4.0485	-3.91733	-3.8353	-3.8677	-3.87266		0.194704	0.76035	-0.126143	-0.505476	A0A0G2JEA5;A0A0G2JEB3;A0A0G2JDJ5
A0A0G2JEG3;Q8VE96	-3.87414	-3.56464	-4.19955	-3.33035	-4.16458	-3.74949	-3.81154	-4.20865	-3.58348	-4.15185		0.136589	0.965112	-0.0743513	-0.358591	A0A0G2JEG3;Q8VE96	Solute carrier family 35 member F6	Slc35f6	-1.23791	-1.09017	-1.91165	-1.92842	-2.23473	-0.978983	-1.19852	-1.19209	-1.34198	-1.85062		0.685562	0.380042	0.368137	1.39362	A0A0G2JEG3;Q8VE96	Solute carrier family 35 member F6	Slc35f6
A0A0G2JEH5;Q9D081	-5.10391	-5.62726	-5.72461	-5.53437	-5.55652	-5.76235	-5.40372	-5.89813	-5.59691	-5.48694		0.382354	1	-0.120276	-0.861699	A0A0G2JEH5;Q9D081	UDP-N-acetylglucosamine transferase subunit ALG14 homolog	Alg14	-2.47615	-2.22472	-2.56508	-2.68519	-2.62269	-2.19784	-2.34304	-2.27445	-2.32482	-2.53032		0.977162	0.260091	0.180669	1.85543	A0A0G2JEH5;Q9D081	UDP-N-acetylglucosamine transferase subunit ALG14 homolog	Alg14
A0A0G2JEI9;D3Z0K6	-3.98652	-5.02082	-3.82518	-3.89924	-3.9526	-4.13116	-3.98204	-3.84607	-3.92109	-3.91001		0.325203	0.97834	0.178797	0.784718	A0A0G2JEI9;D3Z0K6		Rsbn1l	-1.37178	-1.63705	-1.34788	-1.46721	-1.28372	-1.44886	-1.42256	-1.42152	-1.451	-1.33841		0.0265018	0.967833	0.0050602	0.0781629	A0A0G2JEI9;D3Z0K6		Rsbn1l
A0A0G2JEK2;P63254	1.97155	1.1298	2.13753	2.0391	2.00766	2.02708	2.04815	2.05145	2.10211	1.98586		0.431	1	0.185799	1.00497	A0A0G2JEK2;P63254	Cysteine-rich protein 1	Crip1	1.07208	0.91451	1.49175	1.69082	1.58751	1.31804	1.35517	1.51484	1.5074	1.52423		0.233018	0.716917	0.092601	0.586379	A0A0G2JEK2;P63254	Cysteine-rich protein 1	Crip1
A0A0G2JEP4;A0A1L1SSC0;A0A0G2JDR6;A0A1L1SVG1;A0A0R4J169;A0A1L1SQW1;E9QN52;A0A0G2JFV5;A0A0G2JEF6;Q91WK0;A0A0G2JGZ1	-1.50867	-1.61893	-1.25642	-1.41198	-1.38099	-1.4579	-1.36073	-1.51473	-1.37486	-1.42106		0.0495932	0.981819	0.00954113	0.141928	A0A0G2JEP4;A0A1L1SSC0;A0A0G2JDR6;A0A1L1SVG1;A0A0R4J169;A0A1L1SQW1;E9QN52;A0A0G2JFV5;A0A0G2JEF6;Q91WK0;A0A0G2JGZ1	Leucine-rich repeat flightless-interacting protein 2	Lrrfip2	-3.58116	-3.03053	-3.53592	-3.64166	-3.49363	-3.525	-3.48742	-3.69921	-3.79484	-3.83032		0.826669	0.315336	-0.210779	-1.62757	A0A0G2JEP4;A0A1L1SSC0;A0A0G2JDR6;A0A1L1SVG1;A0A0R4J169;A0A1L1SQW1;E9QN52;A0A0G2JFV5;A0A0G2JEF6;Q91WK0;A0A0G2JGZ1	Leucine-rich repeat flightless-interacting protein 2	Lrrfip2
A0A0G2JEY4;Q9CXL3	-4.88899	-4.7548	-4.52862	-4.76414	-4.65525	-4.55845	-4.76921	-4.68763	-4.58964	-4.72504		0.307609	0.970437	0.0523666	0.724366	A0A0G2JEY4;Q9CXL3	Uncharacterized protein C7orf50 homolog		-2.91107	-3.38937	-2.81974	-2.99251	-2.67583	-2.93121	-2.89143	-2.87393	-2.97399	-2.80793		0.194575	0.760216	0.0620047	0.503091	A0A0G2JEY4;Q9CXL3	Uncharacterized protein C7orf50 homolog
A0A0G2JF67;Q8CG03	-4.5929	-4.72434	-4.18628	-4.45519	-4.11958	-3.83709	-4.4977	-4.39692	-4.08659	-4.26938		0.578548	1	0.198124	1.20154	A0A0G2JF67;Q8CG03	cGMP-specific 3,5-cyclic phosphodiesterase	Pde5a	-1.74065	-0.446628	-0.706568	-0.774459	-0.591454	-1.19784	-0.893068	-0.963495	-0.485431	-0.631546		0.0231124	0.971561	0.0176746	0.0676747	A0A0G2JF67;Q8CG03	cGMP-specific 3,5-cyclic phosphodiesterase	Pde5a
A0A0G2JFB2;Q80VL1;A0A0G2JFE0;A0A0G2JE08;A0A0G2JFP5;A0A0G2JEH9	1.13061	1.02371	1.09024	1.02829	1.15862	0.8999	1.12735	1.18246	1.11263	0.999515		0.145266	0.965459	-0.0219213	-0.381631	A0A0G2JFB2;Q80VL1;A0A0G2JFE0;A0A0G2JE08	Tudor and KH domain-containing protein	Tdrkh	1.31116	1.19423	1.31	1.01293	1.00225	1.32974	1.2275	1.35008	1.35244	1.25155		0.922999	0.279764	0.136147	1.86512	A0A0G2JFB2;Q80VL1;A0A0G2JFE0;A0A0G2JE08	Tudor and KH domain-containing protein	Tdrkh
A0A0G2JFD8;A0A0G2JEX1;A0A0G2JGI1;A0A0G2JG59;A0A0G2JDY6	-0.469803	-0.580374	-0.186432	-0.354559	-0.309675	-0.565773	-0.502432	-0.394382	-0.170699	-0.312543		0.0322077	0.988219	-0.00899715	-0.0925721	A0A0G2JFD8;A0A0G2JEX1;A0A0G2JGI1;A0A0G2JG59;A0A0G2JDY6			-0.699044	1.44309	-0.553242	-0.0711641	-0.404823	-0.305618	-0.534321	-0.652786	-0.687331	-0.738247		0.601466	0.423089	-0.526625	-1.32716	A0A0G2JFD8;A0A0G2JEX1;A0A0G2JGI1;A0A0G2JG59;A0A0G2JDY6
A0A0G2JFE8;Q920L5																			-4.45113	-5.62782	-4.9335	-5.04943	-4.86179	-4.39331	-4.34625	-4.42171	-4.65571	-4.84219		1.11075	0.217327	0.452902	2.13781	A0A0G2JFE8;Q920L5	Elongation of very long chain fatty acids protein 6	Elovl6
A0A0G2JFF1	-3.40891	-3.77859	-3.4238	-3.59732	-3.48722	-3.61648	-3.54402	-3.51935	-3.53638	-3.58259		0.105938	0.964793	-0.0205975	-0.291518	A0A0G2JFF1
A0A0G2JFH2																			0.0608187	0.0495691	0.335135	-0.134637	0.117594	0.350918	0.536861	0.172209	0.0886164	0.0829277		0.694513	0.374861	0.160611	1.39235	A0A0G2JFH2
A0A0G2JFJ6;Q7TPD0	1.96856	1.74315	1.87881	2.00051	1.9294	1.82751	1.94655	1.90014	2.00795	1.88952		0.067807	0.978217	0.0102491	0.189032	A0A0G2JFJ6;Q7TPD0	Integrator complex subunit 3	Ints3	1.8117	1.71896	1.78909	1.78347	1.97153	1.84328	1.869	1.86694	1.91739	1.93955		0.768976	0.339412	0.0722816	1.58247	A0A0G2JFJ6;Q7TPD0	Integrator complex subunit 3	Ints3
A0A0G2JFT8	-0.503368	-0.801037	-0.30843	-0.495125	-0.534382	-0.362118	-0.461916	-0.530448	-0.477849	-0.479136		0.332904	0.985837	0.0661749	0.791809	A0A0G2JFT8			-2.83731	-2.73879	-2.75699	-2.68372	-2.90752	-2.78149	-2.93503	-2.76994	-2.92106	-2.85443		0.634846	0.406404	-0.0675222	-1.29589	A0A0G2JFT8
A0A0G2JFV3;A0A0G2JDE3;A0A0G2JG66;A0A0G2JDF4;A0A0G2JFF5;A0A0G2JDK6;A0A0G2JGM8;Q8JZZ7;A0A0G2JEQ8;A0A0G2JH16;Q0P6A0;A0A0G2JGC2	-1.19633	-0.792744	-0.899944	-0.997274	-0.78133	-1.11696	-0.983658	-0.868918	-1.02506	-0.893046		0.195999	0.961896	-0.0440042	-0.495221	A0A0G2JFV3;A0A0G2JDE3;A0A0G2JG66;A0A0G2JDF4;A0A0G2JFF5;A0A0G2JDK6;A0A0G2JGM8;Q8JZZ7;A0A0G2JEQ8;A0A0G2JH16	Latrophilin-2	Lphn2	-4.17347	-3.57147	-4.3662	-4.39039	-4.0583	-3.73283	-3.77948	-3.78463	-4.22681	-4.12103		0.464912	0.516385	0.183009	1.01656	A0A0G2JFV3;A0A0G2JDE3;A0A0G2JG66;A0A0G2JDF4;A0A0G2JFF5;A0A0G2JDK6;A0A0G2JGM8;Q8JZZ7;A0A0G2JEQ8;A0A0G2JH16	Latrophilin-2	Lphn2
A0A0G2JFW6																			-3.81948	-4.57174	-3.85773	-3.91348	-3.66444	-3.74615	-3.98726	-3.50684	-3.85078	-3.88599		0.426845	0.545972	0.169968	0.959506	A0A0G2JFW6
A0A0G2JFY0;A0A0A0MQ80;Q3UMC0;D3Z0U5;D6RGM7;D3Z4J2;Q9D3R6	2.92652	3.32964	2.93012	2.80858	2.85543	2.85876	2.87671	2.84828	2.67961	2.73272		0.834861	1	-0.170843	-1.69705	A0A0G2JFY0;A0A0A0MQ80;Q3UMC0	Spermatogenesis-associated protein 5	Spata5	2.07848	2.71827	2.29371	2.40909	2.3287	1.63654	1.78595	1.79213	1.73016	1.84024	+	2.55707	0.0412852	-0.608648	-5.56233	A0A0G2JFY0;A0A0A0MQ80;Q3UMC0	Spermatogenesis-associated protein 5	Spata5
A0A0G2JFZ4;E9Q7M2	-0.447083	-0.752312	-0.497742	-0.371019	-0.490429	-0.44471	-0.472202	-0.392587	-0.243369	-0.452895		0.715343	1	0.110564	1.44495	A0A0G2JFZ4;E9Q7M2		Tsc22d2	-2.28571	-2.08491	-2.10882	-1.92047	-2.05902	-2.22682	-2.45237	-2.25992	-2.33485	-2.23541		1.6661	0.113034	-0.210087	-2.91461	A0A0G2JFZ4;E9Q7M2		Tsc22d2
A0A0G2JG60;Q6P9Z1	-4.37757	-4.46985	-4.3909	-4.51909	-4.2493	-4.31303	-4.38574	-4.36388	-4.32299	-4.36226		0.47753	1	0.0517645	1.07859	A0A0G2JG60;Q6P9Z1	SWI/SNF-related matrix-associated actin-dependent regulator of chromatin subfamily D member 3	Smarcd3
A0A0G2JGD2;P07091	4.87216	4.36334	4.89896	4.79035	4.75738	4.66463	4.90492	5.0241	4.92101	4.70166		0.400952	1	0.10683	0.899842	A0A0G2JGD2;P07091	Protein S100-A4	S100a4	3.23915	2.30574	3.1175	3.13391	3.27003	3.4689	3.67892	3.55511	3.75478	3.52552		1.54323	0.129743	0.583377	3.1231	A0A0G2JGD2;P07091	Protein S100-A4	S100a4
A0A0G2JGI2;A0A0G2JEV2;O35216;D6RJ71;D6RCV6;A0A0G2JEV0	-1.92812	-2.09684	-1.86003	-1.76962	-2.00604	-1.908	-1.73692	-1.85535	-1.82745	-1.82135		0.80225	1	0.102317	1.62094	A0A0G2JGI2;A0A0G2JEV2;O35216	Histone H3-like centromeric protein A	Cenpa	-2.90864	-2.8996	-4.21816	-3.18169	-3.19201	-2.67026	-2.61824	-2.79039	-3.07485	-3.09657		0.798138	0.326817	0.429956	1.63617	A0A0G2JGI2;A0A0G2JEV2;O35216	Histone H3-like centromeric protein A	Cenpa
A0A0G2JGP4;Q9D091;P08556;A0A0G2JE25;A0A0G2JGM2;B2KGV5;E9Q8V2;E9PVD5;A0A0N4SVY1	-1.04692	-1.13574	-0.857214	-0.874325	-0.893259	-1.00516	-0.883442	-0.909663	-0.90532	-0.922095		0.248762	0.960886	0.0363543	0.616393	A0A0G2JGP4;Q9D091;P08556;A0A0G2JE25	GTPase NRas	Nras	0.681441	0.14218	0.727116	0.483106	0.638149	0.83165	0.943567	0.780798	0.796407	0.573271		1.07843	0.22791	0.25074	2.05315	A0A0G2JGP4;Q9D091;P08556;A0A0G2JE25	GTPase NRas	Nras
A0A0G2JGQ4;P54729	1.29329	1.07764	1.27352	1.22382	1.17403	1.18784	1.12873	1.04489	1.14377	1.09311		1.02505	1	-0.0887892	-1.94751	A0A0G2JGQ4;P54729	NEDD8 ultimate buster 1	Nub1	0.992063	0.575549	1.16052	1.20146	1.1364	0.799044	0.754959	0.731762	0.892566	0.895247		0.789119	0.330963	-0.198483	-1.65531	A0A0G2JGQ4;P54729	NEDD8 ultimate buster 1	Nub1
A0A0G2JGQ6;Q9JLM8;A0A0G2JGH1;Q1EDH1;H7BX36;A0A0G2JE54;Q8CCN4;A0A0G2JEN4;A0A0G2JGR9;Q9CXL6;Q6PGI2;O88809	2.76577	2.37764	2.78723	2.72575	2.85529	2.856	2.78372	2.72982	2.86241	2.78352		0.516331	1	0.10076	1.15185	A0A0G2JGQ6;Q9JLM8	Serine/threonine-protein kinase DCLK1	Dclk1	1.8972	1.14636	1.85521	1.79929	1.80725	2.23058	2.23908	2.09561	2.00024	1.94563		1.37078	0.156103	0.401162	2.64226	A0A0G2JGQ6;Q9JLM8	Serine/threonine-protein kinase DCLK1	Dclk1
A0A0G2JGU1;Q64302																			-4.7864	-1.9409	-4.69973	-3.50919	-3.35911	-2.59744	-3.1381	-3.6232	-3.21734	-4.05077		0.233668	0.716195	0.333695	0.580452	A0A0G2JGU1;Q64302	Transmembrane 4 L6 family member 1	Tm4sf1
A0A0G2JH03;Q9EPR2	0.162859	-1.21814	0.0836906	0.260696	0.31621	-0.206884	0.138123	0.173184	0.469031	0.134391		0.297491	0.96605	0.220505	0.718465	A0A0G2JH03;Q9EPR2	Group XIIA secretory phospholipase A2	Pla2g12a	-0.214854	-2.39073	0.181719	0.148011	-0.410631	-0.436754	0.35334	-0.282011	-0.403699	-0.2679		0.268819	0.683712	0.329892	0.662663	A0A0G2JH03;Q9EPR2	Group XIIA secretory phospholipase A2	Pla2g12a
A0A0G2JH13;Q8CJ26	-1.30758	-1.9416	-1.11546	-1.09218	-1.26532	-1.41717	-1.15628	-1.16357	-1.11872	-0.994685		0.459948	1	0.174343	1.02825	A0A0G2JH13;Q8CJ26	Death domain-containing membrane protein NRADD	Nradd	-3.28843	-4.32504	-3.56339	-3.69252	-3.56846	-3.1522	-3.15704	-3.3722	-3.54452	-3.39654		0.971763	0.262312	0.363069	1.92844	A0A0G2JH13;Q8CJ26	Death domain-containing membrane protein NRADD	Nradd
A0A0H2UH13;Q8BK75;A0A0G2JGK0;A0A0G2JGM4	-0.668808	-1.18019	-0.666529	-0.71699	-0.684124	-0.616064	-0.623861	-0.617396	-0.676471	-0.582171		0.734941	1	0.160135	1.58907	A0A0H2UH13;Q8BK75;A0A0G2JGK0;A0A0G2JGM4	Elongator complex protein 6	Elp6	-2.68181	-3.96766	-2.62517	-2.71757	-2.6595	-3.00709	-2.98313	-2.79559	-2.79916	-2.83249		0.0618821	0.920319	0.046851	0.177575	A0A0H2UH13;Q8BK75;A0A0G2JGK0;A0A0G2JGM4	Elongator complex protein 6	Elp6
A0A0H2UH22;E9Q969;Q812E0;E9Q5X2;D3YUJ4	-3.10026	-3.6619	-3.13484	-3.20726	-2.8737	-3.21005	-3.02675	-3.10441	-3.03027	-2.90654		0.447054	1	0.139987	1.0104	A0A0H2UH22;E9Q969;Q812E0;E9Q5X2	Cytoplasmic polyadenylation element-binding protein 2	Cpeb2	-5.27268	-5.50887	-5.06378	-5.34618	-5.05423	-5.53786	-5.43395	-5.56593	-5.56331	-5.38282		1.36633	0.157175	-0.247628	-2.62772	A0A0H2UH22;E9Q969;Q812E0;E9Q5X2	Cytoplasmic polyadenylation element-binding protein 2	Cpeb2
A0A0H2UH25;Q3UXU7;Q80Z96;F7BWJ0	-4.99266	-4.36209	-4.97751	-4.93155	-4.94315	-4.86923	-5.01383	-4.93554	-4.72656	-4.74199		0.041994	0.984479	-0.0160368	-0.121091	A0A0H2UH25;Q3UXU7;Q80Z96;F7BWJ0	Vang-like protein 1	Vangl1
A0A0J9YKD4;P07310	-3.49495	-2.85176	-2.49522	-2.65553	-2.42302	-2.57511	-2.38265	-3.33589	-4.77652	-2.67107		0.320967	0.978182	-0.364154	-0.76188	A0A0J9YKD4;P07310	Creatine kinase M-type	Ckm	0.00311756	-0.602818	0.559725	0.178468	0.523726	-0.169819	0.211191	-0.0107021	0.0230818	0.287394		0.103447	0.870605	-0.0642143	-0.283164	A0A0J9YKD4;P07310	Creatine kinase M-type	Ckm
A0A0J9YTR2	-2.82105	-2.28506	-2.81637	-2.65644	-3.03229	-2.84676	-2.64894	-2.53345	-2.55305	-2.81864		0.11076	0.964657	0.0420725	0.299073	A0A0J9YTR2			-0.66446	0.271209	-0.849628	-0.76685	-1.08	-0.700966	-0.501003	-0.402866	-0.45165	-0.556555		0.150141	0.813408	0.0953377	0.400221	A0A0J9YTR2
A0A0J9YTU1;E9Q1Q9																			-8.33269	-6.97446	-8.13733	-7.61874	-8.46824	-9.90539	-9.10504	-8.72715	-8.36493	-7.93594		1.13926	0.209776	-0.901397	-2.07952	A0A0J9YTU1;E9Q1Q9		Khk
A0A0J9YTU3;Q5SXY1;A0A0J9YUR2;A0A0J9YUF8;A0A0J9YV86;A0A0J9YUG8;A0A0J9YV47;REV__Q61120;REV__A0A5F8MPM1	1.87668	1.32521	2.01445	1.91472	1.87591	1.87137	1.87114	1.87293	1.94421	1.95347		0.341713	0.992924	0.101229	0.821923	A0A0J9YTU3;Q5SXY1;A0A0J9YUR2;A0A0J9YUF8;A0A0J9YV86	Cytospin-B	Specc1	-0.79869	-1.43286	-0.824583	-1.03271	-0.940609	-0.72893	-0.649801	-0.893314	-0.779101	-0.96216		0.784683	0.332559	0.20323	1.59156	A0A0J9YTU3;Q5SXY1;A0A0J9YUR2;A0A0J9YUF8;A0A0J9YV86	Cytospin-B	Specc1
A0A0J9YTX7;Q6PD35;Q9JI57;A0A0J9YUI9;A0A0J9YV00;A0A0J9YUK2;A0A0J9YV21;Q80ZG9	-3.20329	-3.21173	-3.2233	-3.22154	-3.16704	-3.23584	-3.35012	-3.2095	-3.15772	-3.23973		0.43944	1	-0.0332006	-1.00259	A0A0J9YTX7;Q6PD35;Q9JI57	General transcription factor II-I repeat domain-containing protein 1	Gtf2ird1
A0A0J9YTY0;A0A0J9YUL3;Q8C1B7;A0A0J9YUV6;A0A0J9YVA6	4.01332	3.77873	4.20047	4.04691	4.02533	4.08893	4.0389	3.99337	3.99646	4.01291		0.0661812	0.978391	0.0131613	0.18844	A0A0J9YTY0;A0A0J9YUL3;Q8C1B7	Septin-11	2020-09-11	2.96668	3.30011	2.93977	3.28051	2.99829	3.07926	2.88347	3.1076	2.92663	3.08919		0.379781	0.584751	-0.0798443	-0.86687	A0A0J9YTY0;A0A0J9YUL3;Q8C1B7	Septin-11	2020-09-11
A0A0J9YU67;F8WJA5;Q61474;A0A0J9YTX9	-4.38663	-4.16813	-4.18003	-4.07669	-3.78972	-4.27394	-4.24758	-4.34016	-3.72336	-4.23513		0.110814	0.964694	-0.0437929	-0.296162	A0A0J9YU67;F8WJA5;Q61474	RNA-binding protein Musashi homolog 1	Msi1	-5.55218	-6.5148	-5.67618	-5.72293	-5.64143	-5.36989	-5.43971	-5.61929	-5.4484	-5.56796		0.878664	0.295381	0.332456	1.83299	A0A0J9YU67;F8WJA5;Q61474	RNA-binding protein Musashi homolog 1	Msi1
A0A0J9YU82;F8WIY7;Q923Q2;Q8K031;A0A0J9YTR8	-2.3014	-2.65599	-2.3946	-2.37607	-2.29721	-2.37134	-2.35193	-2.36913	-2.20959	-2.28852		0.554887	1	0.0869539	1.19709	A0A0J9YU82;F8WIY7;Q923Q2	StAR-related lipid transfer protein 13	Stard13	-4.54005	-3.38316	-4.54264	-4.70129	-4.39524	-4.65435	-4.43093	-4.6111	-4.32815	-4.57498		0.356869	0.60393	-0.207426	-0.846629	A0A0J9YU82;F8WIY7;Q923Q2	StAR-related lipid transfer protein 13	Stard13
A0A0J9YUD5;B9EJ54;E9Q880	2.79276	2.87321	2.8525	2.76641	2.79364	2.8063	2.87958	2.91552	2.79143	2.82379		0.400315	1	0.0276209	0.894341	A0A0J9YUD5;B9EJ54		Nup205	3.48589	3.97755	3.4973	3.57445	3.6184	3.66756	3.71291	3.73666	3.72334	3.7377		0.396063	0.571007	0.0849171	0.932942	A0A0J9YUD5;B9EJ54		Nup205
A0A0J9YUM4;A0A0J9YU62;O88712;A0A0J9YTW3	1.32862	1.50916	1.19462	1.01817	1.22569	0.956272	1.0094	1.12787	1.03613	1.06723		1.27229	1	-0.21587	-2.51767	A0A0J9YUM4;A0A0J9YU62;O88712	C-terminal-binding protein 1	Ctbp1	1.04521	1.88579	1.20369	1.35233	1.4219	0.802904	0.879082	0.846807	1.08446	1.11055		1.47746	0.138977	-0.437024	-2.81356	A0A0J9YUM4;A0A0J9YU62;O88712	C-terminal-binding protein 1	Ctbp1
A0A0J9YUN2;A0A0J9YTT1;Q3TQ27;Q9Z255	-3.00146	-2.85171	-3.14145	-3.28727	-3.23553	-2.9194	-3.19045	-3.1331	-3.25458	-3.05843		0.0270553	0.990951	-0.00770988	-0.0784135	A0A0J9YUN2;A0A0J9YTT1;Q3TQ27;Q9Z255	Ubiquitin-conjugating enzyme E2 A	Ube2a	-3.26509	-2.99807	-3.24918	-3.17476	-3.02772	-3.78272	-3.64456	-3.43852	-3.39589	-3.27413		1.91041	0.0851769	-0.364197	-3.41337	A0A0J9YUN2;A0A0J9YTT1;Q3TQ27;Q9Z255	Ubiquitin-conjugating enzyme E2 A	Ube2a
A0A0J9YUP5;F8VQG7	-6.87074	-7.66092	-6.97168	-7.41915	-6.78035	-6.8679	-7.23311	-6.79343	-6.76274	-6.91568		0.552834	1	0.225993	1.19039	A0A0J9YUP5;F8VQG7		N4bp2
A0A0J9YUQ8;A0A0J9YUJ8	-1.35799	-1.41582	-1.11712	-1.49864	-1.12435	-1.33042	-1.35398	-1.42424	-1.39473	-1.32658		0.329071	0.981026	-0.0632044	-0.791057	A0A0J9YUQ8			-1.71297	-2.27013	-1.50286	-1.4901	-1.47413	-1.25568	-1.203	-1.25924	-1.41617	-1.205		1.32389	0.165971	0.422219	2.70013	A0A0J9YUQ8
A0A0J9YUZ4;P63158;A0A0J9YUD8;D3YZ18;D3YVC6	1.0172	1.18912	0.931461	1.32308	0.911541	1.27415	0.935814	0.973523	1.11831	0.933072		0.0987536	0.964041	-0.0275064	-0.266758	A0A0J9YUZ4;P63158;A0A0J9YUD8;D3YZ18	High mobility group protein B1	Hmgb1	3.95703	3.49201	4.06662	4.23207	4.2797	3.71288	3.84142	3.80575	3.80739	3.55252		0.8503	0.305689	-0.261496	-1.74093	A0A0J9YUZ4;P63158;A0A0J9YUD8;D3YZ18	High mobility group protein B1	Hmgb1
A0A0J9YV01;H9H9S3;A0A0M3HEP2;Q9R0G7;A0A0J9YVF6	0.890175	0.615229	0.9181	0.894781	0.769613	0.758785	0.960211	0.897635	0.842011	0.899018		0.353232	0.997814	0.0539526	0.815848	A0A0J9YV01;H9H9S3;A0A0M3HEP2;Q9R0G7	Zinc finger E-box-binding homeobox 2	Zeb2	-0.193994	-0.929057	-0.481237	-0.560748	-0.647596	-0.12682	-0.294512	-0.386229	-0.329782	-0.419945		0.974451	0.261291	0.251069	1.9368	A0A0J9YV01;H9H9S3;A0A0M3HEP2;Q9R0G7	Zinc finger E-box-binding homeobox 2	Zeb2
A0A0J9YV20;A0A0R4J0B7;Q80UZ2	-1.05668	-0.488403	-0.946404	-1.07156	-0.937843	-0.964304	-0.976517	-1.066	-0.87639	-1.02805		0.304712	0.9712	-0.0820715	-0.737539	A0A0J9YV20;A0A0R4J0B7;Q80UZ2	Protein SDA1 homolog	Sdad1
A0A0J9YVJ2;A0A0J9YUI3;Q9CQT5	-1.09203	-1.98998	-1.30889	-0.921583	-1.23637	-1.35539	-1.42129	-1.31684	-1.23192	-1.26836		0.0161342	0.991677	-0.00898991	-0.0484662	A0A0J9YVJ2;A0A0J9YUI3;Q9CQT5	Proteasome maturation protein	Pomp	-3.94456	-5.76795	-3.58123	-3.64547	-3.79549	-4.58794	-4.25383	-4.23357	-4.09026	-4.09325		0.0892913	0.887968	-0.104828	-0.249583	A0A0J9YVJ2;A0A0J9YUI3;Q9CQT5	Proteasome maturation protein	Pomp
A0A0M3HEP7;P70704;Q3U9N5;A0A0J9YV34;F6Q8P7;E9Q4J5	-3.19056	-3.60041	-2.957	-2.9783	-2.77724	-3.09286	-2.96742	-2.97793	-3.00909	-3.09964		0.190933	0.962393	0.0713142	0.495721	A0A0M3HEP7;P70704	Phospholipid-transporting ATPase IA	Atp8a1	-0.779466	-1.45133	-1.08561	-1.32305	-1.24033	-0.764753	-0.83585	-0.811563	-1.04432	-0.716816		1.40886	0.149716	0.341296	2.65602	A0A0M3HEP7;P70704	Phospholipid-transporting ATPase IA	Atp8a1
A0A0N4SUH4;Q8BKS9;A0A494BBI7;A0A494BB98	0.280916	0.34491	0.289711	0.202854	0.387926	0.318142	0.235462	0.185985	0.370889	0.283067		0.201755	0.960757	-0.0225546	-0.503165	A0A0N4SUH4;Q8BKS9;A0A494BBI7	Pumilio domain-containing protein KIAA0020	Kiaa0020	0.194507	0.567552	-0.0396709	0.607354	0.748705	0.580683	0.475677	0.372728	0.473691	0.366493		0.0905339	0.886589	0.0381653	0.252165	A0A0N4SUH4;Q8BKS9;A0A494BBI7	Pumilio domain-containing protein KIAA0020	Kiaa0020
A0A0N4SUQ4;Q8K262	-6.97889	-6.0733	-7.00329	-7.20051	-6.6845	-7.05217	-7.04958	-6.78196	-7.05572	-6.86677		0.35715	0.999985	-0.173143	-0.844587	A0A0N4SUQ4;Q8K262	Placenta-specific protein 9	Plac9
A0A0N4SUV4;A0A0N4SV88;Q811W2	-4.06844	-4.23505	-4.05276	-3.97022	-3.67726	-3.57188	-4.12241	-3.81614	-4.07948	-3.9423		0.296317	0.965292	0.0943029	0.697378	A0A0N4SUV4;A0A0N4SV88;Q811W2	Cytochrome P450 26B1	Cyp26b1	-1.77069	-2.96676	-1.79367	-1.37188	-1.03514	-1.04489	-1.10837	-1.01197	-1.48215	-1.09234		0.913017	0.282831	0.639685	1.89657	A0A0N4SUV4;A0A0N4SV88;Q811W2	Cytochrome P450 26B1	Cyp26b1
A0A0N4SUW0;A0A0N4SVJ6;Q8C8N2	-4.10169	-4.40064	-4.15456	-4.40343	-4.06193	-4.07313	-4.11163	-4.04451	-4.43504	-3.96709		0.401896	1	0.0981712	0.896463	A0A0N4SUW0;A0A0N4SVJ6;Q8C8N2	Protein SCAI	Scai
A0A0N4SV10;A0A0N4SVC4;Q9D4V0	-2.27111	-2.34782	-2.35362	-2.25795	-2.32902	-1.93768	-2.32477	-2.137	-2.53697	-2.11941		0.41647	1	0.10074	0.970125	A0A0N4SV10;A0A0N4SVC4;Q9D4V0	Ethanolamine kinase 1	Etnk1	-2.24603	0.183032	-2.15831	-2.00313	-2.02458	-2.13314	-2.21583	-2.2911	-2.06886	-2.21211		0.507381	0.485493	-0.534404	-1.15687	A0A0N4SV10;A0A0N4SVC4;Q9D4V0	Ethanolamine kinase 1	Etnk1
A0A0N4SV16;Q9CZ52	-5.19007	-5.1641	-4.73594	-4.75921	-5.30546	-5.02195	-4.93584	-5.14105	-4.82107	-5.19154		0.0217478	0.991429	0.00866585	0.0637133	A0A0N4SV16;Q9CZ52	Anthrax toxin receptor 1	Antxr1
A0A0N4SV32;Q3UMP4;Q9CY58;A0A0N4SWH2;A0A0N4SUQ1;A0A0N4SUN8;A0A0N4SV40;A0A0N4SVK5	3.96502	3.64956	3.95201	3.86601	3.88072	3.66759	3.78935	3.76393	3.81888	3.71729		0.89014	1	-0.111255	-1.77526	A0A0N4SV32;Q3UMP4;Q9CY58;A0A0N4SWH2;A0A0N4SUQ1;A0A0N4SUN8	Plasminogen activator inhibitor 1 RNA-binding protein	Serbp1	4.66956	4.17781	4.74129	4.68277	4.66624	3.9496	4.24841	4.07114	4.11518	4.16771		2.18799	0.061195	-0.477125	-4.15868	A0A0N4SV32;Q3UMP4;Q9CY58;A0A0N4SWH2;A0A0N4SUQ1;A0A0N4SUN8	Plasminogen activator inhibitor 1 RNA-binding protein	Serbp1
A0A0N4SV79;E9PZ28;A0A5H1ZRM6;Q08874																			-3.91184	-2.87312	-3.84446	-3.58619	-3.74467	-3.60113	-3.65619	-3.61167	-3.69195	-3.58531		0.0688833	0.911649	-0.0371946	-0.196875	A0A0N4SV79;E9PZ28;A0A5H1ZRM6;Q08874	Microphthalmia-associated transcription factor	Mitf
A0A0N4SV80;E9QML5;Q61464;A0A0N4SV38;A0A0N4SVI8;E9QKZ7;A0A0N4SVM8;Q3TZK9;A0A0N4SUP3	1.9334	1.89437	1.94163	1.96596	1.97147	1.84471	1.98898	2.00988	1.98478	1.9617		0.2028	0.962279	0.0166422	0.513593	A0A0N4SV80;E9QML5;Q61464;A0A0N4SV38;A0A0N4SVI8;E9QKZ7;A0A0N4SVM8;Q3TZK9	Zinc finger protein 638	Zfml;Znf638	1.77744	1.20062	1.71705	1.56345	1.65502	1.90839	1.91439	1.84105	1.72957	1.76865		1.16086	0.205524	0.249697	2.30466	A0A0N4SV80;E9QML5;Q61464;A0A0N4SV38;A0A0N4SVI8;E9QKZ7;A0A0N4SVM8;Q3TZK9	Zinc finger protein 638	Zfml;Znf638
A0A0N4SVE6;A0A0N4SV03;Q8BWY2																			-5.03169	-4.83304	-5.16161	-5.54929	-5.23758	-4.58319	-4.63281	-5.03181	-5.36956	-5.68235		0.163769	0.797421	0.1027	0.423765	A0A0N4SVE6;A0A0N4SV03;Q8BWY2	C-type lectin domain family 1 member A	Clec1a
A0A0N4SVF7;A2AVP4;P0C090	-6.04363	-5.76215	-6.1451	-5.94287	-5.78111	-5.28913	-6.13859	-5.85776	-6.13884	-5.75792		0.228649	0.96327	0.0985224	0.569547	A0A0N4SVF7;A2AVP4;P0C090	Roquin-2	Rc3h2
A0A0N4SVL0;A2AMI2;Q80XI3;A2AMI6	1.17062	1.30941	1.20472	1.02524	1.22075	1.2013	1.17285	1.08106	1.04941	1.18002		0.394953	1	-0.0492189	-0.89164	A0A0N4SVL0;A2AMI2;Q80XI3	Eukaryotic translation initiation factor 4 gamma 3	Eif4g3	1.255	1.3286	1.25366	1.20857	1.32152	1.1458	1.11729	1.1795	1.09416	1.18413	+	2.63911	0.0389628	-0.129293	-4.51993	A0A0N4SVL0;A2AMI2;Q80XI3	Eukaryotic translation initiation factor 4 gamma 3	Eif4g3
A0A0N4SVL4;Q3UQI9																			-1.40895	-2.43634	-1.50995	-1.53059	-1.45773	-1.70216	-1.55819	-1.50758	-1.4614	-1.53001		0.234221	0.715634	0.116843	0.59212	A0A0N4SVL4;Q3UQI9	Protein FAM188B	Fam188b
A0A0N4SVL9;Q9CQR6;A0A0N4SW66;A0A0N4SVE2	1.90278	2.10636	1.96605	1.92301	1.92233	1.9048	1.90069	1.9986	1.97052	1.92719		0.229436	0.962547	-0.0237448	-0.569669	A0A0N4SVL9;Q9CQR6	Serine/threonine-protein phosphatase 6 catalytic subunit;Serine/threonine-protein phosphatase 6 catalytic subunit, N-terminally processed	Ppp6c	1.60932	1.6572	1.88209	2.08419	1.73727	1.39808	1.53633	1.45774	1.55974	1.5548		1.62417	0.119177	-0.292676	-3.19274	A0A0N4SVL9;Q9CQR6	Serine/threonine-protein phosphatase 6 catalytic subunit;Serine/threonine-protein phosphatase 6 catalytic subunit, N-terminally processed	Ppp6c
A0A0N4SVU8;Q9DCS1	-4.61879	-3.85051	-4.5188	-4.83217	-4.30005	-4.49526	-4.55717	-4.55789	-4.98602	-4.55908		0.500679	1	-0.20702	-1.09244	A0A0N4SVU8;Q9DCS1	Transmembrane protein 176A	Tmem176a	-3.62563	-2.86024	-4.04761	-3.2754	-3.37949	-3.49404	-3.39471	-3.58107	-3.91033	-3.51966		0.271869	0.680766	-0.142289	-0.661637	A0A0N4SVU8;Q9DCS1	Transmembrane protein 176A	Tmem176a
A0A0N4SVV4;Q9DD06	0.901131	1.6825	1.1223	1.17845	1.16031	0.977753	1.0039	0.975331	1.1352	0.920989		0.72779	1	-0.206304	-1.54759	A0A0N4SVV4;Q9DD06	Retinoic acid receptor responder protein 2	Rarres2	0.778741	0.616681	0.276644	0.681409	0.599955	0.932852	0.889845	0.838449	0.67427	0.639372		1.06175	0.233194	0.204272	1.98565	A0A0N4SVV4;Q9DD06	Retinoic acid receptor responder protein 2	Rarres2
A0A0N4SVX9;E9PXU9;A0A0N4SUJ2;A0A0N4SUN3;E9Q423;A0A0N4SV63;E9QL12;A0A0N4SWH3;A0A0N4SWG7;Q9ESD7	3.85757	3.75424	3.86791	3.8719	3.88342	3.78291	3.87363	3.89784	3.80115	3.81144		0.164274	0.961784	-0.0136148	-0.420743	A0A0N4SVX9;E9PXU9;A0A0N4SUJ2;A0A0N4SUN3;E9Q423;A0A0N4SV63;E9QL12;A0A0N4SWH3;A0A0N4SWG7;Q9ESD7	Dysferlin	Dysf	4.60441	4.14565	4.52472	4.28911	4.35013	4.78926	4.80021	4.7297	4.61851	4.47417		1.67796	0.111385	0.299565	2.92126	A0A0N4SVX9;E9PXU9;A0A0N4SUJ2;A0A0N4SUN3;E9Q423;A0A0N4SV63;E9QL12;A0A0N4SWH3;A0A0N4SWG7;Q9ESD7	Dysferlin	Dysf
A0A0N4SW06;Q91WI7;Q3TWL5;A0A0N4SVX2;A0A0N4SW62	-4.64208	-4.9065	-4.59052	-4.95348	-4.46245	-4.37518	-4.58085	-4.2741	-4.99451	-4.45136		0.526948	1	0.175803	1.12098	A0A0N4SW06;Q91WI7;Q3TWL5	Integrin-alpha FG-GAP repeat-containing protein 2	Itfg2	-2.79455	-2.55663	-2.62784	-2.41654	-2.5623	-2.88656	-2.89438	-2.78871	-2.69109	-2.67963		1.44923	0.143148	-0.196503	-2.56481	A0A0N4SW06;Q91WI7;Q3TWL5	Integrin-alpha FG-GAP repeat-containing protein 2	Itfg2
A0A0N4SW73;Q8R361	0.749046	0.98126	0.920595	0.73246	0.947342	0.797384	0.878868	0.790103	0.850383	0.801427		0.32311	0.978587	-0.0425077	-0.773086	A0A0N4SW73;Q8R361	Rab11 family-interacting protein 5	Rab11fip5	0.657327	1.00615	0.703339	0.692878	0.662428	0.82909	0.76506	0.729809	0.689773	0.700415		0.00751588	0.989422	-0.00159492	-0.0225699	A0A0N4SW73;Q8R361	Rab11 family-interacting protein 5	Rab11fip5
A0A0N4SW93;A0A0N4SW58;A0A0N4SVN0	-6.65899	-5.63326	-6.59068	-6.16709	-6.69984	-6.40096	-6.81512	-6.55751	-6.544	-6.8323		0.593783	1	-0.280009	-1.2759	A0A0N4SW93			-1.71641	-1.59578	-1.77287	-1.62828	-1.75856	-1.77647	-1.81673	-1.88798	-1.80026	-1.83074		1.74389	0.103831	-0.128055	-3.20843	A0A0N4SW93
A0A0N5E9G7;G3X8Z6;Q5U4B1;G3UWX1;P35601;A0A0N4SVN6	-0.862471	-1.0869	-0.96076	-0.982023	-0.697376	-0.90803	-0.902493	-0.96045	-0.814645	-0.915668		0.0912927	0.967635	0.01765	0.252828	A0A0N5E9G7;G3X8Z6;Q5U4B1;G3UWX1;P35601	Replication factor C subunit 1	Rfc1	0.171884	0.209731	-0.625174	-0.177962	-0.0109577	0.398706	0.218872	0.221607	0.0889482	0.128513		0.909833	0.283776	0.297825	1.85442	A0A0N5E9G7;G3X8Z6;Q5U4B1;G3UWX1;P35601	Replication factor C subunit 1	Rfc1
A0A0R3P9C4;Q8C1Q6	-4.01431	-3.6621	-4.36413	-3.82148	-4.231	-3.83892	-3.92609	-3.8985	-4.00611	-4.05929		0.213011	0.965582	0.0728231	0.542009	A0A0R3P9C4;Q8C1Q6	Small integral membrane protein 4	Smim4	-1.48836	-0.571162	-1.27731	-1.06434	-1.15991	-1.10172	-1.44524	-1.0579	-0.844399	-0.933834		0.0695116	0.910978	0.0355972	0.193448	A0A0R3P9C4;Q8C1Q6	Small integral membrane protein 4	Smim4
A0A0R3P9C8;Q9DC69	4.91466	4.45463	4.85431	4.85948	4.88234	4.77228	4.9629	4.95751	4.94866	4.85308		0.518237	1	0.105802	1.13564	A0A0R3P9C8;Q9DC69	NADH dehydrogenase [ubiquinone] 1 alpha subcomplex subunit 9, mitochondrial	Ndufa9	4.48901	4.22586	4.4795	4.20398	4.17518	4.97605	4.73955	4.88835	4.70262	4.63577	+	2.99416	0.0285421	0.473759	5.05885	A0A0R3P9C8;Q9DC69	NADH dehydrogenase [ubiquinone] 1 alpha subcomplex subunit 9, mitochondrial	Ndufa9
A0A0R3P9D3;D3YY67;Q5U4E2;E9Q8A0	-3.91892	-3.83821	-4.02279	-3.81658	-4.03089	-4.10758	-4.00331	-4.01473	-3.86933	-4.48054		0.724836	1	-0.169618	-1.50311	A0A0R3P9D3;D3YY67;Q5U4E2;E9Q8A0	Replication initiator 1	Repin1	-4.43291	-4.39822	-4.2122	-4.21907	-3.95112	-4.18845	-4.38241	-4.19949	-3.97901	-4.23912		0.163077	0.797954	0.0450083	0.419141	A0A0R3P9D3;D3YY67;Q5U4E2;E9Q8A0	Replication initiator 1	Repin1
A0A0R4IZW8;A0A0R4J1C2;O88456;Q9D7J7	2.71949	1.94422	2.57161	2.60368	2.6552	2.81802	2.80388	2.81597	2.33312	2.8489		0.637879	1	0.225137	1.31181	A0A0R4IZW8;A0A0R4J1C2;O88456	Calpain small subunit 1	Capns1	1.35549	0.469979	1.47875	1.47815	1.50929	1.31025	1.40208	1.40877	1.45084	1.42647		0.285457	0.668053	0.141346	0.705738	A0A0R4IZW8;A0A0R4J1C2;O88456	Calpain small subunit 1	Capns1
A0A0R4IZW9;Q9DCT5	2.01777	2.29018	2.02555	2.24113	2.41226	2.13643	2.0087	2.13551	2.3523	2.10589		0.208969	0.965687	-0.049613	-0.52053	A0A0R4IZW9;Q9DCT5	Stromal cell-derived factor 2	Sdf2	2.06101	1.9447	2.27095	2.40765	2.05915	2.21327	2.43408	2.15607	2.08272	2.15465		0.236031	0.714173	0.0594654	0.577984	A0A0R4IZW9;Q9DCT5	Stromal cell-derived factor 2	Sdf2
A0A0R4IZY0;Q8C1A5	2.9663	2.50867	3.03487	2.92606	2.98396	2.99642	3.01215	3.06876	2.84325	3.00676		0.436225	1	0.101495	0.989043	A0A0R4IZY0;Q8C1A5	Thimet oligopeptidase	Thop1	3.13608	2.67791	3.42788	3.40857	3.44174	2.96516	3.11687	3.05683	3.13772	3.13211		0.387922	0.577228	-0.136695	-0.911354	A0A0R4IZY0;Q8C1A5	Thimet oligopeptidase	Thop1
A0A0R4IZY9;Q91XI1	1.75071	1.53171	1.77886	1.68674	1.74646	1.69537	1.71734	1.6552	1.71778	1.66182		0.0716645	0.977572	-0.00939426	-0.202621	A0A0R4IZY9;Q91XI1	tRNA-dihydrouridine(47) synthase [NAD(P)(+)]-like	Dus3l	-0.815269	-0.311225	-0.711843	-0.643401	-0.727243	-0.929758	-0.88459	-1.02378	-0.906003	-1.01141		1.68274	0.110636	-0.309311	-3.38078	A0A0R4IZY9;Q91XI1	tRNA-dihydrouridine(47) synthase [NAD(P)(+)]-like	Dus3l
A0A0R4J000;Q8VC57	-3.41457	-2.76241	-3.07944	-3.21935	-2.9629	-3.13357	-3.05757	-3.15768	-3.46156	-3.34703		0.49798	1	-0.143749	-1.07563	A0A0R4J000;Q8VC57	BTB/POZ domain-containing protein KCTD5	Kctd5	-3.9754	-2.94012	-3.68839	-3.38178	-3.68786	-3.44413	-3.66589	-3.64085	-3.50433	-3.53526		0.0444585	0.94387	-0.0233799	-0.129383	A0A0R4J000;Q8VC57	BTB/POZ domain-containing protein KCTD5	Kctd5
A0A0R4J004;Q5U419	-0.496464	-0.373611	-0.440769	-0.244707	-0.547775	-0.556789	-0.465326	-0.658912	-0.353276	-0.638112		0.745126	1	-0.113818	-1.47049	A0A0R4J004;Q5U419	Major facilitator superfamily domain-containing protein 3	Mfsd3	-1.39945	-1.57769	-1.64676	-2.21469	-2.06702	-1.25766	-1.3895	-1.45805	-1.43222	-1.72547		0.975155	0.260953	0.32854	1.91005	A0A0R4J004;Q5U419	Major facilitator superfamily domain-containing protein 3	Mfsd3
A0A0R4J005;A0A5F8MPJ3;E9QP62;Q99JW4;Q9D7B2;A0A286YCF2;A0A3Q4EC95	3.67119	2.89453	3.86751	3.77046	3.61222	3.5344	3.67485	3.66968	3.61996	3.70245		0.166484	0.96253	0.0770834	0.439834	A0A0R4J005;A0A5F8MPJ3;E9QP62;Q99JW4;Q9D7B2	LIM and senescent cell antigen-like-containing domain protein 1	Lims1	3.74598	2.50946	3.85674	3.78207	3.78998	3.29797	3.43557	3.37709	3.39689	3.53687		0.188548	0.767076	-0.127967	-0.491391	A0A0R4J005;A0A5F8MPJ3;E9QP62;Q99JW4;Q9D7B2	LIM and senescent cell antigen-like-containing domain protein 1	Lims1
A0A0R4J007;P70261	-0.0422974	-0.131712	-0.252218	0.116037	0.00927353	0.104544	-0.0173626	-0.0965929	0.348836	-0.119796		0.446362	1	0.104109	0.981238	A0A0R4J007;P70261	Paladin	Pald1	1.43936	1.48565	1.48432	1.39011	1.38689	1.46533	1.52784	1.38702	1.43995	1.36711		0.00173063	0.997349	0.000185013	0.00515445	A0A0R4J007;P70261	Paladin	Pald1
A0A0R4J015;J3QML2;B2RX12	-1.37605	-1.18135	-1.2649	-1.06855	-1.48923	-1.28061	-1.31908	-1.34855	-1.28187	-1.52576		0.383083	1	-0.0751608	-0.871104	A0A0R4J015;J3QML2;B2RX12	Canalicular multispecific organic anion transporter 2	Abcc3	-1.06426	-0.532287	-1.1829	-0.967526	-1.15347	-1.58048	-1.39977	-1.36826	-1.31316	-1.27872		1.65777	0.113951	-0.407989	-3.15673	A0A0R4J015;J3QML2;B2RX12	Canalicular multispecific organic anion transporter 2	Abcc3
A0A0R4J018;O55060;D3Z217;D3YWK6;D3Z380;D6RIK3;D3Z0R1	1.91067	1.65433	1.69578	1.4607	1.70961	1.80779	1.64438	1.71437	1.17076	1.72923		0.218337	0.963704	-0.072912	-0.542562	A0A0R4J018;O55060;D3Z217;D3YWK6;D3Z380;D6RIK3	Thiopurine S-methyltransferase	Tpmt	1.42382	1.672	1.76212	1.9592	1.82532	0.707987	0.861502	1.05384	1.24661	1.25376	+	2.96015	0.0289179	-0.703751	-5.0445	A0A0R4J018;O55060;D3Z217;D3YWK6;D3Z380;D6RIK3	Thiopurine S-methyltransferase	Tpmt
A0A0R4J023;Q9JLZ3;F6RT60;F6R307;A0A0R4J1L8;E9Q6L3;E9QMT1	3.88203	3.70297	3.69811	3.71099	3.8532	3.57982	3.78955	3.84882	3.66461	3.66697		0.428885	1	-0.0595057	-0.946357	A0A0R4J023;Q9JLZ3;F6RT60;F6R307	Methylglutaconyl-CoA hydratase, mitochondrial	Auh	4.18166	4.51529	4.31	3.99451	4.18076	4.01175	4.15326	4.13985	4.22226	4.01866		0.634852	0.406493	-0.127287	-1.33744	A0A0R4J023;Q9JLZ3;F6RT60;F6R307	Methylglutaconyl-CoA hydratase, mitochondrial	Auh
A0A0R4J027;P54987	-8.56556	-6.74372	-5.39387	-5.22013	-6.27458	-9.11333	-9.77222	-8.53658		-9.77053		2.23244	0.97774	-2.85859	-4.26368	A0A0R4J027;P54987	Cis-aconitate decarboxylase	Irg1
A0A0R4J031;Q8C006;F6U6G6	-5.20475	-5.26339	-5.12705	-5.40394	-4.89716	-4.95228	-5.21266	-5.15325	-5.45077	-5.14625		0.0111032	0.993777	-0.00378304	-0.0326465	A0A0R4J031;Q8C006;F6U6G6	Tripartite motif-containing protein 35	Trim35	-2.19655	-2.63883	-2.41061	-2.45584	-2.34917	-2.16145	-2.28572	-2.20044	-2.2634	-1.94363		1.44743	0.143436	0.23927	2.53568	A0A0R4J031;Q8C006;F6U6G6	Tripartite motif-containing protein 35	Trim35
A0A0R4J034;Q99K01;D3YZA7	2.81643	2.99186	2.94526	2.79313	2.83038	2.77117	2.7065	2.6861	2.65394	2.72895		2.02707	1	-0.16608	-3.78328	A0A0R4J034;Q99K01	Pyridoxal-dependent decarboxylase domain-containing protein 1	Pdxdc1	3.02336	3.51823	3.23735	3.4576	3.39951	2.63969	2.68481	2.63968	2.76786	2.91072	+	3.04111	0.0274693	-0.598658	-5.82078	A0A0R4J034;Q99K01	Pyridoxal-dependent decarboxylase domain-containing protein 1	Pdxdc1
A0A0R4J041;Q8C3P7	-3.01995	-3.13369	-3.09789	-3.37414	-2.78366	-3.02339	-3.19664	-3.13104	-3.12138	-3.11158		0.1309	0.965706	-0.0349417	-0.352534	A0A0R4J041;Q8C3P7	N6-adenosine-methyltransferase subunit METTL3	Mettl3
A0A0R4J044;P57724;A0A087WRH3;A0A1L1SRP9;A0A087WP16;A0A1L1SQL8;A0A087WSI1;A0A1L1SQB0;A0A1L1SUS5;A0A1L1SQ99;A0A087WQ06;A0A087WR61;A0A087WPG7	-2.53272	-2.11544	-2.39863	-2.58401	-2.36104	-2.54816	-2.63713	-2.64662	-2.85109	-2.53494		1.3702	1	-0.245219	-2.46471	A0A0R4J044;P57724;A0A087WRH3;A0A1L1SRP9;A0A087WP16;A0A1L1SQL8	Poly(rC)-binding protein 4	Pcbp4	-2.42496	-2.57806	-2.39582	-2.38174	-2.3734	-2.15351	-2.14634	-2.20838	-2.3154	-2.17182	+	2.78724	0.0336225	0.231709	4.73642	A0A0R4J044;P57724;A0A087WRH3;A0A1L1SRP9;A0A087WP16;A0A1L1SQL8	Poly(rC)-binding protein 4	Pcbp4
A0A0R4J060;J3QNK5;Q8BIH0	-0.779072	-0.948769	-0.684019	-0.615185	-0.820501	-0.883467	-0.720716	-0.822989	-0.654681	-0.943061		0.179926	0.961116	-0.0354738	-0.455709	A0A0R4J060;J3QNK5;Q8BIH0	Histone deacetylase complex subunit SAP130	Sap130	-1.93532	-1.65409	-1.98041	-1.90539	-1.98524	-1.74721	-1.81826	-1.83927	-1.89294	-1.8438		0.426094	0.546599	0.0637962	0.97074	A0A0R4J060;J3QNK5;Q8BIH0	Histone deacetylase complex subunit SAP130	Sap130
A0A0R4J073;Q5U5Q9;E9Q577;E9PWM5;A0A0R4J183	-2.64441	-3.05575	-2.69388	-2.53063	-2.5826	-2.86428	-2.84471	-2.61981	-2.48063	-2.71198		0.00816016	0.995513	-0.0028265	-0.0241185	A0A0R4J073;Q5U5Q9;E9Q577;E9PWM5;A0A0R4J183	BRCA1-A complex subunit RAP80	Uimc1	-2.70842	-3.52608	-2.83854	-3.08304	-2.83402	-2.87514	-2.90561	-2.98465	-3.11768	-2.39041		0.323985	0.631812	0.143324	0.751793	A0A0R4J073;Q5U5Q9;E9Q577;E9PWM5;A0A0R4J183	BRCA1-A complex subunit RAP80	Uimc1
A0A0R4J078;Q8VCH8	2.76853	2.82981	2.74881	2.82251	2.88584	2.62557	2.76093	2.66098	2.73068	2.65412		2.1226	0.949489	-0.124647	-3.54956	A0A0R4J078;Q8VCH8	UBX domain-containing protein 4	Ubxn4	0.839313	0.931891	0.668577	0.631795	0.47521	0.606382	0.836658	0.825937	0.781192	0.720272		0.194284	0.760365	0.0447311	0.493088	A0A0R4J078;Q8VCH8	UBX domain-containing protein 4	Ubxn4
A0A0R4J079;Q8BMP6	2.9028	2.77312	2.96055	2.83963	2.8952	2.79395	2.88335	2.97851	2.78342	2.89929		0.0482062	0.981724	-0.0065546	-0.136387	A0A0R4J079;Q8BMP6	Golgi resident protein GCP60	Acbd3	2.76601	2.66912	2.82008	2.83083	2.83213	2.8076	2.74536	2.75574	2.71318	2.77897		0.27839	0.674389	-0.0234653	-0.672029	A0A0R4J079;Q8BMP6	Golgi resident protein GCP60	Acbd3
A0A0R4J081;A2AQ17;Q9CWX2	2.55916	2.47813	2.39042	2.57317	2.46196	2.33014	2.47881	2.62656	2.49617	2.37801		0.198185	0.961984	-0.0306314	-0.498607	A0A0R4J081;A2AQ17;Q9CWX2	Complex I intermediate-associated protein 30, mitochondrial	Ndufaf1	3.35429	3.44756	3.31502	3.35381	3.32071	3.38934	3.35197	3.55504	3.51586	3.45525		1.14203	0.209249	0.0952137	2.13127	A0A0R4J081;A2AQ17;Q9CWX2	Complex I intermediate-associated protein 30, mitochondrial	Ndufaf1
A0A0R4J082;Q9Z125	-4.49631	-4.89096	-4.34818	-4.59761	-4.59848	-4.09998	-4.41397	-4.39141	-4.56009	-4.34177		1.0461	1	0.224864	1.93617	A0A0R4J082;Q9Z125	Cyclic AMP-responsive element-binding protein 3-like protein 1;Processed cyclic AMP-responsive element-binding protein 3-like protein 1	Creb3l1
A0A0R4J085;Q3UHZ7;Q91YN5;A0A0R4J1F6	2.29215	2.442	2.11646	2.06209	2.17623	2.63034	2.20841	2.29774	1.9858	2.23486		0.168147	0.962568	0.0536448	0.431973	A0A0R4J085;Q3UHZ7;Q91YN5;A0A0R4J1F6	UDP-N-acetylhexosamine pyrophosphorylase;UDP-N-acetylgalactosamine pyrophosphorylase;UDP-N-acetylglucosamine pyrophosphorylase	Uap1	2.37772	2.69178	2.4642	2.824	2.72265	2.24509	2.19888	2.31843	2.42768	2.4296		1.66972	0.112409	-0.292131	-3.04554	A0A0R4J085;Q3UHZ7;Q91YN5;A0A0R4J1F6	UDP-N-acetylhexosamine pyrophosphorylase;UDP-N-acetylgalactosamine pyrophosphorylase;UDP-N-acetylglucosamine pyrophosphorylase	Uap1
A0A0R4J092;Q8K2I4;D6RGR1	1.2698	1.02375	1.24651	1.27554	1.24352	1.15108	1.23954	1.23459	1.10871	1.16619		0.24039	0.961251	-0.0318018	-0.592412	A0A0R4J092;Q8K2I4	Beta-mannosidase	Manba	0.666066	0.529708	0.695133	0.840831	0.764439	0.868204	0.855307	0.736631	1.02416	0.916525		1.48922	0.137092	0.18093	2.59032	A0A0R4J092;Q8K2I4	Beta-mannosidase	Manba
A0A0R4J093;Q9DBP5	2.89119	2.1868	2.37241	2.5238	2.66871	2.57397	2.41121	2.50722	2.56338	2.74495		0.0859816	0.969892	0.0315638	0.238029	A0A0R4J093;Q9DBP5	UMP-CMP kinase	Cmpk1	2.04007	2.25408	2.23914	2.44112	2.21668	1.51345	1.67253	1.71638	1.80001	1.91471	+	3.27788	0.0216685	-0.514803	-5.57846	A0A0R4J093;Q9DBP5	UMP-CMP kinase	Cmpk1
A0A0R4J094;Q3TC72	1.46288	1.72858	1.30736	1.28441	1.18919	1.47635	1.4654	1.51248	1.27955	1.41322		0.126795	0.964389	0.0349157	0.339718	A0A0R4J094;Q3TC72	Fumarylacetoacetate hydrolase domain-containing protein 2A	Fahd2	1.71477	1.87064	1.80733	1.94478	1.82111	1.7683	1.80244	1.86816	2.01069	1.96231		0.375434	0.588111	0.0506565	0.849344	A0A0R4J094;Q3TC72	Fumarylacetoacetate hydrolase domain-containing protein 2A	Fahd2
A0A0R4J097;O88393;F6VPT9	-0.914795	-0.775692	-0.7831	-0.797667	-0.810564	-0.563875	-0.545586	-0.599742	-0.723441	-0.585391		3.06585	0.733379	0.212757	5.27909	A0A0R4J097;O88393	Transforming growth factor beta receptor type 3	Tgfbr3	1.48985	1.35908	1.60454	1.46424	1.43789	1.62247	1.55603	1.59345	1.33037	1.56059		0.423149	0.549359	0.0614628	0.938034	A0A0R4J097;O88393	Transforming growth factor beta receptor type 3	Tgfbr3
A0A0R4J098;O88291;D3YXQ7;D6RG92	0.817633	1.00756	0.774445	0.855122	0.823517	0.87282	0.779013	0.910331	0.856835	0.758235		0.158551	0.96275	-0.0202074	-0.409272	A0A0R4J098;O88291;D3YXQ7	DBIRD complex subunit ZNF326	Znf326;Zfp326	1.73688	1.3097	1.67611	1.60824	1.68393	1.77033	1.78234	1.79406	1.76228	1.77846		1.07851	0.227955	0.174523	2.28714	A0A0R4J098;O88291;D3YXQ7	DBIRD complex subunit ZNF326	Znf326;Zfp326
A0A0R4J0B2;Q8VCI0	1.83649	1.34834	1.6186	1.80321	1.82845	1.78307	1.87042	1.89864	1.72575	1.82835		0.632726	1	0.134227	1.36194	A0A0R4J0B2;Q8VCI0	Phospholipase B-like 1;Phospholipase B-like 1 chain A;Phospholipase B-like 1 chain B;Phospholipase B-like 1 chain C	Plbd1	1.94813	1.30017	1.90261	1.95064	1.76199	2.0921	1.98676	2.16006	2.1612	2.15283		1.30535	0.1702	0.337884	2.64981	A0A0R4J0B2;Q8VCI0	Phospholipase B-like 1;Phospholipase B-like 1 chain A;Phospholipase B-like 1 chain B;Phospholipase B-like 1 chain C	Plbd1
A0A0R4J0B3;Q6PB82;O70405;A0A0G2JFU2	-0.340214	0.00476646	-0.259895	-0.107691	-0.452747	-0.261513	-0.186586	-0.356214	-0.060504	-0.260776		0.0216856	0.991301	0.00603771	0.0634513	A0A0R4J0B3;Q6PB82;O70405	Serine/threonine-protein kinase ULK1	Ulk1	-0.248521	-0.0424089	-0.284039	-0.382035	-0.383074	-0.349339	-0.36898	-0.354681	-0.298703	-0.347609		0.53162	0.468877	-0.0758469	-1.19473	A0A0R4J0B3;Q6PB82;O70405	Serine/threonine-protein kinase ULK1	Ulk1
A0A0R4J0B4;Q99KK2;A0A0N4SW65;A0A0N4SWC3	1.85526	1.75722	1.93501	1.81882	1.88789	1.74129	1.78772	1.78229	1.70866	1.76198		1.49639	1	-0.0944513	-2.81868	A0A0R4J0B4;Q99KK2	N-acylneuraminate cytidylyltransferase	Cmas	1.36505	0.966994	1.25208	1.42406	1.58544	1.22233	1.22699	1.08558	1.16589	1.16726		0.62659	0.410282	-0.145116	-1.36633	A0A0R4J0B4;Q99KK2	N-acylneuraminate cytidylyltransferase	Cmas
A0A0R4J0B5;Q91W34;D6RDS0	0.0916958	0.0904026	-0.0126209	-0.0189533	0.116695	0.0057106	0.106449	0.000271797	-0.00335407	0.0606699		0.2199	0.96344	-0.0194944	-0.543517	A0A0R4J0B5;Q91W34;D6RDS0	RUS1 family protein C16orf58 homolog	BC017158	0.113498	0.0844469	0.228024	0.0612326	0.0760307	0.0384216	0.0619564	0.0638885	0.0525694	0.038662		0.958619	0.265767	-0.0615467	-2.01328	A0A0R4J0B5;Q91W34;D6RDS0	RUS1 family protein C16orf58 homolog	BC017158
A0A0R4J0C8;Q7TMF2;A0A1B0GSW4;A0A1B0GRC5	-0.607557	-0.650223	-0.488884	-0.579456	-0.543625	-0.607014	-0.609091	-0.603887	-0.646926	-0.687287		0.916554	1	-0.0568918	-1.78374	A0A0R4J0C8;Q7TMF2	3-5 exoribonuclease 1	Eri1	-2.30607	-1.30911	-2.20956	-1.96943	-1.95106	-2.5435	-2.15024	-2.35111	-1.84038	-1.89337		0.425513	0.547119	-0.206676	-0.942303	A0A0R4J0C8;Q7TMF2	3-5 exoribonuclease 1	Eri1
A0A0R4J0D1;Q8R3Q0	-1.94209	-1.80448	-1.81859	-1.49384	-2.08388	-2.01228	-1.80094	-2.10759	-1.64998	-1.96157		0.254054	0.962486	-0.0778975	-0.613541	A0A0R4J0D1;Q8R3Q0	Store-operated calcium entry-associated regulatory factor	Saraf	-2.50522	-3.23003	-2.54807	-3.01469	-2.78483	-2.1565	-2.41171	-2.25401	-2.51399	-2.65475		1.41003	0.149464	0.418374	2.54886	A0A0R4J0D1;Q8R3Q0	Store-operated calcium entry-associated regulatory factor	Saraf
A0A0R4J0D3;Q3TDQ1	4.04022	3.27551	4.1577	4.2455	3.99896	3.83678	4.14379	4.00227	4.32025	3.94975		0.223439	0.964857	0.106989	0.557965	A0A0R4J0D3;Q3TDQ1	Dolichyl-diphosphooligosaccharide--protein glycosyltransferase subunit STT3B	Stt3b	2.56479	1.92617	2.3535	2.05368	1.93821	2.77091	2.90233	2.68752	2.55455	2.49371		1.9608	0.0822106	0.514537	3.53224	A0A0R4J0D3;Q3TDQ1	Dolichyl-diphosphooligosaccharide--protein glycosyltransferase subunit STT3B	Stt3b
A0A0R4J0E4;Q7TQK1	0.136744	-0.125975	0.0610428	0.0842953	0.130709	0.15436	0.121153	0.218631	0.029294	0.142943		0.647218	1	0.075913	1.3335	A0A0R4J0E4;Q7TQK1	Integrator complex subunit 7	Ints7	0.964107	0.890401	0.907822	0.822061	0.784025	1.16189	1.04804	1.10209	1.06335	1.06737	+	3.07974	0.0273268	0.214864	5.68073	A0A0R4J0E4;Q7TQK1	Integrator complex subunit 7	Ints7
A0A0R4J0F6;Q99KY4;F6SLK1;D6RHK5;F7BG02;A0A0G2JFZ0;Q80TZ3	2.39717	2.48068	2.36274	2.3168	2.40184	2.43893	2.36881	2.38344	2.31891	2.389		0.138563	0.966056	-0.0120237	-0.363179	A0A0R4J0F6;Q99KY4	Cyclin-G-associated kinase	Gak	1.42249	1.71501	1.49001	1.5671	1.46729	1.51719	1.45868	1.51944	1.44689	1.52862		0.290573	0.663186	-0.0382153	-0.706498	A0A0R4J0F6;Q99KY4	Cyclin-G-associated kinase	Gak
A0A0R4J0F8;Q66K08	0.852764	0.69919	1.53034	1.10081	1.31365	0.991375	1.06824	0.759709	0.979417	0.911983		0.432839	1	-0.157208	-0.987847	A0A0R4J0F8;Q66K08	Cartilage intermediate layer protein 1;Cartilage intermediate layer protein 1 C1;Cartilage intermediate layer protein 1 C2	Cilp	-3.35264	-4.14662	-3.47572	-4.27633	-4.18958	-3.35501	-3.57366	-3.60315	-3.49732	-3.3941		0.966217	0.263529	0.403531	2.00226	A0A0R4J0F8;Q66K08	Cartilage intermediate layer protein 1;Cartilage intermediate layer protein 1 C1;Cartilage intermediate layer protein 1 C2	Cilp
A0A0R4J0G0;Q8BH04;A0A2I3BQL9;A0A2I3BS39;A0A2I3BRX1;A0A2I3BQC6;A0A2I3BQ75	4.38889	4.70454	4.4318	4.27522	4.34195	4.37195	4.35423	4.40617	4.21437	4.28684		0.58518	1	-0.101768	-1.25222	A0A0R4J0G0;Q8BH04;A0A2I3BQL9;A0A2I3BS39;A0A2I3BRX1	Phosphoenolpyruvate carboxykinase [GTP], mitochondrial	Pck2	4.69311	4.98817	4.76785	4.81276	4.98766	4.62361	4.81508	4.89462	4.93281	4.85795		0.1176	0.854238	-0.0250916	-0.312423	A0A0R4J0G0;Q8BH04;A0A2I3BQL9;A0A2I3BS39;A0A2I3BRX1	Phosphoenolpyruvate carboxykinase [GTP], mitochondrial	Pck2
A0A0R4J0G4;Q6VN19	0.503456	0.758129	0.508739	0.570776	0.538136	0.60718	0.546345	0.658816	0.520541	0.660811		0.160394	0.962149	0.0228914	0.415138	A0A0R4J0G4;Q6VN19	Ran-binding protein 10	Ranbp10	-0.368634	0.813712	-0.504345	-0.221566	-0.309473	-0.223095	-0.380001	-0.325228	-0.354266	-0.22827		0.315402	0.640113	-0.184111	-0.768271	A0A0R4J0G4;Q6VN19	Ran-binding protein 10	Ranbp10
A0A0R4J0H5;Q6S5C2;A0A140T8R4	-3.37897	-2.6833	-3.32028	-3.39043	-3.22352	-3.40956	-3.3036	-3.29902	-3.18891	-3.28266		0.291285	0.96455	-0.0974503	-0.711774	A0A0R4J0H5;Q6S5C2;A0A140T8R4	N-acetylglucosamine-1-phosphotransferase subunit gamma	Gnptg	-2.73534	-2.75163	-2.85678	-2.9213	-2.78495	-2.55345	-2.62153	-2.57355	-2.87931	-2.62986		1.25162	0.182676	0.158458	2.32202	A0A0R4J0H5;Q6S5C2;A0A140T8R4	N-acetylglucosamine-1-phosphotransferase subunit gamma	Gnptg
A0A0R4J0H7;Q8K2Z4	-5.53225	-5.26413	-5.58479	-5.58045	-5.61456	-5.31131	-5.46664	-5.82229	-5.47508	-5.5489		0.0315833	0.988409	-0.00960789	-0.0910275	A0A0R4J0H7;Q8K2Z4	Condensin complex subunit 1	Ncapd2	-4.60053	-5.01894	-5.21478	-5.24901	-5.39609	-4.4494	-4.59799	-4.52489	-4.86128	-4.77587		1.57306	0.127673	0.453986	2.87773	A0A0R4J0H7;Q8K2Z4	Condensin complex subunit 1	Ncapd2
A0A0R4J0H8;Q6NWW9;A0A0A6YX88	2.53671	2.2773	2.67499	2.48497	2.65198	2.55519	2.60634	2.55008	2.47806	2.57247		0.136638	0.96517	0.0272367	0.366316	A0A0R4J0H8;Q6NWW9	Fibronectin type III domain-containing protein 3B	Fndc3b	1.36314	0.775647	1.11402	1.09806	1.07741	1.63883	1.51393	1.40479	1.32482	1.23463		1.65804	0.113959	0.337746	2.88328	A0A0R4J0H8;Q6NWW9	Fibronectin type III domain-containing protein 3B	Fndc3b
A0A0R4J0I6;Q80XL6;D3YTQ5;A0A087WSI8;F6U473	4.47424	4.86951	4.36791	4.4067	4.50448	4.27678	4.51779	4.50332	4.52195	4.38514		0.354677	0.999772	-0.0835703	-0.821881	A0A0R4J0I6;Q80XL6;D3YTQ5;A0A087WSI8	Acyl-CoA dehydrogenase family member 11	Acad11	4.41788	4.89836	4.28596	4.19619	4.06132	4.3399	4.33956	4.41569	4.44075	4.32854		0.00212202	0.997115	0.000944138	0.00647977	A0A0R4J0I6;Q80XL6;D3YTQ5;A0A087WSI8	Acyl-CoA dehydrogenase family member 11	Acad11
A0A0R4J0I9;Q91ZX7;Q3U5J2;D3Z5M3;F6UAC8;REV__Q91ZX7;REV__A0A0R4J0I9	6.37184	6.48875	6.47806	6.32999	6.52461	6.4721	6.49203	6.48812	6.36355	6.43303		0.0920151	0.967229	0.0111193	0.251181	A0A0R4J0I9;Q91ZX7	Prolow-density lipoprotein receptor-related protein 1;Low-density lipoprotein receptor-related protein 1 85 kDa subunit;Low-density lipoprotein receptor-related protein 1 515 kDa subunit;Low-density lipoprotein receptor-related protein 1 intracellular domain	Lrp1	5.8892	5.90826	5.84235	5.91594	5.90722	6.09304	6.06643	6.05271	5.94228	5.9624		2.07338	0.0707926	0.130778	3.99774	A0A0R4J0I9;Q91ZX7	Prolow-density lipoprotein receptor-related protein 1;Low-density lipoprotein receptor-related protein 1 85 kDa subunit;Low-density lipoprotein receptor-related protein 1 515 kDa subunit;Low-density lipoprotein receptor-related protein 1 intracellular domain	Lrp1
A0A0R4J0J5;Q8K114	0.413874	3.43052	0.471928	0.559959	0.707542	2.41297	0.604258	0.515162	0.510768	0.513135		0.110609	0.964365	-0.205506	-0.297149	A0A0R4J0J5;Q8K114	Integrator complex subunit 9	Ints9	-0.0852327	-0.543792	-0.178726	-0.0745916	0.0195045	-0.0461788	0.0113754	0.0256634	-0.0521402	0.0399952		0.790648	0.330157	0.168311	1.68686	A0A0R4J0J5;Q8K114	Integrator complex subunit 9	Ints9
A0A0R4J0J6;Q8BKT7;Q5SVF9;Q5SVF8	0.184475	0.470707	0.155676	0.253107	0.35717	0.399479	0.209221	0.308499	0.371266	0.229487		0.103561	0.964677	0.0193636	0.279875	A0A0R4J0J6;Q8BKT7;Q5SVF9	THO complex subunit 5 homolog	Thoc5	1.22727	1.65791	1.37012	1.4742	1.44194	1.52951	1.56895	1.46436	1.54797	1.43559		0.442287	0.533631	0.0749866	1.00408	A0A0R4J0J6;Q8BKT7;Q5SVF9	THO complex subunit 5 homolog	Thoc5
A0A0R4J0K0;Q6P6N5																			-0.154817	0.744325	0.966816	0.253062	0.620045	0.123703	0.891523	0.569696	1.1365	0.850071		0.387132	0.577955	0.228413	0.869995	A0A0R4J0K0;Q6P6N5	Sprouty-related, EVH1 domain-containing protein 3	Spred3
A0A0R4J0K1;Q9ERR7;A0A0G2JEF3;A0A1C7ZMY4	0.833902	-0.119146	0.959337	0.800394	1.07182	0.605614	0.945873	1.06076	0.98146	0.930821		0.369807	1	0.195645	0.863725	A0A0R4J0K1;Q9ERR7	15 kDa selenoprotein	2020-09-15	-1.2981	-2.5806	-1.0993	-1.24929	-1.21591	-0.702801	-0.886826	-0.86342	-1.06016	-0.918913		1.03089	0.242143	0.602215	2.14434	A0A0R4J0K1;Q9ERR7	15 kDa selenoprotein	2020-09-15
A0A0R4J0K4;Q9CRG1	-3.39776	-3.40486	-3.74585	-3.81884	-3.29481	-3.78081	-3.77663	-4.07515	-3.5061	-3.54622		0.701933	1	-0.204558	-1.40161	A0A0R4J0K4;Q9CRG1	Transmembrane 7 superfamily member 3	Tm7sf3	-3.95127	-4.73072	-4.3197	-4.24806	-4.27302	-3.78435	-3.89438	-3.86601	-4.00764	-4.03445		1.4854	0.137376	0.387187	2.91208	A0A0R4J0K4;Q9CRG1	Transmembrane 7 superfamily member 3	Tm7sf3
A0A0R4J0K9;Q8BJ63;A0A2I3BRQ4;A0A2I3BQ42;A0A2I3BQF1;A0A2I3BPU8;A0A2I3BPF2	-3.57758	-3	-3.61515	-3.53625	-3.49599	-3.641	-3.61729	-3.68884	-3.58051	-3.72356		0.840046	1	-0.205246	-1.77181	A0A0R4J0K9;Q8BJ63;A0A2I3BRQ4;A0A2I3BQ42;A0A2I3BQF1;A0A2I3BPU8;A0A2I3BPF2	AP-5 complex subunit mu-1	Ap5m1
A0A0R4J0L8;Q3U155	-4.81438	-4.50176	-4.78388	-5.03829	-4.28451	-4.74219	-4.84476	-4.87341	-4.7363	-4.83287		0.383511	1	-0.121343	-0.903185	A0A0R4J0L8;Q3U155	Coiled-coil domain-containing protein 174	Ccdc174
A0A0R4J0M1;Q8VCN9	-1.50304	-1.22154	-1.4877	-1.53015	-1.55699	-1.13232	-1.56085	-1.40425	-1.62146	-1.39023		0.139118	0.965657	0.0380629	0.36448	A0A0R4J0M1;Q8VCN9	Tubulin-specific chaperone C	Tbcc	-2.83384	-2.36615	-2.86729	-2.63188	-2.72455	-3.25282	-3.35884	-2.88388	-2.87996	-2.87864		1.51944	0.133978	-0.366085	-2.64261	A0A0R4J0M1;Q8VCN9	Tubulin-specific chaperone C	Tbcc
A0A0R4J0M9;Q8CDG3	1.20155	1.09046	1.24816	1.08838	1.15808	1.20218	1.2186	1.20422	1.17799	1.22379		0.695245	1	0.0480314	1.49268	A0A0R4J0M9;Q8CDG3	Deubiquitinating protein VCIP135	Vcpip1	0.822013	1.19243	1.12731	1.21859	1.20689	0.915125	0.760885	0.875019	0.872664	0.980141		1.49432	0.135948	-0.232678	-2.81466	A0A0R4J0M9;Q8CDG3	Deubiquitinating protein VCIP135	Vcpip1
A0A0R4J0P1;Q9D7B6;D3YTT4;A0A1L1SUG2	4.15583	4.5814	4.0817	4.10435	4.19968	4.05546	4.13957	4.24701	4.10566	4.05498		0.473631	1	-0.104054	-1.06021	A0A0R4J0P1;Q9D7B6;D3YTT4	Isobutyryl-CoA dehydrogenase, mitochondrial	Acad8	4.67087	4.71161	4.70527	4.738	4.68724	4.59655	4.61506	4.78503	4.78356	4.8385		0.157921	0.803881	0.021146	0.418434	A0A0R4J0P1;Q9D7B6;D3YTT4	Isobutyryl-CoA dehydrogenase, mitochondrial	Acad8
A0A0R4J0Q4;P97873	2.82403	3.22451	3.17666	3.00972	3.0231	2.97919	3.02834	2.74957	2.96548	3.08743		0.450226	1	-0.0896009	-0.985092	A0A0R4J0Q4;P97873	Lysyl oxidase homolog 1	Loxl1	1.7814	2.015	1.97934	1.36068	1.31669	1.94488	2.03633	1.83164	1.6625	1.5997		0.307935	0.648248	0.124389	0.729653	A0A0R4J0Q4;P97873	Lysyl oxidase homolog 1	Loxl1
A0A0R4J0Q9;Q3TR20;Q3UM29	2.15348	2.12998	2.1879	2.1493	2.18439	2.19803	2.08123	2.10891	2.04684	2.07806		1.05733	1	-0.0583948	-2.08153	A0A0R4J0Q9;Q3TR20;Q3UM29	Conserved oligomeric Golgi complex subunit 7	Cog7	1.18475	1.33598	1.3367	1.44196	1.39162	1.0861	1.06068	1.13971	1.21558	1.22287		2.08445	0.0698679	-0.193216	-3.56267	A0A0R4J0Q9;Q3TR20;Q3UM29	Conserved oligomeric Golgi complex subunit 7	Cog7
A0A0R4J0R3;Q3U1G5	0.361618	-0.343718	0.50639	0.241598	0.549454	0.263832	0.433014	0.514245	0.374915	0.516143		0.403846	1	0.157361	0.936825	A0A0R4J0R3;Q3U1G5	Interferon-stimulated 20 kDa exonuclease-like 2	Isg20l2	-0.818805	-2.24109	-1.02344	-1.01907	-0.874945	-0.708448	-0.744265	-0.724995	-0.914657	-0.856716		0.697002	0.373641	0.405654	1.51621	A0A0R4J0R3;Q3U1G5	Interferon-stimulated 20 kDa exonuclease-like 2	Isg20l2
A0A0R4J0R4;Q3UGX3	-1.17183	-1.32141	-1.24668	-1.20271	-0.937462	-1.38832	-1.16568	-1.33584	-1.41732	-1.2904		0.960896	1	-0.143491	-1.83083	A0A0R4J0R4;Q3UGX3	N-acetylaspartate synthetase	Nat8l	-3.74107	-3.29114	-3.80345	-3.96274	-4.16794	-3.46212	-3.50249	-3.68528	-3.79401	-3.70396		0.460982	0.51931	0.163696	1.03126	A0A0R4J0R4;Q3UGX3	N-acetylaspartate synthetase	Nat8l
A0A0R4J0S3;Q924D0;D3Z792	2.12251	2.09827	1.86008	2.11701	2.16643	2.02353	1.98887	2.0961	2.04407	1.94068		0.392839	1	-0.0542089	-0.898967	A0A0R4J0S3;Q924D0	Reticulon-4-interacting protein 1, mitochondrial	Rtn4ip1	3.71354	3.69586	3.75435	3.63126	3.53407	3.75453	3.76735	3.92147	3.86977	3.88418		2.02634	0.0755233	0.173641	3.41765	A0A0R4J0S3;Q924D0	Reticulon-4-interacting protein 1, mitochondrial	Rtn4ip1
A0A0R4J0S4;Q80Y17	1.4067	1.75172	1.44148	1.36241	1.49273	1.67542	1.43693	1.4838	1.47188	1.49284		0.0967423	0.964868	0.021163	0.263321	A0A0R4J0S4;Q80Y17	Lethal(2) giant larvae protein homolog 1	Llgl1	1.41949	1.6781	1.42601	1.432	1.43435	1.43052	1.33572	1.32846	1.39579	1.3475		1.03033	0.242119	-0.110393	-2.05183	A0A0R4J0S4;Q80Y17	Lethal(2) giant larvae protein homolog 1	Llgl1
A0A0R4J0S7;A0A1L1SVG0;A0A1L1STY4	2.70582	2.32114	2.80667	2.75709	2.71525	2.65239	2.73052	2.779	2.76202	2.8007		0.397457	1	0.0837309	0.923963	A0A0R4J0S7;A0A1L1SVG0;A0A1L1STY4			2.68644	2.3813	2.60043	2.506	2.5253	2.8419	2.80766	2.76127	2.7736	2.7103		2.20616	0.0602754	0.239054	4.31117	A0A0R4J0S7;A0A1L1SVG0;A0A1L1STY4
A0A0R4J0T0;Q8K3A0;F6UL52;F6WN43	0.262474	0.248949	0.0126858	0.212736	0.131433	0.102409	0.220037	0.173299	0.218856	0.0875006		0.0892406	0.968005	-0.0132353	-0.244519	A0A0R4J0T0;Q8K3A0;F6UL52	Iron-sulfur cluster co-chaperone protein HscB, mitochondrial	Hscb	0.496453	0.560256	0.488878	0.569549	0.560722	0.463892	0.432673	0.617868	0.628333	0.651051		0.187474	0.768249	0.0235916	0.482287	A0A0R4J0T0;Q8K3A0;F6UL52	Iron-sulfur cluster co-chaperone protein HscB, mitochondrial	Hscb
A0A0R4J0T4;Q5D0E0;O88351;Q3U141;F6ULQ4	-0.763582	-1.27954	-0.766146	-0.831202	-0.870037	-0.680784	-0.699394	-0.711486	-0.735003	-0.720269		0.934001	1	0.192713	1.98831	A0A0R4J0T4;Q5D0E0;O88351;Q3U141	Inhibitor of nuclear factor kappa-B kinase subunit beta	Ikbkb	-0.158545	-0.584798	-0.204618	-0.395864	-0.318993	-0.312088	-0.173653	-0.274643	-0.284818	-0.326113		0.300843	0.654335	0.0583008	0.726441	A0A0R4J0T4;Q5D0E0;O88351;Q3U141	Inhibitor of nuclear factor kappa-B kinase subunit beta	Ikbkb
A0A0R4J0T5;P28659	1.8462	2.03056	1.73157	1.54618	1.84824	1.72867	1.69241	1.85338	1.4895	1.70646		0.501119	1	-0.106465	-1.07735	A0A0R4J0T5;P28659	CUGBP Elav-like family member 1	Celf1	2.43483	2.91349	2.57886	2.67619	2.6855	2.27908	2.41156	2.4329	2.42466	2.47948		1.54602	0.129695	-0.252239	-2.96198	A0A0R4J0T5;P28659	CUGBP Elav-like family member 1	Celf1
A0A0R4J0T8;A0A2I3BQY0	2.43876	2.34773	2.62276	2.38604	2.46037	2.49959	2.43011	2.39017	2.37324	2.49061		0.0982259	0.964454	-0.0143877	-0.267818	A0A0R4J0T8			1.42349	1.1181	1.52356	1.6155	1.57477	1.32982	1.46194	1.3621	1.41192	1.39916		0.253041	0.698859	-0.0580952	-0.631389	A0A0R4J0T8
A0A0R4J0U2;Q0VGB7;A0A0N4SV05;A0A0N4SVH3	1.40081	1.08152	1.39543	1.33943	1.47231	1.15923	1.36362	1.43517	1.27342	1.44011		0.0142371	0.993091	-0.0035902	-0.0417841	A0A0R4J0U2;Q0VGB7;A0A0N4SV05	Serine/threonine-protein phosphatase 4 regulatory subunit 2	Ppp4r2	0.274711	-0.114863	0.619825	0.768142	0.573641	0.09585	0.503489	0.240828	0.26139	0.43227		0.281213	0.671391	-0.117526	-0.680137	A0A0R4J0U2;Q0VGB7;A0A0N4SV05	Serine/threonine-protein phosphatase 4 regulatory subunit 2	Ppp4r2
A0A0R4J0U5;Q61285	2.54595	2.68004	2.36812	2.50002	2.66693	2.67131	2.72564	2.65249	2.48901	2.65302		0.590008	1	0.086083	1.23242	A0A0R4J0U5;Q61285	ATP-binding cassette sub-family D member 2	Abcd2	1.74322	1.56216	1.84902	1.46168	1.43527	2.0704	1.87348	1.80708	1.94266	1.76121		1.63314	0.11792	0.280698	2.88944	A0A0R4J0U5;Q61285	ATP-binding cassette sub-family D member 2	Abcd2
A0A0R4J0U7;Q8R395	0.248817	0.0646076	0.394999	0.354782	0.2787	0.3992	0.300377	0.260383	0.251954	0.325902		0.252743	0.962798	0.0391821	0.621025	A0A0R4J0U7;Q8R395	COMM domain-containing protein 5	Commd5	-0.681201	-1.12575	-0.640919	-0.328404	-0.290403	-0.849453	-0.933647	-0.99645	-0.852277	-0.844995		0.870265	0.298488	-0.282029	-1.83665	A0A0R4J0U7;Q8R395	COMM domain-containing protein 5	Commd5
A0A0R4J0V5;P08775	2.99354	2.92149	3.03573	2.94181	3.03081	2.9094	2.9988	3.03292	2.88641	2.96517		0.314031	0.974951	-0.0261374	-0.732604	A0A0R4J0V5;P08775	DNA-directed RNA polymerase II subunit RPB1	Polr2a	2.51928	2.51967	2.50774	2.54235	2.61508	2.56843	2.51121	2.55599	2.44018	2.50978		0.348078	0.611697	-0.0237076	-0.797522	A0A0R4J0V5;P08775	DNA-directed RNA polymerase II subunit RPB1	Polr2a
A0A0R4J0W6;Q9CRC8;F6RDA7;D6RHB1;D6RFC5;A0A0G2JGC9;F6RGS7	1.0444	1.11716	1.05887	0.991337	1.00801	1.1476	1.07952	1.00509	0.889129	1.0313		0.102482	0.963849	-0.0134283	-0.278816	A0A0R4J0W6;Q9CRC8	Leucine-rich repeat-containing protein 40	Lrrc40	-0.587026	-0.135629	-0.448856	-0.251903	-0.270172	-0.760592	-0.757086	-0.674183	-0.624711	-0.531054		1.98862	0.0787615	-0.330808	-3.64836	A0A0R4J0W6;Q9CRC8	Leucine-rich repeat-containing protein 40	Lrrc40
A0A0R4J0X2;Q8VC19;A0A1W2P873;D6RGR8;A0A1L1SUZ0;A0A1L1STE9;F6RYA6	4.32395	4.16818	4.08703	4.28801	4.24452	4.25601	4.27457	4.33862	4.33975	4.10892		0.291527	0.964487	0.0412363	0.687742	A0A0R4J0X2;Q8VC19	5-aminolevulinate synthase, nonspecific, mitochondrial	Alas1	5.89154	5.19197	5.50952	5.69811	5.55344	5.78439	5.81717	5.9721	5.77241	5.69617		0.962129	0.264563	0.239529	1.93027	A0A0R4J0X2;Q8VC19	5-aminolevulinate synthase, nonspecific, mitochondrial	Alas1
A0A0R4J0X8;Q9ES28;A0A1B0GRS3	0.983856	0.872389	0.921011	0.936134	0.93762	1.07618	0.959385	1.06631	0.785081	0.995585		0.353526	0.998895	0.0463053	0.833718	A0A0R4J0X8;Q9ES28	Rho guanine nucleotide exchange factor 7	Arhgef7	0.557298	0.819242	0.658863	0.626697	0.614267	0.32185	0.513691	0.329786	0.373765	0.396025	+	2.79182	0.033361	-0.26825	-4.78633	A0A0R4J0X8;Q9ES28	Rho guanine nucleotide exchange factor 7	Arhgef7
A0A0R4J0Z1;P08003	6.60717	6.32874	6.67951	6.67116	6.64242	6.69097	6.62315	6.65131	6.55925	6.54534		0.150799	0.964759	0.0282042	0.397035	A0A0R4J0Z1;P08003	Protein disulfide-isomerase A4	Pdia4	6.57214	5.99915	6.64453	6.76266	6.76537	6.70802	6.71819	6.69703	6.66768	6.65263		0.418339	0.55259	0.13994	0.98036	A0A0R4J0Z1;P08003	Protein disulfide-isomerase A4	Pdia4
A0A0R4J112;Z4YKC4;A2AMI7	-4.43568	-3.3807	-4.31453	-3.93931	-4.05089	-4.21218	-4.31785	-4.36728	-4.07044	-4.27812		0.52927	1	-0.224949	-1.1787	A0A0R4J112;Z4YKC4;A2AMI7		Eif4g3	-6.59571	-5.84607	-6.87051	-6.53367	-7.08232	-6.45061	-6.77643	-6.62052	-7.00703	-6.79498		0.256304	0.696176	-0.144261	-0.629379	A0A0R4J112;Z4YKC4;A2AMI7		Eif4g3
A0A0R4J124;O54781;A0A0G2JDY2;A0A0G2JEI1;A0A0G2JDT6;Q6P5E1;A0A0G2JG74	-1.16517	-1.21749	-1.3169	-1.51598	-1.11188	-1.30527	-1.38832	-1.25566	-1.87511	-1.43953		0.704071	1	-0.187295	-1.42675	A0A0R4J124;O54781	SRSF protein kinase 2;SRSF protein kinase 2 N-terminal;SRSF protein kinase 2 C-terminal	Srpk2	-1.96818	-1.00267	-1.75629	-1.56854	-1.61474	-2.00698	-2.05326	-2.0593	-1.86703	-1.88855		1.15829	0.205851	-0.392938	-2.37	A0A0R4J124;O54781	SRSF protein kinase 2;SRSF protein kinase 2 N-terminal;SRSF protein kinase 2 C-terminal	Srpk2
A0A0R4J126;Q8BS03	-3.90958	-1.27476	-3.38136	-3.94288	-3.56102	-3.42138	-3.9843	-4.08125	-3.6062	-3.93545		0.515601	1	-0.591797	-1.15657	A0A0R4J126;Q8BS03	Peptidase inhibitor 15	Pi15
A0A0R4J131;Q8CIF4	-0.620327	-0.352909	-0.943716	-1.02398	-0.363827	-0.551325	-0.713871	-0.490504	-1.03854	-0.620315		0.0451893	0.98379	-0.0219595	-0.128701	A0A0R4J131;Q8CIF4	Biotinidase	Btd	-1.86866	-1.40001	-1.43969	-1.38439	-1.34809	-1.75074	-1.79331	-1.44973	-1.66741	-1.29307		0.328122	0.628272	-0.102684	-0.758758	A0A0R4J131;Q8CIF4	Biotinidase	Btd
A0A0R4J138;P50429	2.5501	2.94084	2.63304	2.5401	2.66445	2.47091	2.56659	2.53873	2.5337	2.5224		0.890536	1	-0.13924	-1.87054	A0A0R4J138;P50429	Arylsulfatase B	Arsb	0.983405	1.12611	1.09279	1.14919	1.10856	1.05453	1.1606	1.15643	1.23953	1.10485		0.585262	0.433714	0.0511761	1.21313	A0A0R4J138;P50429	Arylsulfatase B	Arsb
A0A0R4J140;Q5SW19;Z4YLI8	5.42268	5.68906	5.23053	5.31152	5.3027	5.26958	5.125	5.18922	5.08044	5.13377		1.37492	1	-0.231695	-2.66818	A0A0R4J140;Q5SW19;Z4YLI8	Clustered mitochondria protein homolog	Cluh	5.56798	5.84111	5.70019	5.86812	5.71979	4.58101	4.61386	4.82402	4.99736	5.09649	+	3.70707	0.0132975	-0.916888	-7.95466	A0A0R4J140;Q5SW19;Z4YLI8	Clustered mitochondria protein homolog	Cluh
A0A0R4J159;A0A5F8MPN9;A0A286YDI1;Q9Z2E2;A0A286YCP6	-4.06941	-3.60065	-4.10246	-4.27666	-3.86631	-4.01179	-4.10023	-3.9422	-4.05947	-3.94095		0.0827675	0.970969	-0.027833	-0.232049	A0A0R4J159;A0A5F8MPN9;A0A286YDI1;Q9Z2E2	Methyl-CpG-binding domain protein 1	Mbd1	-3.05501	-3.09526	-2.68366	-3.10598	-3.11306	-2.88583	-2.73348	-3.04701	-3.14662	-3.03916		0.1404	0.825926	0.0401762	0.366329	A0A0R4J159;A0A5F8MPN9;A0A286YDI1;Q9Z2E2	Methyl-CpG-binding domain protein 1	Mbd1
A0A0R4J166;Q9D783																			-0.574952	-0.892232	-0.217392	0.371253	-1.37482	-1.25672	-0.187082	-1.02955	-1.22463	-1.26077		0.606034	0.420838	-0.454122	-1.25893	A0A0R4J166;Q9D783	Kelch-like protein 40	Klhl40
A0A0R4J175;Q3UQU0;A0A1Y7VJ63;A0A1Y7VN62																			-4.05204	-4.63965	-4.12046	-4.04466	-3.93044	-3.84186	-3.78845	-3.88899	-3.8456	-3.8874		1.16502	0.204131	0.306991	2.44211	A0A0R4J175;Q3UQU0;A0A1Y7VJ63;A0A1Y7VN62	Bromodomain-containing protein 9	Brd9
A0A0R4J187;P23475;A0A2R8VHZ9;E9PZD4;E9Q163	1.10375	0.884298	1.09522	1.10604	1.14223	1.24937	1.0737	1.11272	1.06449	1.05999		0.340273	0.990875	0.0457453	0.784465	A0A0R4J187;P23475;A0A2R8VHZ9	X-ray repair cross-complementing protein 6	Xrcc6	0.00447559	-0.669431	0.062006	0.142344	0.163082	-0.0483665	-0.166344	-0.0770874	-0.307693	-0.0478172		0.163656	0.797383	-0.069957	-0.429634	A0A0R4J187;P23475;A0A2R8VHZ9	X-ray repair cross-complementing protein 6	Xrcc6
A0A0R4J190;Q64277;A0A0G2JG11	-5.09461	-4.91528	-5.04784	-5.0852	-5.46429	-5.16027	-5.04033	-4.91977	-4.79365	-5.04386		0.55428	1	0.129867	1.17241	A0A0R4J190;Q64277	ADP-ribosyl cyclase/cyclic ADP-ribose hydrolase 2	Bst1	-3.64807	-3.23608	-3.49442	-3.5984	-3.09653	-2.81062	-2.91835	-3.18749	-3.00552	-3.22851		1.66024	0.113775	0.384604	2.89456	A0A0R4J190;Q64277	ADP-ribosyl cyclase/cyclic ADP-ribose hydrolase 2	Bst1
A0A0R4J195;F6YB25;Q9CSU0;F7DAY5	-0.373877	-0.143385	-0.402189	-0.486652	-0.388285	-0.252989	-0.402905	-0.335271	-0.489915	-0.5034		0.205533	0.963947	-0.0380182	-0.512015	A0A0R4J195;F6YB25;Q9CSU0	Regulation of nuclear pre-mRNA domain-containing protein 1B	Rprd1b	-0.710673	-0.601899	-0.679955	-0.403363	-0.33462	-0.755104	-0.610756	-0.771082	-0.783223	-0.68174		1.08446	0.225998	-0.174279	-2.1256	A0A0R4J195;F6YB25;Q9CSU0	Regulation of nuclear pre-mRNA domain-containing protein 1B	Rprd1b
A0A0R4J1B4;E9Q604;G5E8F1;E9Q5K8;Q3U1U4;P05555;D6RJ73	-1.29432	-0.552162	-1.28723	-1.28633	-0.977455	-1.16249	-0.696066	-1.3323	-1.16199	-1.31714		0.109841	0.963577	-0.0545019	-0.294107	A0A0R4J1B4;E9Q604;G5E8F1;E9Q5K8;Q3U1U4;P05555	Integrin alpha-M	Itgam	-2.16201	-2.62224	-1.9553	-2.19261	-2.01817	-1.77396	-1.92864	-2.15698	-1.94837	-1.95163		0.920353	0.280774	0.238153	1.80933	A0A0R4J1B4;E9Q604;G5E8F1;E9Q5K8;Q3U1U4;P05555	Integrin alpha-M	Itgam
A0A0R4J1B6;Q6PAL8																			-4.65067	-4.44468	-4.52205	-4.35218	-4.27528	-3.99531	-3.9816	-4.27112	-4.02451	-4.21811		2.35568	0.0502273	0.350844	3.92905	A0A0R4J1B6;Q6PAL8	DENN domain-containing protein 5A	Dennd5a
A0A0R4J1C7;Q922T2;Q9D3X9	-2.08455	-1.54985	-2.58995	-2.63791	-2.21157	-2.25587	-2.30445	-2.16323	-2.89758	-2.38553		0.341721	0.993186	-0.186569	-0.791003	A0A0R4J1C7;Q922T2	Microfibril-associated glycoprotein 3	Mfap3	-0.854079	-0.125628	-1.26802	-1.38185	-1.2877	-1.22339	-1.06474	-0.997015	-1.15765	-1.11609		0.211685	0.740456	-0.128325	-0.543528	A0A0R4J1C7;Q922T2	Microfibril-associated glycoprotein 3	Mfap3
A0A0R4J1D0;P59108	-3.56713	-4.00896	-3.20636	-2.9751	-3.50091	-3.4095	-3.32545	-3.46043	-2.817	-3.48		0.303617	0.971175	0.153213	0.715267	A0A0R4J1D0;P59108	Copine-2	Cpne2	-1.72767	-1.47391	-1.87663	-2.11624	-2.08052	-1.50531	-1.39335	-1.69439	-1.44984	-1.49697		1.39973	0.151047	0.347021	2.69173	A0A0R4J1D0;P59108	Copine-2	Cpne2
A0A0R4J1E8;Q6P8M1;A0A2I3BPH0;A0A2I3BQ56;A0A571BEN9	0.108095	1.55888	-0.12039	0.176039	0.000953674	0.508547	0.0905533	0.105577	0.0317011	0.0612059		0.229374	0.962072	-0.185198	-0.578658	A0A0R4J1E8;Q6P8M1	Putative deoxyribonuclease TATDN1	Tatdn1	-0.788218	-0.889987	-0.345709	-0.213075	-0.264988	-0.687202	-0.836004	-0.662178	-0.517167	-0.562689		0.446642	0.529973	-0.152653	-1.0089	A0A0R4J1E8;Q6P8M1	Putative deoxyribonuclease TATDN1	Tatdn1
A0A0R4J1F2;Q3U4P5;Q61144;D3Z0X1	-5.96094	-8.02855	-6.65376	-6.18451	-5.97856	-6.17995	-6.11692	-5.68383	-6.57352	-5.68942		0.561165	1	0.512536	1.21433	A0A0R4J1F2;Q3U4P5;Q61144	Presenilin;Presenilin-2;Presenilin-2 NTF subunit;Presenilin-2 CTF subunit	Psen2	-4.98596	-6.32387	-5.03568	-4.98402	-5.00525	-4.92735	-4.9896	-4.80784	-4.86775	-4.36715		0.811459	0.321154	0.475017	1.65787	A0A0R4J1F2;Q3U4P5;Q61144	Presenilin;Presenilin-2;Presenilin-2 NTF subunit;Presenilin-2 CTF subunit	Psen2
A0A0R4J1F8;A0A2K6EDP7;P59328	-6.81588	-6.69836	-6.07198	-6.82062	-6.04146	-6.25554	-6.37373	-6.16139	-6.75697	-6.60032		0.106298	0.965232	0.0600662	0.286922	A0A0R4J1F8;A0A2K6EDP7;P59328	WD repeat and HMG-box DNA-binding protein 1	Wdhd1	-7.70943	-7.36279	-7.74303	-8.51211	-7.447	-6.95794	-7.79979	-6.97871	-7.95103	-7.66172		0.446699	0.530008	0.285036	0.976342	A0A0R4J1F8;A0A2K6EDP7;P59328	WD repeat and HMG-box DNA-binding protein 1	Wdhd1
A0A0R4J1J1	-0.490265	-0.000274658	-0.499187	-0.281576	-0.551325	-0.522514	-0.322702	-0.507503	-0.280147	-0.547576		0.251579	0.961498	-0.0715628	-0.615264	A0A0R4J1J1			-0.157302	0.255485	-0.317043	-0.307586	-0.517744	-0.0791168	-0.236017	-0.110697	-0.112575	-0.169727		0.196368	0.758163	0.0672115	0.507679	A0A0R4J1J1
A0A0R4J1K4;A0A0R4J1K9;A0A0R4J101;P13808	-4.45647	-4.49854	-4.46761	-4.55351	-4.40724	-4.42583	-4.60939	-4.62071	-4.40873	-4.52119		0.344408	0.994688	-0.0404936	-0.801603	A0A0R4J1K4;A0A0R4J1K9;A0A0R4J101;P13808	Anion exchange protein 2	Slc4a2
A0A0R4J1L2;F6ZFU0;D3Z7N2;D3YY68	-0.98666	0.867834	-1.29305	-0.534334	-0.21224	0.775806	-0.948917	-0.8152	-0.797189	-0.984818		0.0896323	0.968031	-0.122374	-0.243903	A0A0R4J1L2;F6ZFU0;D3Z7N2;D3YY68		Eef1d	-3.18788	-1.42838	-2.56397	-1.95207	-1.86616	-2.93099	-2.92568	-3.0375	-2.48773	-2.55777		0.884656	0.292724	-0.588239	-1.80612	A0A0R4J1L2;F6ZFU0;D3Z7N2;D3YY68		Eef1d
A0A0R4J1L3;Q91VW9;D3YTV4;Q5RJ53;A0A286YD32;A0A286YDF9;Q5SZT6	-4.96508	-4.99141	-5.01963	-4.94247	-5.05832	-5.07498	-5.17875	-5.31243	-4.99295	-5.14057		1.28945	1	-0.144556	-2.52857	A0A0R4J1L3;Q91VW9;D3YTV4;Q5RJ53;A0A286YD32;A0A286YDF9	Zinc finger protein with KRAB and SCAN domains 3	Zkscan3	-3.09929	-3.46964	-3.146	-3.3839	-3.26249	-3.46533	-3.46958	-3.45089	-3.34476	-3.43016		1.0805	0.227407	-0.159882	-2.17699	A0A0R4J1L3;Q91VW9;D3YTV4;Q5RJ53;A0A286YD32;A0A286YDF9	Zinc finger protein with KRAB and SCAN domains 3	Zkscan3
A0A0R4J1N2;Q9D2L1	-2.23482	-2.93044	-2.40279	-2.21344	-2.37222	-2.70563	-2.35275	-2.34745	-2.38639	-2.4542		0.0441232	0.983831	-0.0185432	-0.126627	A0A0R4J1N2;Q9D2L1	Arylsulfatase K	Arsk	-2.70618	-3.56143	-2.6261	-2.62815	-2.63904	-2.56359	-2.51419	-2.52565	-2.4669	-2.46593		0.822604	0.316964	0.324927	1.76739	A0A0R4J1N2;Q9D2L1	Arylsulfatase K	Arsk
A0A0R4J1R7;A0A1W2P7A4;P61458	3.66258	3.37764	3.56009	3.70934	3.6488	3.58605	3.58598	3.66999	3.76242	3.52868		0.194034	0.961719	0.0349318	0.488768	A0A0R4J1R7			3.18512	2.6149	3.14341	3.11375	3.16788	2.82429	3.09348	3.0949	3.25384	3.11411		0.0882727	0.889151	0.0311111	0.241751	A0A0R4J1R7
A0A0R4J1S7;Q8BJQ9	-1.64333	-1.40252	-1.28335	-1.38661	-1.38395	-1.27901	-1.62046	-1.51901	-1.37414	-1.58814		0.265904	0.963004	-0.0562014	-0.636877	A0A0R4J1S7;Q8BJQ9	Chondroitin sulfate N-acetylgalactosaminyltransferase 1	Csgalnact1
A0A0R4J1X6;Q6NSR3;E9QL72;F6QFE9;A0A0J9YUF3	-0.862366	-0.0104122	-0.888615	0.118793	-0.694897	-0.607937	-0.681637	-0.753222	-0.0422697	-0.585252		0.0974889	0.964573	-0.0665644	-0.265475	A0A0R4J1X6;Q6NSR3;E9QL72	Uncharacterized aarF domain-containing protein kinase 2	Adck2	0.527568	0.251285	0.599285	0.828618	0.804667	0.59791	0.545765	0.56546	0.67117	0.565578		0.0417667	0.948025	-0.0131077	-0.122023	A0A0R4J1X6;Q6NSR3;E9QL72	Uncharacterized aarF domain-containing protein kinase 2	Adck2
A0A0R4J1Y0;A0A0R4J024;Q924T3																			-2.33694	-2.52906	-2.4586	-2.2896	-2.14616	-2.66674	-2.76825	-2.72092	-2.44561	-2.5719		1.89185	0.086737	-0.282612	-3.20819	A0A0R4J1Y0;A0A0R4J024;Q924T3	DNA repair protein XRCC4	Xrcc4
A0A0R4J1Z3;Q9CR67;Q9CZM3;E0CXY5;A0A0J9YV78	3.19908	2.64168	3.12551	3.01876	3.30678	2.94155	3.23057	3.06269	2.81298	3.14691		0.0502787	0.982241	-0.0194193	-0.142638	A0A0R4J1Z3;Q9CR67	Transmembrane protein 33	Tmem33	2.77298	2.42222	2.62123	2.06904	2.23562	3.04663	2.93724	2.84221	2.56485	2.42437		1.0709	0.230223	0.338843	1.96751	A0A0R4J1Z3;Q9CR67	Transmembrane protein 33	Tmem33
A0A0R4J206;Q9Z223																			-6.99089	-4.64722	-6.13875	-5.21856	-5.50769	-6.70002	-6.85019	-6.56317	-6.38584	-6.1723		0.969458	0.262677	-0.833679	-1.988	A0A0R4J206;Q9Z223	Molybdopterin synthase catalytic subunit	Mocs2
A0A0R4J221;E9Q9J6	-3.48361	-3.53741	-3.21995	-3.48805	-3.30841	-3.47797	-3.51303	-3.44566	-3.35285	-3.33081		0.085534	0.969996	-0.0165781	-0.235386	A0A0R4J221;E9Q9J6		Plec
A0A0R4J225;Q9Z2E9;E0CXJ2;F6US45	-0.349272	-0.25749	-0.110527	0.439157	-0.469524	-0.278116	-0.0266972	-0.311862	0.314506	-0.26463		0.0656183	0.978208	0.0361712	0.182922	A0A0R4J225;Q9Z2E9	Seipin	Bscl2	1.12998	0.806996	0.332901	0.327929	0.287729	1.21638	1.0995	1.11608	1.01659	0.800512		1.3435	0.162191	0.472707	2.59855	A0A0R4J225;Q9Z2E9	Seipin	Bscl2
A0A0R4J233;A0A1W2P6J7;Q8C650;A0A1W2P866	2.05984	1.51621	2.08483	1.96523	2.09745	2.03234	2.0463	1.98354	2.04833	2.0365		0.314914	0.975777	0.084691	0.768243	A0A0R4J233;A0A1W2P6J7;Q8C650	Septin-10	2020-09-10	1.16102	0.61539	1.24045	1.35461	1.2134	1.03071	0.911869	1.01478	0.992057	1.04856		0.377223	0.586675	-0.117377	-0.892541	A0A0R4J233;A0A1W2P6J7;Q8C650	Septin-10	2020-09-10
A0A0R4J242;Q922Q9;A0A1B0GSH5;D3YWG2;G8JL55;A0A0R4J058	-0.0746536	-0.865482	-0.0208168	-0.0280743	0.273266	-0.246273	0.102051	0.0761747	0.296374	0.0568323		0.421107	1	0.200184	0.954482	A0A0R4J242;Q922Q9;A0A1B0GSH5;D3YWG2;G8JL55;A0A0R4J058	Chitinase domain-containing protein 1	Chid1	1.56374	1.30908	1.65815	1.42637	1.65175	1.41524	1.63787	1.56683	1.63981	1.54333		0.193892	0.76069	0.0387993	0.49018	A0A0R4J242;Q922Q9;A0A1B0GSH5;D3YWG2;G8JL55;A0A0R4J058	Chitinase domain-containing protein 1	Chid1
A0A0R4J243;Q8BR65	-3.48841	-3.36786	-3.21848	-3.1393	-3.07628	-3.44955	-3.53047	-3.29231	-3.01707	-3.59653		0.418353	1	-0.119122	-0.930798	A0A0R4J243;Q8BR65	Sin3 histone deacetylase corepressor complex component SDS3	Suds3	-2.51017	-2.79971	-2.36552	-2.26665	-2.37349	-2.21934	-2.43563	-2.30314	-2.36434	-2.2326		0.725968	0.359309	0.152099	1.5036	A0A0R4J243;Q8BR65	Sin3 histone deacetylase corepressor complex component SDS3	Suds3
A0A0R4J250;Q61070;V9GXH2;V9GXU0	1.51312	1.79147	1.59939	1.36065	1.65889	1.52074	1.58929	1.52039	1.4237	1.5483		0.354988	1	-0.0642187	-0.83368	A0A0R4J250;Q61070;V9GXH2;V9GXU0	Etoposide-induced protein 2.4	Ei24	0.669995	0.979495	0.484726	0.264127	0.256796	0.86701	0.760784	0.70269	0.656026	0.620417		0.616919	0.414732	0.190358	1.33507	A0A0R4J250;Q61070;V9GXH2;V9GXU0	Etoposide-induced protein 2.4	Ei24
A0A0R4J256;P28076;G3UYK5;A0A494B9L1	-1.8868	-1.65227	-1.98251	-1.96716	-1.95782	-1.89566	-1.90988	-1.90325	-2.06971	-1.96696		0.373506	1	-0.0597803	-0.858404	A0A0R4J256;P28076	Proteasome subunit beta type-9	Psmb9	0.0814695	-0.560006	-0.590002	-0.743806	-0.823259	-0.45237	-0.395327	-0.70363	-0.753804	-1.07488		0.318158	0.637522	-0.148882	-0.742197	A0A0R4J256;P28076	Proteasome subunit beta type-9	Psmb9
A0A0R4J260;B2RRE7	0.0281982	-0.0785904	-0.0963116	0.219162	0.0265903	0.296865	-0.129272	0.196944	-0.0650644	0.128747		0.28283	0.964098	0.0658342	0.674051	A0A0R4J260;B2RRE7	OTU domain-containing protein 4	Otud4	0.239545	-0.555955	0.300566	0.375339	0.286379	0.239643	0.210192	0.21771	0.0770903	0.258835		0.152799	0.809436	0.0715195	0.407248	A0A0R4J260;B2RRE7	OTU domain-containing protein 4	Otud4
A0A0R4J268;G3X8V6;O70458	1.87091	1.71878	1.88665	1.79061	1.90651	1.88315	1.85287	1.91812	1.73387	1.84482		0.0936331	0.965888	0.0118757	0.253915	A0A0R4J268;G3X8V6;O70458	Oncostatin-M-specific receptor subunit beta	Osmr	0.639689	-0.433042	0.164272	0.401473	0.416534	0.86223	0.644457	0.737968	0.496877	0.460625		1.02173	0.245268	0.402646	2.02934	A0A0R4J268;G3X8V6;O70458	Oncostatin-M-specific receptor subunit beta	Osmr
A0A0R4J272;Q921N7	1.04365	1.74562	0.997658	1.23961	0.748114	0.933218	1.12514	1.1037	1.13423	1.01993		0.208574	0.965388	-0.0916872	-0.534734	A0A0R4J272;Q921N7	Transmembrane protein 70, mitochondrial	Tmem70	1.67154	2.78924	1.59811	1.69069	1.43978	1.87113	1.74298	1.93969	1.94656	1.74453		0.0150094	0.980505	0.0111053	0.045135	A0A0R4J272;Q921N7	Transmembrane protein 70, mitochondrial	Tmem70
A0A0R4J2B2;Q6WVG3	-1.24122	-0.734678	-1.47868	-1.6723	-1.0175	-0.939123	-1.49802	-1.40549	-2.00191	-1.32578		0.383433	1	-0.205188	-0.862416	A0A0R4J2B2;Q6WVG3	BTB/POZ domain-containing protein KCTD12	Kctd12	-3.62028	-3.6174	-3.46689	-3.85894	-3.6793	-3.2569	-3.28807	-3.53401	-3.56389	-3.63672		1.04398	0.238247	0.192644	1.93513	A0A0R4J2B2;Q6WVG3	BTB/POZ domain-containing protein KCTD12	Kctd12
A0A0R4J2B5;A0A087WRI8;G5E8E3;Q8R3Y5;A0A087WSU8;A0A087WPA4	-2.86506	-2.92663	-3.0015	-2.90475	-2.91928	-3.00919	-2.85356	-2.86595	-2.71817	-2.85914		0.566868	1	0.0622419	1.21687	A0A0R4J2B5;A0A087WRI8;G5E8E3;Q8R3Y5	Uncharacterized protein C19orf47 homolog	2310022A10Rik	-1.48986	-1.68504	-1.69376	-1.58469	-1.52826	-1.32229	-1.41493	-1.56352	-1.55476	-1.53016		1.03265	0.241579	0.119187	1.91328	A0A0R4J2B5;A0A087WRI8;G5E8E3;Q8R3Y5	Uncharacterized protein C19orf47 homolog	2310022A10Rik
A0A0R4J2B6;Q8BX09;A0A087WST2;A0A087WRV7;A0A087WQU2	-0.506424	-0.674006	-0.304272	-0.567352	-0.360836	-0.804131	-0.470613	-0.630948	-0.439223	-0.518413		0.432918	1	-0.0900877	-0.951853	A0A0R4J2B6;Q8BX09;A0A087WST2	Retinoblastoma-binding protein 5	Rbbp5	0.434152	0.116828	0.53908	0.610211	0.650284	0.522781	0.504707	0.500807	0.586066	0.544661		0.253885	0.698316	0.0616936	0.6366	A0A0R4J2B6;Q8BX09;A0A087WST2	Retinoblastoma-binding protein 5	Rbbp5
A0A0R4J2D4;A0A0R4J0D5;Q6PDG8	-3.42587	-3.06741	-3.59578	-3.66312	-3.53696	-3.54619	-3.58184	-3.55679	-3.56397	-3.49467		0.358113	1	-0.0908613	-0.856257	A0A0R4J2D4;A0A0R4J0D5;Q6PDG8	Vacuolar fusion protein MON1 homolog A	Mon1a	-3.76587	-3.42853	-3.61265	-3.737	-3.51224	-3.86748	-3.92047	-3.78759	-3.53328	-3.58341		0.617026	0.414819	-0.127187	-1.26796	A0A0R4J2D4;A0A0R4J0D5;Q6PDG8	Vacuolar fusion protein MON1 homolog A	Mon1a
A0A0U1RNE7;Q8BJ83;A0A0U1RPI5;A0A0U1RQB1;A0A0U1RPS4;D3Z3H7	-2.71916	-3.25857	-2.65125	-2.42278	-2.86006	-3.10297	-2.59119	-2.67048	-2.46955	-2.92713		0.0596754	0.978783	0.0301004	0.167041	A0A0U1RNE7;Q8BJ83;A0A0U1RPI5;A0A0U1RQB1;A0A0U1RPS4	TM2 domain-containing protein 3	Tm2d3	-2.00924	-2.49485	-2.38225	-2.45994	-2.4059	-1.99786	-2.066	-2.00707	-2.06687	-2.01474		1.68516	0.110806	0.319926	3.60178	A0A0U1RNE7;Q8BJ83;A0A0U1RPI5;A0A0U1RQB1;A0A0U1RPS4	TM2 domain-containing protein 3	Tm2d3
A0A0U1RNN0;P35456	-3.03637	-2.65271	-2.9864	-2.96236	-2.62195	-2.88255	-3.04836	-3.35142	-2.58934	-2.9789		0.336209	0.987088	-0.118154	-0.778138	A0A0U1RNN0;P35456	Urokinase plasminogen activator surface receptor	Plaur	-1.17771	-0.403192	-0.992159	-1.16397	-1.16448	-0.81156	-0.736788	-1.02749	-1.00849	-1.23033		0.0349801	0.957771	0.0173702	0.100995	A0A0U1RNN0;P35456	Urokinase plasminogen activator surface receptor	Plaur
A0A0U1RNQ6																			-3.77699	-5.14715	-6.26167	-6.11744	-5.71866	-4.60104	-5.27833	-4.77011	-5.16934	-5.90074		0.204705	0.748373	0.26047	0.516685	A0A0U1RNQ6
A0A0U1RNR6;Q6NV66	-7.51661	-6.86264	-7.8924	-7.708	-6.97333	-6.5862	-7.42859	-7.66125	-7.26897	-7.42757		0.166123	0.962093	0.116075	0.425005	A0A0U1RNR6;Q6NV66		Zfp646	-5.94528	-5.17572	-5.70125	-5.55894	-5.53439	-5.0481	-4.96661	-5.30623	-5.17615	-5.23812		1.67121	0.11218	0.436072	3.11931	A0A0U1RNR6;Q6NV66		Zfp646
A0A0U1RNU4;Q8R0T2	-4.41511	-4.29117	-4.50182	-4.20148	-4.65766	-4.26003	-4.54111	-4.53503	-4.18322	-4.45271		0.0630019	0.977891	0.0190273	0.175651	A0A0U1RNU4;Q8R0T2	Zinc finger protein 768	Znf768	-3.74522	-3.0923	-3.92362	-3.79872	-3.76277	-3.91384	-3.8399	-4.04355	-3.83562	-3.78275		0.665742	0.389297	-0.218607	-1.42661	A0A0U1RNU4;Q8R0T2	Zinc finger protein 768	Znf768
A0A0U1RNV6;Q6PCM1	-2.78416	-2.42247	-2.70627	-2.77419	-2.70041	-2.67275	-2.81269	-2.85576	-2.80165	-2.84431		0.807293	1	-0.11993	-1.62818	A0A0U1RNV6;Q6PCM1	Lysine-specific demethylase 3A	Kdm3a
A0A0U1RNX8;O08664																			-3.98275	-5.8916	-4.25919	-4.26635	-4.34622	-3.96187	-4.03241	-4.13083	-4.19202	-4.19676		0.581382	0.435672	0.446444	1.29674	A0A0U1RNX8;O08664	B-cell CLL/lymphoma 7 protein family member C	Bcl7c
A0A0U1RP06;P51612	-3.74615	-3.34487	-3.93813	-4.07165	-3.57445	-3.61823	-3.86798	-3.58354	-4.09041	-3.60421		0.0383044	0.984676	-0.0178261	-0.109631	A0A0U1RP06;P51612	DNA repair protein complementing XP-C cells homolog	Xpc	-3.21452	-3.86219	-3.50623	-3.43255	-3.33076	-3.31878	-3.29741	-3.16442	-3.40923	-3.37808		0.617076	0.414865	0.155666	1.32266	A0A0U1RP06;P51612	DNA repair protein complementing XP-C cells homolog	Xpc
A0A0U1RP13;Q8VDP6;A0A0U1RNI6;A0A0U1RPV3;A0A0U1RQ57;A0A0U1RP60;Q05BY1	-0.0595875	-0.0124798	0.642609	0.861982	-0.225544	-0.0379181	0.51403	0.0627508	0.92998	0.267369		0.147737	0.965408	0.105847	0.383663	A0A0U1RP13;Q8VDP6;A0A0U1RNI6;A0A0U1RPV3;A0A0U1RQ57	CDP-diacylglycerol--inositol 3-phosphatidyltransferase	Cdipt	1.48937	1.40539	1.64483	1.38868	0.883444	1.62991	2.01255	1.48273	1.37791	1.26221		0.486517	0.501266	0.19072	1.04586	A0A0U1RP13;Q8VDP6;A0A0U1RNI6;A0A0U1RPV3;A0A0U1RQ57	CDP-diacylglycerol--inositol 3-phosphatidyltransferase	Cdipt
A0A0U1RP59;Q9JL16																			-1.49564	-1.44756	-1.59981	-1.44117	-0.99906	-1.46936	-1.35669	-1.46945	-1.66244	-1.34701		0.218633	0.733409	-0.0643429	-0.545439	A0A0U1RP59;Q9JL16	Interferon-stimulated gene 20 kDa protein	Isg20
A0A0U1RP81;E9PVS5	3.42403	2.8133	3.39657	3.49631	3.35913	3.16363	3.54257	3.3884	3.49874	3.26366		0.205929	0.96365	0.0735312	0.517247	A0A0U1RP81			-0.583346	-1.59475	-0.638142	-0.877032	-1.00126	-0.502083	-0.573511	-0.430058	-0.488942	-0.535196		1.12814	0.212603	0.432948	2.37216	A0A0U1RP81
A0A0U1RPA9;Q91YP6																			-7.44729	-5.76772	-7.06496	-6.71393	-7.32997	-6.96257	-7.08922	-6.90645	-7.20501	-6.89398		0.18263	0.773701	-0.146671	-0.476764	A0A0U1RPA9;Q91YP6	ELMO domain-containing protein 3	Elmod3
A0A0U1RPD7;A0A0U1RNW0;A0A0U1RPM8;Q6P2B2;A0A0U1RP94;Q8BTH8;A0A140LHR2;A0A140LIJ6;A0A0U1RPL1																			-4.53244	-4.65662	-4.64899	-4.423	-4.3382	-4.28628	-4.40764	-4.20695	-4.43223	-4.37854		1.29874	0.171557	0.177521	2.36121	A0A0U1RPD7;A0A0U1RNW0;A0A0U1RPM8;Q6P2B2;A0A0U1RP94;Q8BTH8	Casein kinase I isoform gamma-1	Csnk1g1
A0A0U1RPD8;Q8K284;A0A0U1RP70;A0A0U1RNK8;A0A0U1RNV0	1.12762	1.5129	1.05906	0.971706	1.18141	1.10084	1.14365	1.19591	0.989596	1.17953		0.190412	0.962613	-0.0486345	-0.488363	A0A0U1RPD8;Q8K284	General transcription factor 3C polypeptide 1	Gtf3c1	1.46301	1.45199	1.43208	1.35282	1.40125	1.5785	1.58644	1.58111	1.54537	1.58567	+	3.17991	0.0248438	0.155189	7.29347	A0A0U1RPD8;Q8K284	General transcription factor 3C polypeptide 1	Gtf3c1
A0A0U1RPF7;H7BX14;Q8BMZ5;D3YZ84;D3YY06;D3YWG5;D6RH65;A0A0U1RNS7;A0A0U1RNH2	-1.11379	-0.825087	-1.39946	-1.46932	-1.09165	-1.20756	-1.3981	-1.24166	-1.47202	-1.33508		0.551296	1	-0.15102	-1.19833	A0A0U1RPF7;H7BX14;Q8BMZ5;D3YZ84;D3YY06;D3YWG5;D6RH65;A0A0U1RNS7	tRNA-splicing endonuclease subunit Sen34	Tsen34	-2.3854	-2.04862	-2.12961	-2.07807	-1.99185	-2.45091	-2.51716	-2.35484	-2.38667	-2.29777		1.92732	0.084014	-0.274758	-3.50995	A0A0U1RPF7;H7BX14;Q8BMZ5;D3YZ84;D3YY06;D3YWG5;D6RH65;A0A0U1RNS7	tRNA-splicing endonuclease subunit Sen34	Tsen34
A0A0U1RPG9;A0A0U1RNX4;Q3TLD5	-1.53461	-0.887207	-1.58127	-1.18809	-1.47082	-1.59232	-1.49564	-1.53926	-1.14094	-1.50817		0.346237	0.995636	-0.122867	-0.80143	A0A0U1RPG9;A0A0U1RNX4;Q3TLD5	Unconventional prefoldin RPB5 interactor	Uri1	-1.88586	-2.34665	-1.78589	-1.66874	-1.68863	-2.22256	-2.29146	-2.10256	-2.35691	-2.34357		1.49731	0.136013	-0.38826	-2.92958	A0A0U1RPG9;A0A0U1RNX4;Q3TLD5	Unconventional prefoldin RPB5 interactor	Uri1
A0A0U1RPI8;A0A0U1RP62;Q9BCZ4	-4.09636	-6.46301	-4.03334	-4.36541	-3.99907	-4.69346	-4.14011	-4.3909	-4.0623	-4.30712		0.220974	0.963465	0.272661	0.56217	A0A0U1RPI8;A0A0U1RP62;Q9BCZ4	Selenoprotein S	Vimp	-4.45338	-7.05771	-4.87302	-5.60848	-5.17702	-4.90863	-4.72539	-4.61511	-4.69382	-4.82441		0.690803	0.377054	0.68045	1.50991	A0A0U1RPI8;A0A0U1RP62;Q9BCZ4	Selenoprotein S	Vimp
A0A0U1RPK1;Q8BMB0;A0A0U1RPW3;A0A0U1RPN4;A0A0U1RNQ4;A0A0U1RQ63;A0A0U1RNN7	-1.8235	-2.12984	-2.10422	-0.825001	-2.28041	-2.53641	-2.17128	-2.39419	-0.912644	-2.26787		0.233079	0.963105	-0.223886	-0.569719	A0A0U1RPK1;Q8BMB0;A0A0U1RPW3	Protein EMSY	Emsy	-1.11079	-4.12285	-2.82093	-3.51874	-3.17021	-1.93826	-2.26315	-2.16568	-2.60959	-3.00012		0.453177	0.525788	0.553344	1.02421	A0A0U1RPK1;Q8BMB0;A0A0U1RPW3	Protein EMSY	Emsy
A0A0U1RPL0;Q7TQH0;E9Q5Q0;J3QP59	3.71305	3.3926	3.75117	3.71446	3.65884	3.59556	3.6905	3.6867	3.71468	3.65771		0.124869	0.964297	0.023007	0.337386	A0A0U1RPL0;Q7TQH0;E9Q5Q0	Ataxin-2-like protein	Atxn2l	3.47324	3.0746	3.57793	3.59388	3.52221	3.35059	3.494	3.40309	3.36504	3.3764		0.197922	0.756294	-0.0505486	-0.509616	A0A0U1RPL0;Q7TQH0;E9Q5Q0	Ataxin-2-like protein	Atxn2l
A0A0U1RPM3;Q9Z0S9	0.992676	1.14306	1.38831	1.02006	1.10195	0.678572	1.02263	0.931376	1.1185	0.968062		0.976441	1	-0.185383	-1.82464	A0A0U1RPM3;Q9Z0S9	Prenylated Rab acceptor protein 1	Rabac1	2.25725	2.39025	1.99947	2.12352	2.26906	1.93	1.95087	1.98531	1.89352	1.8307		2.03182	0.0750567	-0.289831	-4.01989	A0A0U1RPM3;Q9Z0S9	Prenylated Rab acceptor protein 1	Rabac1
A0A0U1RPX7;A0A0R4J113;Q5MJ56;P97479	-4.68165	-4.72852	-4.40512	-4.44067	-4.76962	-4.60588	-4.44444	-4.98729	-4.39944	-4.66287		0.0403957	0.984357	-0.0148678	-0.115466	A0A0U1RPX7;A0A0R4J113;Q5MJ56;P97479	Unconventional myosin-VIIa	Myo7a
A0A0U1RQ03;Q8R2P1																			-4.05433	-4.79558	-4.20477	-4.45227	-4.514	-4.24988	-4.54419	-4.32612	-4.55595	-4.67081		0.168554	0.791869	-0.0651995	-0.433656	A0A0U1RQ03;Q8R2P1	Kelch-like protein 25	Klhl25
A0A0U1RQ65;Q3UHK8;A0A0U1RQ94;B7ZC94;B1ATC3;Q3UHC0	-2.49842	-2.77948	-2.49333	-2.87645	-2.50505	-2.70934	-2.66492	-2.65484	-2.72124	-2.63385		0.216345	0.963936	-0.0462914	-0.552922	A0A0U1RQ65;Q3UHK8	Trinucleotide repeat-containing gene 6A protein	Tnrc6a	-4.6343	-4.95491	-4.58251	-4.67758	-4.64192	-4.708	-4.72329	-4.71317	-4.76979	-4.7587		0.211118	0.741185	-0.0363489	-0.54163	A0A0U1RQ65;Q3UHK8	Trinucleotide repeat-containing gene 6A protein	Tnrc6a
A0A0U1RQ85;P22682;A0A0X1KG61;A0A0U1RP47;A0A0U1RP17;A0A0U1RP95	-0.75363	-0.625425	-0.697285	-0.729233	-0.819202	-0.587238	-0.684027	-0.792634	-0.757871	-0.696067		0.177176	0.9623	0.0213877	0.449658	A0A0U1RQ85;P22682;A0A0X1KG61;A0A0U1RP47	E3 ubiquitin-protein ligase CBL	Cbl	-1.92098	-2.26634	-1.86667	-1.85439	-1.81089	-2.09005	-2.00773	-2.14332	-1.86845	-2.05943		0.422684	0.549735	-0.0899408	-0.948076	A0A0U1RQ85;P22682;A0A0X1KG61;A0A0U1RP47	E3 ubiquitin-protein ligase CBL	Cbl
A0A0X1KG63;Q8BHH1																			0.244578	-1.93036	0.193747	-0.209617	0.0136356	0.444279	0.624086	0.715944	0.467452	0.600285		1.05215	0.236212	0.908012	2.21884	A0A0X1KG63;Q8BHH1	Aquaporin-11	Aqp11
A0A0X1KG66;A0A0X1KG67;Q3TAS6;D3Z665	2.00953	4.43096	2.09075	2.16459	1.87569	2.74993	2.19617	2.01262	2.28852	1.99605		0.207557	0.965298	-0.265648	-0.530606	A0A0X1KG66;A0A0X1KG67;Q3TAS6;D3Z665	ER membrane protein complex subunit 10	Emc10	2.42253	6.5457	2.06723	3.56572	3.06814	2.41439	2.21267	2.22791	2.39025	2.06804		0.731043	0.357041	-1.27121	-1.59175	A0A0X1KG66;A0A0X1KG67;Q3TAS6;D3Z665	ER membrane protein complex subunit 10	Emc10
A0A140LHA2;Q9WVA3;A0A140LIM5;A0A140LJ21;A0A140LI47	2.481	2.83192	2.44831	2.43629	2.49474	2.49332	2.3796	2.52676	2.29324	2.42795		0.647641	1	-0.114279	-1.34515	A0A140LHA2;Q9WVA3	Mitotic checkpoint protein BUB3	Bub3	2.74452	3.24447	2.65312	2.94162	2.95723	2.72317	2.76022	2.70902	2.77089	2.87925		0.602273	0.422779	-0.139679	-1.31286	A0A140LHA2;Q9WVA3	Mitotic checkpoint protein BUB3	Bub3
A0A140LHE9;Q3TD14;Q9QYT7;A0A140LIE2;D3Z1F8;D3YZX1;D3Z1K3;D3Z0A4;F6YYP1;A0A140LJ17;A0A140LJG0;F7BU94	-2.83662	-2.74517	-2.89875	-2.85566	-2.86937	-2.92134	-2.6063	-2.85454	-3.01959	-2.72662		0.0709217	0.977338	0.0154337	0.200014	A0A140LHE9;Q3TD14;Q9QYT7;A0A140LIE2;D3Z1F8;D3YZX1;D3Z1K3;D3Z0A4;F6YYP1	Phosphatidylinositol N-acetylglucosaminyltransferase subunit Q	Pigq	-0.963389	-1.6498	-1.24204	-1.60537	-1.4553	-0.852631	-0.95285	-0.905212	-1.2969	-1.34094		1.03125	0.242112	0.313474	1.91694	A0A140LHE9;Q3TD14;Q9QYT7;A0A140LIE2;D3Z1F8;D3YZX1;D3Z1K3;D3Z0A4;F6YYP1	Phosphatidylinositol N-acetylglucosaminyltransferase subunit Q	Pigq
A0A140LHL5;Q8VDQ8	1.76724	1.59615	1.70419	1.67315	1.76441	1.7189	1.72302	1.71932	1.68143	1.68111		0.0384873	0.984951	0.00372791	0.112306	A0A140LHL5;Q8VDQ8	NAD-dependent protein deacetylase sirtuin-2	Sirt2	0.504554	0.0811224	0.573538	0.596692	0.652201	0.279312	0.349955	0.481747	0.459264	0.536207		0.211864	0.740507	-0.0603245	-0.533968	A0A140LHL5;Q8VDQ8	NAD-dependent protein deacetylase sirtuin-2	Sirt2
A0A140LHQ0;A0A140LHG7;Q8VCB2;A0A140LIH0;A0A140LIL1;A0A140LI51	-6.02861	-5.19079	-6.02116	-6.47986	-5.8572	-5.84478	-5.85655	-5.97642	-6.6513	-5.986		0.234059	0.963205	-0.147484	-0.573904	A0A140LHQ0;A0A140LHG7;Q8VCB2;A0A140LIH0	Mediator of RNA polymerase II transcription subunit 25	Med25	-3.07423	-2.71389	-3.00167	-3.00034	-2.88509	-3.03245	-3.05125	-2.8849	-2.8669	-2.84266		0.00256683	0.996493	-0.000587845	-0.00764778	A0A140LHQ0;A0A140LHG7;Q8VCB2;A0A140LIH0	Mediator of RNA polymerase II transcription subunit 25	Med25
A0A140LHQ8	-2.49018	-3.70056	-2.27652	-2.69157	-2.26523	-2.53598	-2.45735	-2.44666	-2.64513	-2.27228		0.324397	0.977788	0.213331	0.782312	A0A140LHQ8			-0.154122	-2.26187	-0.0168953	-0.231299	-0.367899	-0.820583	-0.631832	-0.588917	-0.582522	-0.612167		0.0328151	0.960039	-0.0407873	-0.0970942	A0A140LHQ8
A0A140LHU0;Q61072;E9Q638;A0A140LJC9;A0A1B0GSW1	0.886436	0.534246	1.15304	0.956621	1.01432	0.87392	1.0463	0.939691	1.01856	1.0608		0.298402	0.967647	0.0789186	0.722163	A0A140LHU0;Q61072;E9Q638	Disintegrin and metalloproteinase domain-containing protein 9	Adam9	1.01982	1.06992	1.03956	0.89984	1.09974	1.33838	1.26148	1.2562	1.16526	1.19675	+	2.84148	0.0316706	0.217838	4.79382	A0A140LHU0;Q61072;E9Q638	Disintegrin and metalloproteinase domain-containing protein 9	Adam9
A0A140LI17;A2AER4;Q9R0M8;A0A140LHN4;Q8R1T4	-1.93863	-1.8118	-1.88451	-1.70251	-2.08742	-1.83579	-1.8566	-1.88503	-1.93951	-1.8166		0.0977804	0.964988	0.0182657	0.269729	A0A140LI17;A2AER4;Q9R0M8;A0A140LHN4;Q8R1T4	UDP-galactose translocator;UDP-N-acetylglucosamine transporter	Slc35a2;Slc35a3	-1.93702	-0.896119	-1.88423	-1.69268	-1.91338	-1.71854	-1.8369	-1.6668	-1.77409	-1.62108		0.106203	0.867902	-0.058794	-0.293084	A0A140LI17;A2AER4;Q9R0M8;A0A140LHN4;Q8R1T4	UDP-galactose translocator;UDP-N-acetylglucosamine transporter	Slc35a2;Slc35a3
A0A140LI34	-6.23225	-5.72633	-5.86505	-5.92354	-6.04684	-6.05192	-6.04105	-5.99467	-5.89049	-5.86806		0.0384573	0.984881	-0.010438	-0.11137	A0A140LI34			-3.98349	-4.0894	-4.15001	-4.13947	-4.05414	-4.38924	-4.23425	-4.22453	-4.04099	-4.16333		1.02994	0.242254	-0.127168	-1.98459	A0A140LI34
A0A140LI54;Q3TRM4;A0A140LHU9;A0A140LHT9;A0A140LJH3;A0A140LHJ7;A0A140LJI6;A0A140LIJ8;A0A140LHE0	1.77966	1.94279	1.70365	1.75248	1.77444	1.69667	1.73715	1.68302	1.7506	1.72047		0.831752	1	-0.0730238	-1.7292	A0A140LI54;Q3TRM4;A0A140LHU9	Neuropathy target esterase	Pnpla6	2.1008	2.30329	2.18243	1.94392	1.96751	2.33198	2.3259	2.2655	2.25347	2.2115		1.26361	0.179966	0.178082	2.51309	A0A140LI54;Q3TRM4;A0A140LHU9	Neuropathy target esterase	Pnpla6
A0A140LIG1;A0A140LJB2;A0A140LI97;A2AIH4;Q64323																			-4.7454	-5.88005	-4.79922	-5.29853	-5.06795	-4.56852	-4.69912	-4.62562	-4.77307	-4.85728		1.03689	0.240317	0.453508	2.13671	A0A140LIG1;A0A140LJB2;A0A140LI97;A2AIH4;Q64323	N-acetylglucosaminyl-phosphatidylinositol biosynthetic protein	Piga
A0A140LIS7;A0A140LIT5;P0DJE0	-1.09511	-1.17947	-1.16729	-1.04224	-1.32429	-1.52718	-0.952337	-1.17624	-0.968339	-1.24099		0.0337929	0.988179	-0.0113379	-0.0982852	A0A140LIS7;A0A140LIT5;P0DJE0	Protein PET100 homolog, mitochondrial	Pet100	-2.24075	-1.5943	-2.59379	-2.62623	-2.78178	-2.2495	-2.29825	-2.19914	-2.31821	-2.26625		0.180344	0.776446	0.101102	0.473407	A0A140LIS7;A0A140LIT5;P0DJE0	Protein PET100 homolog, mitochondrial	Pet100
A0A140LIT2;O88455;D3Z7G1;A0A140LI18;D3YXR4	2.41944	2.89956	2.38715	2.49311	2.61507	2.52192	2.52937	2.34069	2.39654	2.32929		0.646929	1	-0.139305	-1.36026	A0A140LIT2;O88455	7-dehydrocholesterol reductase	Dhcr7	1.85684	2.1037	1.76847	1.45284	1.35378	2.19679	1.97538	2.07504	1.79641	1.77605		0.815914	0.319289	0.25681	1.61931	A0A140LIT2;O88455	7-dehydrocholesterol reductase	Dhcr7
A0A140LIU4;P56392	4.65727	4.22763	4.54066	4.70329	4.38226	4.42183	4.64994	4.76881	4.74111	4.593		0.58997	1	0.132716	1.23135	A0A140LIU4;P56392	Cytochrome c oxidase subunit 7A1, mitochondrial	Cox7a1	5.17889	4.36484	4.93864	4.75331	4.8049	5.19284	5.17092	5.22229	5.18318	5.18577		1.34738	0.161284	0.382884	2.87188	A0A140LIU4;P56392	Cytochrome c oxidase subunit 7A1, mitochondrial	Cox7a1
A0A140LIX7	-2.9957	-2.41928	-2.92099	-2.57144	-3.01408	-3.05431	-3.00427	-3.04798	-2.52521	-3.02718		0.419889	1	-0.147494	-0.930147	A0A140LIX7			-2.41542	-1.40273	-2.66819	-2.19536	-2.35814	-2.71971	-2.73118	-2.76691	-2.83395	-2.71933		1.19571	0.196603	-0.546249	-2.52582	A0A140LIX7
A0A140LJ01;A0A140LHG8;Q9CYN2;A0A140LHR3;A0A140LIK0;A0A140LJG6;A0A140LHW5	2.72179	2.10443	2.73154	2.7376	2.81167	2.50374	2.74572	2.71591	2.8729	2.72658		0.261485	0.963052	0.0915621	0.63966	A0A140LJ01;A0A140LHG8;Q9CYN2;A0A140LHR3;A0A140LIK0;A0A140LJG6	Signal peptidase complex subunit 2	Spcs2	0.840558	-1.3372	1.34011	0.969516	-0.281954	0.463892	1.61757	0.495214	0.283834	0.117046		0.20577	0.747255	0.289304	0.517969	A0A140LJ01;A0A140LHG8;Q9CYN2;A0A140LHR3;A0A140LIK0;A0A140LJG6	Signal peptidase complex subunit 2	Spcs2
A0A140LJ04;E9Q5W5;Q5SSH7	1.37191	1.08238	1.3568	1.16357	1.40589	1.3827	1.30002	1.29949	1.20785	1.33422		0.155906	0.963413	0.0287447	0.408327	A0A140LJ04;E9Q5W5;Q5SSH7	Zinc finger ZZ-type and EF-hand domain-containing protein 1	Zzef1	-0.59829	1.21683	-0.363731	-0.123767	-0.178488	-0.312851	-0.46352	-0.386068	-0.467099	-0.323782		0.526859	0.471346	-0.381174	-1.19369	A0A140LJ04;E9Q5W5;Q5SSH7	Zinc finger ZZ-type and EF-hand domain-containing protein 1	Zzef1
A0A140LJ56;Q9CQG6;A0A140LIC5;A0A140LIN7;A0A140LIQ8	-1.47733	-2.47465	-1.50244	-1.76693	-1.52431	-1.7546	-1.54749	-1.4487	-1.80335	-1.52007		0.272984	0.963474	0.134289	0.668048	A0A140LJ56;Q9CQG6;A0A140LIC5;A0A140LIN7;A0A140LIQ8	Transmembrane protein 147	Tmem147	-0.958051	-1.20955	-0.929123	-1.21531	-1.0675	-0.904612	-0.884846	-0.80221	-0.909942	-0.991751		1.39851	0.151394	0.177235	2.62575	A0A140LJ56;Q9CQG6;A0A140LIC5;A0A140LIN7;A0A140LIQ8	Transmembrane protein 147	Tmem147
A0A140T8J4;Q9R257	1.59164	3.21413	1.28825	1.67525	1.9509	2.65641	1.5593	1.71465	1.54162	1.47002		0.149064	0.965362	-0.155632	-0.388273	A0A140T8J4;Q9R257	Heme-binding protein 1	Hebp1	1.7719	3.07585	2.15686	2.70126	2.44864	2.19394	2.05998	1.97123	2.38863	2.31734		0.45739	0.521956	-0.244678	-1.03436	A0A140T8J4;Q9R257	Heme-binding protein 1	Hebp1
A0A140T8R7;Q8CFE3	-0.539158	-0.726757	-0.536348	-0.414526	-0.382778	-0.445883	-0.573303	-0.337184	-0.608312	-0.33718		0.305589	0.971223	0.0595411	0.715397	A0A140T8R7;Q8CFE3	REST corepressor 1	Rcor1	-0.429191	-1.06393	-0.371553	-0.479331	-0.346176	-0.326431	-0.44132	-0.448124	-0.357245	-0.345911		0.500617	0.490972	0.15423	1.13505	A0A140T8R7;Q8CFE3	REST corepressor 1	Rcor1
A0A140T8R8;A0A0G2JGV7;Q3UT23;Q9QZ73;A0A1Y7VP24;A0A0G2JDN9;A0A1B0GXL7;A0A0G2JDM0;A0A0G2JEA2	-0.566574	-1.97845	-0.38455	-0.271866	-0.801319	-0.790747	-0.643147	-0.85867	-0.398807	-0.644113		0.158824	0.962494	0.133455	0.419946	A0A140T8R8;A0A0G2JGV7;Q3UT23;Q9QZ73;A0A1Y7VP24	DCN1-like protein;DCN1-like protein 1	Dcun1d1	-0.71909	-0.669082	-0.685015	-0.426736	-0.405481	-1.20371	-1.19919	-1.15238	-0.955089	-0.847775	+	2.94754	0.0289567	-0.490549	-4.95299	A0A140T8R8;A0A0G2JGV7;Q3UT23;Q9QZ73;A0A1Y7VP24	DCN1-like protein;DCN1-like protein 1	Dcun1d1
A0A140T8S0;Q6DIB5	-8.6026	-4.61465	-7.92572	-8.42898	-8.03863	-8.60312	-7.70401	-7.94563	-7.81389	-8.58893		0.333476	0.985902	-0.609002	-0.798876	A0A140T8S0;Q6DIB5	Multiple epidermal growth factor-like domains protein 10	Megf10
A0A140T8W1;A0A140T8T7;A6H584;E9Q6A6;Q8C6K9	-8.37593	-8.06263	-8.50139	-7.60742	-7.48658	-8.82058	-9.52958	-9.1954	-7.51939	-9.13497		1.09056	1	-0.833195	-2.06774	A0A140T8W1;A0A140T8T7;A6H584	Collagen alpha-5(VI) chain	Col6a5	-3.96478	-3.51868	-4.04194	-4.27661	-4.628	-4.01056	-3.83647	-4.11695	-4.3022	-4.25375		0.0306227	0.963306	-0.0179848	-0.0893248	A0A140T8W1;A0A140T8T7;A6H584	Collagen alpha-5(VI) chain	Col6a5
A0A171KXD3;Q9JIF0;A0A140LJ70;A0A140LHF7;A0A140LJ68;A0A140LJF4;A0A140LHS4;A0A140LIF7;A0A140LI33;Q6PAK3	3.33656	2.93337	3.36402	3.26465	3.41526	3.43027	3.36868	3.41263	3.24121	3.29472		0.407492	1	0.0867304	0.932359	A0A171KXD3;Q9JIF0;A0A140LJ70;A0A140LHF7	Protein arginine N-methyltransferase 1	Prmt1	3.43433	2.55484	3.49543	3.46703	3.35235	3.32724	3.29352	3.34656	3.4182	3.36218		0.189794	0.765964	0.0887417	0.494928	A0A171KXD3;Q9JIF0;A0A140LJ70;A0A140LHF7	Protein arginine N-methyltransferase 1	Prmt1
A0A1B0GQV2;Q8JZP3	-8.50123	-8.44517	-8.56498	-8.47872	-8.4284	-8.12429	-8.19176	-8.25073	-8.36964	-8.63453		0.876708	1	0.16951	1.82655	A0A1B0GQV2;Q8JZP3	Kelch-like protein 2	Klhl2
A0A1B0GQZ3	-4.70598	-4.60262	-4.71322	-4.58234	-4.69399	-4.40645	-4.81044	-4.88304	-4.87953	-4.55013		0.176747	0.962707	-0.0462873	-0.460788	A0A1B0GQZ3			-4.91705	-4.47507	-4.3745	-4.7357	-4.82888	-4.12077	-4.50326	-4.62953	-4.43685	-4.5366		0.845253	0.307667	0.220839	1.63057	A0A1B0GQZ3
A0A1B0GR08;Q921G8;A0A1B0GRD4;A0A1B0GRD0	-0.0301933	0.270399	0.0176868	-0.118793	-0.0823631	0.112095	0.0256195	-0.0172281	-0.0328264	0.07166		0.101276	0.963469	0.0205168	0.277601	A0A1B0GR08;Q921G8	Gamma-tubulin complex component 2	Tubgcp2	0.267247	0.400228	0.345793	0.296449	0.317188	0.161255	0.250341	0.285677	0.266488	0.242449		1.56712	0.127886	-0.0841389	-2.70179	A0A1B0GR08;Q921G8	Gamma-tubulin complex component 2	Tubgcp2
A0A1B0GR11;Q93092	5.82464	5.01496	5.51727	5.66848	5.46317	5.57146	5.57183	5.64265	5.55046	5.53363		0.216623	0.963916	0.0763006	0.555315	A0A1B0GR11;Q93092	Transaldolase	Taldo1	6.56257	6.21719	6.66037	6.75154	6.78481	5.81	5.78782	6.05713	6.23415	6.25057	+	2.38993	0.0479437	-0.567363	-3.97872	A0A1B0GR11;Q93092	Transaldolase	Taldo1
A0A1B0GR51;Q8CBG9;F6UDR6;D3Z7W3;E9PUJ5;D3Z0A0	-1.76685	-1.67225	-1.24598	-1.00259	-1.70423	-2.05112	-1.63457	-2.0583	-0.976659	-1.84015		0.421182	1	-0.233782	-0.935027	A0A1B0GR51;Q8CBG9;F6UDR6;D3Z7W3;E9PUJ5;D3Z0A0	E3 ubiquitin-protein ligase RNF170	Rnf170	-1.737	-2.99289	-2.41221	-2.97534	-2.92007	-1.87826	-1.96157	-2.08055	-2.11328	-2.292		1.05309	0.236119	0.542372	2.14633	A0A1B0GR51;Q8CBG9;F6UDR6;D3Z7W3;E9PUJ5;D3Z0A0	E3 ubiquitin-protein ligase RNF170	Rnf170
A0A1B0GR54;O09053	-6.11913	-7.08592	-6.60544	-6.2261	-6.17959	-6.74874	-6.38346	-6.22518	-6.40699	-6.3978		0.018192	0.991773	0.0108036	0.05374	A0A1B0GR54;O09053	Werner syndrome ATP-dependent helicase homolog	Wrn	-3.35718	-5.81145	-3.34468	-4.06633	-3.56091	-4.34245	-3.70643	-4.10991	-3.84623	-3.90331		0.0330294	0.960094	0.0464449	0.0972244	A0A1B0GR54;O09053	Werner syndrome ATP-dependent helicase homolog	Wrn
A0A1B0GR60;Q9CPX4;P49945;P29391;A0A1Y7VNT9;A0A1B0GRH4	-0.46409	-1.19014	-0.504923	0.167583	-0.446396	-0.55822	-0.791859	-1.02983	0.0622969	-0.670987		0.150722	0.964759	-0.110127	-0.390291	A0A1B0GR60;Q9CPX4;P49945;P29391;A0A1Y7VNT9;A0A1B0GRH4	Ferritin;Ferritin light chain 2;Ferritin light chain 1	Ftl1;Ftl2	-1.9937	-2.13022	-2.31898	-2.33483	-2.14694	-2.32909	-2.32405	-2.61849	-2.47277	-2.60411		1.87163	0.0890296	-0.284766	-3.15782	A0A1B0GR60;Q9CPX4;P49945;P29391;A0A1Y7VNT9;A0A1B0GRH4	Ferritin;Ferritin light chain 2;Ferritin light chain 1	Ftl1;Ftl2
A0A1B0GR84;Q9D938																			-0.398301	-2.40276	-2.61893	-3.1072	-3.26775	-1.2916	-1.64134	-1.60088	-2.0119	-2.6941		0.392541	0.573704	0.511024	0.899474	A0A1B0GR84;Q9D938	Transmembrane protein 160	Tmem160
A0A1B0GR85;A0A1D5RLN6;Q8BRV5	-1.13003	-1.31777	-0.919189	-1.16172	-1.04091	-1.13127	-1.16487	-1.05107	-1.01873	-0.945685		0.279626	0.963123	0.0515982	0.67104	A0A1B0GR85;A0A1D5RLN6;Q8BRV5	Uncharacterized protein KIAA1671	Kiaa1671	-4.58231	-4.53326	-4.32936	-4.69929	-4.66462	-4.18276	-4.30561	-4.44583	-4.40123	-4.46077		1.37316	0.15586	0.202528	2.43525	A0A1B0GR85;A0A1D5RLN6;Q8BRV5	Uncharacterized protein KIAA1671	Kiaa1671
A0A1B0GRM0;A0A1B0GR06;Q64700	-2.21683	-2.94143	-2.04386	-1.16499	-2.44353	-2.71018	-2.14036	-2.86649	-1.19772	-2.46324		0.101466	0.963962	-0.11347	-0.273161	A0A1B0GRM0;A0A1B0GR06;Q64700	Retinoblastoma-like protein 2	Rbl2	-6.6223	-4.98472	-6.42097	-5.18746	-5.5235	-6.19687	-6.21349	-6.0122	-5.88376	-6.0765		0.42241	0.549976	-0.328771	-0.982606	A0A1B0GRM0;A0A1B0GR06;Q64700	Retinoblastoma-like protein 2	Rbl2
A0A1B0GRP7;Q9Z2Y8;Q6P8V7;A0A1B0GQY5;A0A1B0GRR5;Q80ZV3;A0A1B0GSP5;A0A1B0GSA1	2.0517	1.63185	1.91826	1.86363	1.94089	1.81943	1.87991	2.06501	1.80166	1.90945		0.0587306	0.978768	0.0138273	0.165117	A0A1B0GRP7;Q9Z2Y8;Q6P8V7	Proline synthase co-transcribed bacterial homolog protein	Prosc	1.80693	2.09084	2.18321	2.14502	1.97361	1.48695	1.80279	1.64279	1.66206	1.82337		2.32932	0.052184	-0.35633	-3.89485	A0A1B0GRP7;Q9Z2Y8;Q6P8V7	Proline synthase co-transcribed bacterial homolog protein	Prosc
A0A1B0GRS5;P30204																			-3.03091	-4.3278	-3.25239	-3.46756	-3.33255	-2.94759	-2.9316	-3.2556	-2.94503	-3.17333		0.897858	0.288175	0.43161	1.85125	A0A1B0GRS5;P30204	Macrophage scavenger receptor types I and II	Msr1
A0A1B0GRV0;Q9Z0S1;D3Z5X0;D3Z0E6	3.26348	2.91936	3.05147	3.1514	3.19352	3.30316	3.06498	3.17732	3.03295	3.06905		0.062749	0.977741	0.0136465	0.175135	A0A1B0GRV0;Q9Z0S1;D3Z5X0;D3Z0E6	3(2),5-bisphosphate nucleotidase 1	Bpnt1	2.50403	2.15341	2.96304	3.11923	3.11164	2.24225	2.27914	2.40567	2.71533	2.67339		0.693925	0.375184	-0.307114	-1.43144	A0A1B0GRV0;Q9Z0S1;D3Z5X0;D3Z0E6	3(2),5-bisphosphate nucleotidase 1	Bpnt1
A0A1B0GRV3;P48377;A0A3B2WBJ0;P48379	-1.60031	-1.24192	-1.59677	-1.79979	-1.58058	-1.65983	-1.73833	-1.73203	-1.61918	-1.75654		0.684352	1	-0.13731	-1.46443	A0A1B0GRV3;P48377	MHC class II regulatory factor RFX1	Rfx1	-0.466691	-0.490947	-0.578577	-0.597631	-0.516094	-0.528381	-0.505852	-0.575848	-0.582389	-0.517513		0.156338	0.805454	-0.0120087	-0.405633	A0A1B0GRV3;P48377	MHC class II regulatory factor RFX1	Rfx1
A0A1B0GRV7	-2.3837	-2.144	-2.70064	-2.46641	-2.90262	-2.56184	-2.42102	-2.40653	-2.45844	-2.50589		0.1351	0.965271	0.0487288	0.364145	A0A1B0GRV7			0.544023	2.29636	0.984186	0.966121	0.999062	0.147388	0.571108	0.586517	1.15998	1.0918		0.61008	0.418923	-0.446591	-1.27223	A0A1B0GRV7
A0A1B0GRW4;Q8BTV1	0.851805	0.515354	1.09071	0.877693	0.964661	0.857014	1.07121	0.903348	0.97565	0.995585		0.430332	1	0.100518	0.978552	A0A1B0GRW4;Q8BTV1	Tumor suppressor candidate 3	Tusc3	0.343946	-0.380809	0.0183487	-0.288302	-0.0734367	0.791862	0.555439	0.419481	0.296155	0.300573		2.02311	0.0760052	0.548753	3.48606	A0A1B0GRW4;Q8BTV1	Tumor suppressor candidate 3	Tusc3
A0A1B0GRY5;Q8R104;A0A1B0GRF7;D3YTK6;D3YVQ5;D3YWD6	-0.590143	-0.426125	-0.815817	-0.713337	-0.72307	-0.726957	-0.68697	-0.627534	-0.513509	-0.799302		0.0749473	0.976513	-0.017156	-0.207271	A0A1B0GRY5;Q8R104;A0A1B0GRF7;D3YTK6;D3YVQ5	NAD-dependent protein deacetylase sirtuin-3	Sirt3	-1.03811	-0.201108	-0.977636	-0.947423	-0.902044	-1.05444	-0.99156	-0.936111	-0.766353	-0.793615		0.230834	0.719828	-0.09515	-0.578768	A0A1B0GRY5;Q8R104;A0A1B0GRF7;D3YTK6;D3YVQ5	NAD-dependent protein deacetylase sirtuin-3	Sirt3
A0A1B0GS41;Q9QYY0	-5.88092	-5.37184	-5.93406	-6.03067	-5.88161	-5.94199	-5.7719	-5.90305	-5.7545	-5.99705		0.165794	0.962293	-0.053878	-0.43202	A0A1B0GS41;Q9QYY0	GRB2-associated-binding protein 1	Gab1	-7.48011	-6.91575	-7.61592	-7.22361	-7.53518	-8.05176	-7.395	-7.89792	-7.73532	-7.08525		0.624865	0.410965	-0.278936	-1.28726	A0A1B0GS41;Q9QYY0	GRB2-associated-binding protein 1	Gab1
A0A1B0GS49;Q7TN37	-5.83125	-5.43239	-5.39495	-5.78913	-5.53673	-5.41124	-5.4523	-5.59426	-6.0714	-5.49063		0.0160049	0.991839	-0.00707607	-0.0469179	A0A1B0GS49;Q7TN37	Transient receptor potential cation channel subfamily M member 4	Trpm4	-5.43334	-4.8443	-5.62323	-5.47257	-5.85142	-5.16165	-5.15298	-5.4166	-5.21624	-5.75818		0.204832	0.748393	0.103844	0.512379	A0A1B0GS49;Q7TN37	Transient receptor potential cation channel subfamily M member 4	Trpm4
A0A1B0GS77;Q9WTL8	-2.64923	-2.85604	-2.7967	-2.69667	-2.70183	-2.85935	-2.77393	-2.65437	-2.64143	-2.78839		0.0208227	0.990585	-0.00340023	-0.060593	A0A1B0GS77;Q9WTL8	Aryl hydrocarbon receptor nuclear translocator-like protein 1	Arntl	-2.32003	-3.2014	-2.25255	-2.30182	-2.20076	-2.24612	-2.28926	-2.2769	-2.19404	-2.19399		0.499729	0.491571	0.215251	1.14045	A0A1B0GS77;Q9WTL8	Aryl hydrocarbon receptor nuclear translocator-like protein 1	Arntl
A0A1B0GSA2;Q9D3N8																			-3.34422	-2.858	-3.44137	-3.51347	-3.50451	-3.05169	-3.11972	-3.201	-3.29808	-3.321		0.448696	0.528618	0.134016	1.00994	A0A1B0GSA2;Q9D3N8	Growth hormone-regulated TBC protein 1	Grtp1
A0A1B0GSC1	-5.5591	-5.5357	-5.8083	-5.66194	-5.91301	-5.78401	-5.43036	-5.26541	-5.7529	-5.58315		0.507034	1	0.132446	1.08729	A0A1B0GSC1			-3.99433	-3.18309	-3.54897	-3.69784	-3.62967	-3.72802	-3.92044	-3.82798	-3.85608	-3.53572		0.508221	0.484857	-0.162871	-1.1085	A0A1B0GSC1
A0A1B0GSE9;A0A1B0GQX7;Q8BG46;Q99LW0	-6.57884	-5.82901	-6.63844	-6.85569	-6.54682	-6.50384	-6.28026	-6.49768	-7.49059	-6.63317		0.298063	0.966949	-0.191349	-0.701735	A0A1B0GSE9;A0A1B0GQX7;Q8BG46;Q99LW0	Ankyrin repeat domain-containing protein 10	Ankrd10
A0A1B0GSH8	-2.75311	-3.62186	-2.39677	-2.81614	-2.49942	-2.97898	-2.48467	-2.80441	-2.53144	-2.89315		0.124267	0.964667	0.0789288	0.333129	A0A1B0GSH8			-1.80908	-2.25447	-2.11036	-2.3159	-2.15458	-2.19159	-2.26939	-2.18904	-2.10377	-2.09148		0.164055	0.797268	-0.0401743	-0.42914	A0A1B0GSH8
A0A1B0GSM3;A0A1B0GS63;Q8K221;A0A1B0GQY8;D6RHM6;D3Z2F3	-3.23642	-3.64986	-3.33298	-3.46826	-3.21977	-3.11544	-3.49403	-3.20204	-3.6254	-3.26616		0.124252	0.964376	0.0408459	0.328507	A0A1B0GSM3;A0A1B0GS63;Q8K221;A0A1B0GQY8;D6RHM6;D3Z2F3	Arfaptin-2	Arfip2	-1.91424	-2.11484	-1.83653	-1.85431	-1.66141	-2.28156	-2.17734	-2.15843	-1.93172	-2.03987		1.45464	0.142136	-0.241517	-2.55079	A0A1B0GSM3;A0A1B0GS63;Q8K221;A0A1B0GQY8;D6RHM6;D3Z2F3	Arfaptin-2	Arfip2
A0A1B0GSU2;A0A1B0GRP8;D3YVK5;D3YVK4;D6RJ48;D3YVK6	1.29603	1.34421	1.0739	1.2786	1.14259	1.05982	1.06709	1.35275	1.20491	1.0683		0.458416	1	-0.0764906	-0.997793	A0A1B0GSU2;A0A1B0GRP8;D3YVK5;D3YVK4		Timm10b	1.51026	1.81635	1.37512	1.44158	1.48936	1.5302	1.33387	1.46692	1.5517	1.49262		0.24563	0.705019	-0.0514721	-0.604486	A0A1B0GSU2;A0A1B0GRP8;D3YVK5;D3YVK4		Timm10b
A0A1B0GSV4;Q05685																			-2.28767	-2.90405	-2.4675	-2.52293	-2.57428	-2.02145	-2.06861	-2.40009	-2.19041	-2.35063		1.57018	0.127709	0.345048	2.75356	A0A1B0GSV4;Q05685	Folate receptor beta	Folr2
A0A1B0GSX0;P06151;A0A1B0GSR9;D3YZQ9;A0A1B0GT41;A0A1B0GQX5;A0A1B0GSL7;A0A1B0GRW9;A0A1B0GS79;A0A1B0GRC1;A0A1B0GRS2;D3YVR7;D3YZE4;P00342;A0A1B0GSR2;A0A1B0GRE9	7.44558	7.16414	7.19629	7.18654	7.20831	7.5334	7.34446	7.26753	7.14141	7.21082		0.295924	0.965446	0.0593515	0.698492	A0A1B0GSX0;P06151;A0A1B0GSR9;D3YZQ9;A0A1B0GT41;A0A1B0GQX5;A0A1B0GSL7	L-lactate dehydrogenase A chain;L-lactate dehydrogenase	Ldha	7.57992	7.6838	7.88288	8.11559	7.98104	7.05115	7.18998	7.23938	7.43884	7.34783	+	2.84245	0.0316922	-0.595208	-5.05051	A0A1B0GSX0;P06151;A0A1B0GSR9;D3YZQ9;A0A1B0GT41;A0A1B0GQX5;A0A1B0GSL7	L-lactate dehydrogenase A chain;L-lactate dehydrogenase	Ldha
A0A1B0GSX6;O70209	-4.21932	-3.63936	-3.46329	-3.73914	-3.34526	-3.66468	-3.42995	-3.82155	-4.36152	-3.42381		0.0951326	0.96542	-0.0590315	-0.257667	A0A1B0GSX6;O70209	PDZ and LIM domain protein 3	Pdlim3	-0.0168657	-0.66175	0.468948	0.0908728	0.368473	0.485676	0.576216	0.376556	0.272809	0.342869		0.837833	0.310743	0.360889	1.75318	A0A1B0GSX6;O70209	PDZ and LIM domain protein 3	Pdlim3
A0A1B0GSX7;Q6PFD9;B2RQL0;A0A140T8J8;A0A1B0GRB5;A0A1B0GRA7;A0A1B0GS62	3.40026	3.45097	3.44708	3.37829	3.46344	3.36209	3.43241	3.43833	3.486	3.41471		0.0171801	0.991284	-0.00129986	-0.0502339	A0A1B0GSX7;Q6PFD9;B2RQL0;A0A140T8J8	Nuclear pore complex protein Nup98-Nup96;Nuclear pore complex protein Nup98;Nuclear pore complex protein Nup96	Nup98	3.14581	3.369	3.07467	3.12633	3.23329	3.2091	3.17218	3.30808	3.19002	3.26299		0.278831	0.674162	0.0386597	0.674132	A0A1B0GSX7;Q6PFD9;B2RQL0;A0A140T8J8	Nuclear pore complex protein Nup98-Nup96;Nuclear pore complex protein Nup98;Nuclear pore complex protein Nup96	Nup98
A0A1B0GSY0;E9QQ33;Q69ZI1	-4.92282	-4.74662	-4.83387	-4.98685	-4.90733	-4.83131	-5.05885	-4.84051	-4.82882	-4.65772		0.187448	0.963589	0.0360588	0.475165	A0A1B0GSY0;E9QQ33;Q69ZI1	E3 ubiquitin-protein ligase SH3RF1	Sh3rf1	-6.35979	-7.91914	-7.02704	-7.49521	-6.74186	-6.56591	-6.86939	-7.26643	-6.79793	-7.23428		0.210446	0.741858	0.16182	0.529726	A0A1B0GSY0;E9QQ33;Q69ZI1	E3 ubiquitin-protein ligase SH3RF1	Sh3rf1
A0A1B0GSY9;Q99MB1																			-4.27035	-5.66895	-4.32315	-4.53123	-4.30454	-3.82379	-4.07426	-4.10122	-4.25914	-4.26138		0.898607	0.28794	0.515686	1.85461	A0A1B0GSY9;Q99MB1	Toll-like receptor 3	Tlr3
A0A1B0GT05;O35153;A0A1B0GQV3;A0A1B0GS34;A0A1B0GR53;A0A1B0GSF3;A0A1B0GR52	-0.706024	-1.15511	-0.657166	-0.713768	-0.603409	-0.946632	-0.656752	-0.865573	-0.789107	-0.773112		0.13369	0.96543	-0.0391401	-0.355105	A0A1B0GT05;O35153;A0A1B0GQV3;A0A1B0GS34;A0A1B0GR53;A0A1B0GSF3;A0A1B0GR52	BET1-like protein	Bet1l	-0.132697	-0.987208	-0.153395	-0.310336	-0.422459	0.00183868	-0.128756	-0.0304432	-0.26118	-0.194616		0.819578	0.318377	0.278588	1.70489	A0A1B0GT05;O35153;A0A1B0GQV3;A0A1B0GS34;A0A1B0GR53;A0A1B0GSF3;A0A1B0GR52	BET1-like protein	Bet1l
A0A1B0GT26;O55003	-2.7831	0.441345	-2.63382	-2.67904	-2.53631	-0.862879	-2.50966	-2.81149	-2.77753	-2.75939		0.163353	0.961539	-0.306	-0.421983	A0A1B0GT26;O55003	BCL2/adenovirus E1B 19 kDa protein-interacting protein 3	Bnip3	0.632085	3.80035	0.664675	2.06319	1.82407	1.14383	0.964792	0.928669	1.33128	1.08933		0.534565	0.466499	-0.705293	-1.20717	A0A1B0GT26;O55003	BCL2/adenovirus E1B 19 kDa protein-interacting protein 3	Bnip3
A0A1B0GT63;G3X9F4;Q8VD26;A0A1B0GR29;A0A1B0GS36	-1.05106	-0.709818	-1.17994	-1.132	-1.26442	-1.04831	-1.07729	-0.915404	-1.03789	-0.998189		0.203356	0.962393	0.0520296	0.520949	A0A1B0GT63;G3X9F4;Q8VD26;A0A1B0GR29	Transmembrane protein 143	Tmem143	-0.35377	1.04558	-0.484411	-0.127616	-0.416958	-0.0981998	-0.240767	-0.109713	-0.178203	-0.248344		0.139216	0.827301	-0.10761	-0.375753	A0A1B0GT63;G3X9F4;Q8VD26;A0A1B0GR29	Transmembrane protein 143	Tmem143
A0A1C7CYU5;Q3U2I3;F8WHJ1;D6RCH8;A0A1B0GR02	-1.51365	-1.52058	-1.64012	-1.60031	-1.76827	-1.56874	-1.78304	-1.71683	-1.76099	-1.69604		0.83452	1	-0.0965406	-1.61652	A0A1C7CYU5;Q3U2I3;F8WHJ1	FTS and Hook-interacting protein	Fam160a2	-0.621119	-0.606082	-0.591614	-0.587464	-0.62509	-0.693876	-0.668491	-0.65336	-0.602872	-0.576948		0.6789	0.383007	-0.0328358	-1.4409	A0A1C7CYU5;Q3U2I3;F8WHJ1	FTS and Hook-interacting protein	Fam160a2
A0A1C7CYV0;Q99K51;B1AX58;Q3V0K9	4.63493	4.12743	4.78575	4.4824	4.70209	4.66651	4.65306	4.68664	4.60714	4.77349		0.48406	1	0.130849	1.09814	A0A1C7CYV0;Q99K51;B1AX58	Plastin-3	Pls3	3.59995	3.15588	3.80047	3.81754	3.78163	3.64904	3.62167	3.62276	3.74678	3.7323		0.124881	0.84545	0.0434166	0.339237	A0A1C7CYV0;Q99K51;B1AX58	Plastin-3	Pls3
A0A1D5RLE0;A0A5F8MPL9;E9QMR2;A0A1D5RMM1;F8VPN7;Q8BIK4;A0A571BG77;A0A1D5RLB8																			-0.563836	-1.32846	-0.583294	-1.24855	-0.79196	-0.24176	-0.191278	-0.545439	-0.844779	-0.850368		0.897787	0.288048	0.368495	1.70917	A0A1D5RLE0;A0A5F8MPL9;E9QMR2;A0A1D5RMM1;F8VPN7;Q8BIK4	Dedicator of cytokinesis protein 9	Dock9
A0A1D5RLF1;Q8BGH4	-0.748161	-0.0155067	-0.94005	-0.844631	-0.798101	-0.880695	-0.86248	-1.01396	-0.952992	-0.985076		0.740822	1	-0.26975	-1.59577	A0A1D5RLF1;Q8BGH4	Receptor expression-enhancing protein 1	Reep1	0.295789	0.927327	0.179897	0.199544	0.153952	0.364983	0.316631	0.311104	0.337228	0.173685		0.124386	0.846033	-0.0505756	-0.337845	A0A1D5RLF1;Q8BGH4	Receptor expression-enhancing protein 1	Reep1
A0A1D5RLJ8;Q8C0M0	-0.313183	-0.248278	-0.343203	-0.272905	-0.189211	-0.19569	-0.27305	-0.158008	-0.239736	-0.323464		0.403742	1	0.0353662	0.899773	A0A1D5RLJ8;Q8C0M0	WD repeat-containing protein 59	Wdr59	-0.836373	-0.734685	-0.821629	-0.686757	-0.589479	-0.645596	-0.705175	-0.70307	-0.707988	-0.6082		0.555825	0.452186	0.059779	1.20299	A0A1D5RLJ8;Q8C0M0	WD repeat-containing protein 59	Wdr59
A0A1D5RLL3;Q8BG67;Q8BWC5;G3UX01;A0A2I3BR57	1.28281	0.990026	1.32002	1.45207	1.25697	1.17352	1.3572	1.34776	1.33933	1.35124		0.262669	0.962856	0.0534311	0.641667	A0A1D5RLL3;Q8BG67	Protein EFR3 homolog A	Efr3a	1.56577	1.08984	1.39844	1.40984	1.41115	1.66851	1.59183	1.59385	1.53542	1.46496		1.19119	0.197607	0.195908	2.31073	A0A1D5RLL3;Q8BG67	Protein EFR3 homolog A	Efr3a
A0A1D5RLL4;E9PZA7;E9PWT1;D3YY11																			-3.43595	-3.62092	-3.76894	-3.69913	-3.61298	-3.25248	-3.17082	-3.30159	-3.52408	-3.56871		1.56519	0.127574	0.264049	2.75842	A0A1D5RLL4;E9PZA7;E9PWT1		Trrap
A0A1D5RLM0;E9PWU7;O35231;A0A1D5RMF3	-3.19027	-3.62707	-3.16823	-3.21735	-3.18468	-3.18469	-3.09863	-3.07627	-3.14831	-3.25239		0.627163	1	0.125462	1.34616	A0A1D5RLM0;E9PWU7;O35231	Kinesin-like protein;Kinesin-like protein KIFC3	Kifc3	-4.63974	-4.62397	-4.8677	-4.75137	-4.79778	-4.51569	-4.78946	-4.68263	-4.60151	-4.60732		0.752604	0.346841	0.0967901	1.48147	A0A1D5RLM0;E9PWU7;O35231	Kinesin-like protein;Kinesin-like protein KIFC3	Kifc3
A0A1D5RLM3;Q3U284	-3.78934	-4.06596	-3.58997	-3.30556	-3.91925	-3.65657	-3.69282	-3.70626	-3.15117	-3.69195		0.404849	1	0.154259	0.90363	A0A1D5RLM3;Q3U284	Transmembrane protein 231	Tmem231	-4.0805	-4.85916	-4.6135	-4.89781	-4.75428	-3.80982	-3.83088	-4.00467	-4.07057	-4.14952		2.12529	0.0666043	0.667959	4.10399	A0A1D5RLM3;Q3U284	Transmembrane protein 231	Tmem231
A0A1D5RLR4;Q9D0U9	-4.07352	-4.13796	-3.93873	-3.96039	-3.92325	-4.03791	-3.9769	-3.85062	-3.84053	-3.96858		0.614233	1	0.0718599	1.26109	A0A1D5RLR4;Q9D0U9	Protein ARV1	Arv1	-3.30795	-4.25939	-3.74217	-4.31104	-4.26363	-3.28254	-3.44516	-3.45646	-3.47712	-3.52979		1.29423	0.17233	0.538621	2.67516	A0A1D5RLR4;Q9D0U9	Protein ARV1	Arv1
A0A1D5RLS3;A0A1D5RLI7;A0A1D5RLJ4;Q9JLG8	-4.65515	-4.35077	-4.72378	-4.70055	-4.65942	-4.74558	-4.6478	-4.66824	-4.47805	-4.7727		0.209678	0.966866	-0.0445415	-0.52163	A0A1D5RLS3;A0A1D5RLI7;A0A1D5RLJ4;Q9JLG8	Calpain-15	Capn15
A0A1D5RLX9;Q8BWH0																			-4.09719	-3.187	-4.39738	-4.01417	-4.26114	-3.92757	-4.06397	-3.96406	-4.08453	-3.96616		0.0153407	0.980286	-0.00987949	-0.0461822	A0A1D5RLX9;Q8BWH0	Putative sodium-coupled neutral amino acid transporter 7	Slc38a7
A0A1D5RLY9;Q80TE4	-3.09292	-3.0424	-3.07532	-3.05946	-3.00631	-3.15045	-3.08353	-3.12569	-3.14966	-3.00885		0.791328	1	-0.0483562	-1.58631	A0A1D5RLY9;Q80TE4	Signal-induced proliferation-associated 1-like protein 2	Sipa1l2
A0A1D5RM97;Q3U214	-7.15151	-6.97169	-7.1553	-7.77209	-7.32415	-6.70456	-7.26509	-7.20331	-7.26963	-7.57451		0.140141	0.965224	0.0715281	0.36553	A0A1D5RM97;Q3U214	Microtubule-associated serine/threonine-protein kinase 3	Mast3	-5.8197	-6.84017	-5.16249	-4.74802	-4.4841	-4.87318	-5.13247	-5.31169	-4.69904	-4.76815		0.454243	0.524708	0.453993	1.03666	A0A1D5RM97;Q3U214	Microtubule-associated serine/threonine-protein kinase 3	Mast3
A0A1D5RMD4;E7FLY0;B1AVY7	-2.11671	-2.17492	-2.14555	-2.22614	-2.04497	-2.11307	-2.24517	-2.19586	-2.02166	-2.0463		0.12438	0.964576	0.0172472	0.329766	A0A1D5RMD4;E7FLY0;B1AVY7	Kinesin-like protein;Kinesin-like protein KIF16B	Kif16b	-2.07517	-2.85183	-1.98657	-2.18807	-2.06035	-2.25393	-2.35917	-2.26682	-2.12017	-2.17587		0.00564766	0.992227	-0.00279465	-0.0171048	A0A1D5RMD4;E7FLY0;B1AVY7	Kinesin-like protein;Kinesin-like protein KIF16B	Kif16b
A0A1D5RML8;P97760;A0A1D5RLM9;A0A1D5RLD4	-1.71121	-1.12735	-1.5808	-1.8152	-1.84083	-1.76285	-1.69119	-1.72756	-1.68411	-1.7074		0.310878	0.971633	-0.0995447	-0.759763	A0A1D5RML8;P97760;A0A1D5RLM9	DNA-directed RNA polymerase II subunit RPB3	Polr2c	-0.641183	1.00741	-0.741188	-0.449164	-0.495609	-0.611187	-0.713114	-0.575697	-0.783891	-0.615688		0.541412	0.462445	-0.395968	-1.22082	A0A1D5RML8;P97760;A0A1D5RLM9	DNA-directed RNA polymerase II subunit RPB3	Polr2c
A0A1L1SQ40;Q8R2R3	-2.81861	-3.06619	-2.96982	-3.163	-2.84804	-2.66099	-2.73364	-2.90045	-2.85429	-2.76179		1.35538	1	0.190899	2.45538	A0A1L1SQ40;Q8R2R3	Alpha- and gamma-adaptin-binding protein p34	Aagab
A0A1L1SQ42;D3YWR0;A0A1D5RLT6;Q80TI0;F7BFL8;A0A5F8MQ15	-1.67791	-1.17279	-1.71019	-1.29934	-1.6214	-1.42735	-1.56983	-1.70586	-1.40026	-1.67859		0.187806	0.96354	-0.0600515	-0.477501	A0A1L1SQ42;D3YWR0;A0A1D5RLT6;Q80TI0;F7BFL8	GRAM domain-containing protein 1B	Gramd1b	1.39934	0.398685	1.23878	1.10454	1.34096	1.48695	1.54482	1.56046	1.33016	1.40805		0.953007	0.267676	0.369624	1.98123	A0A1L1SQ42;D3YWR0;A0A1D5RLT6;Q80TI0;F7BFL8	GRAM domain-containing protein 1B	Gramd1b
A0A1L1SQ68;Q8BUH7																			-4.38084	-3.02281	-4.34339	-4.18746	-4.26659	-4.43302	-4.61276	-4.42141	-4.48826	-4.34696		0.750273	0.348163	-0.420263	-1.61454	A0A1L1SQ68;Q8BUH7	Ring finger protein 26	Rnf26
A0A1L1SQA8;P62852	5.91293	5.36652	5.85493	6.00129	5.79238	5.63028	5.64689	5.9196	5.42615	5.68378		0.410651	1	-0.124268	-0.91748	A0A1L1SQA8;P62852	40S ribosomal protein S25	Rps25	6.32566	5.31857	6.21444	6.27859	6.34624	5.62962	5.85518	5.72259	5.56776	5.59711		1.01324	0.247903	-0.422248	-2.08345	A0A1L1SQA8;P62852	40S ribosomal protein S25	Rps25
A0A1L1SQR4;Q8VDR9;A0A1L1STJ1;A0A1L1ST98	-3.12308	-2.6517	-2.82331	-2.95144	-3.01292	-3.09577	-2.99006	-2.9641	-2.93385	-3.03385		0.470245	1	-0.091036	-1.0585	A0A1L1SQR4;Q8VDR9	Dedicator of cytokinesis protein 6	Dock6	-1.55814	-1.87631	-1.55672	-1.95754	-1.89897	-1.55741	-1.48367	-1.66609	-1.8144	-1.71823		0.543315	0.461014	0.121573	1.15487	A0A1L1SQR4;Q8VDR9	Dedicator of cytokinesis protein 6	Dock6
A0A1L1SR96;Q6PB70	-3.03334	-2.2349	-2.99183	-3.08019	-3.12779	-3.09496	-3.06	-3.14041	-2.87267	-3.07258		0.382284	1	-0.154511	-0.895843	A0A1L1SR96;Q6PB70	Anoctamin-8	Ano8	-1.27105	-1.07537	-1.45206	-1.49688	-1.5472	-1.41781	-1.44102	-1.2995	-1.33743	-1.43868		0.0711113	0.908533	-0.018375	-0.200805	A0A1L1SR96;Q6PB70	Anoctamin-8	Ano8
A0A1L1SRN0;Q9R1Z7	-1.2341	-1.07008	-1.47414	-1.4041	-1.31511	-1.18533	-1.54591	-1.4894	-1.34844	-1.34725		0.397045	1	-0.0837591	-0.887836	A0A1L1SRN0;Q9R1Z7	6-pyruvoyl tetrahydrobiopterin synthase	Pts	-0.112983	-0.0707369	-0.144489	0.307454	0.0757618	-0.764383	-0.765638	-0.455799	-0.348819	-0.483376	+	2.88106	0.0307075	-0.574604	-4.82512	A0A1L1SRN0;Q9R1Z7	6-pyruvoyl tetrahydrobiopterin synthase	Pts
A0A1L1SRR1;Q9ESD6																			-3.43974	-5.73479	-4.6457	-5.69924	-5.69818	-3.33603	-3.88831	-3.71748	-4.06297	-4.79744		1.10984	0.217538	1.08308	2.1176	A0A1L1SRR1;Q9ESD6	CKLF-like MARVEL transmembrane domain-containing protein 7	Cmtm7
A0A1L1SRT0;F6TCF9;Q60739	2.04165	1.66195	2.08219	2.07379	1.83932	2.151	2.12832	2.16555	2.01856	2.14788		1.04093	1	0.182482	2.10684	A0A1L1SRT0;F6TCF9;Q60739	BAG family molecular chaperone regulator 1	Bag1	0.710073	0.404891	1.01627	1.04626	0.96324	0.519333	0.611588	0.592306	0.706948	0.786631		0.672344	0.386764	-0.184786	-1.4217	A0A1L1SRT0;F6TCF9;Q60739	BAG family molecular chaperone regulator 1	Bag1
A0A1L1SRX2;O08739;F6XQD0;D3Z4N3;D3YU73;H3BIY4	2.76226	3.27192	2.40028	2.54704	2.47195	2.86317	2.52445	2.58666	2.39137	2.55382		0.247499	0.960065	-0.106794	-0.608872	A0A1L1SRX2;O08739	AMP deaminase 3	Ampd3	3.46739	3.25316	3.40116	3.60664	3.68806	3.00846	3.05929	3.1937	3.2088	3.31501		2.00268	0.0779215	-0.326228	-3.46079	A0A1L1SRX2;O08739	AMP deaminase 3	Ampd3
A0A1L1SS09;Q8VCZ2	-2.2534	-2.70148	-1.72091	-1.3014	-2.28369	-2.63365	-2.23122	-2.28476	-1.426	-2.15167		0.111101	0.964524	-0.0932837	-0.297088	A0A1L1SS09;Q8VCZ2	Transmembrane protein 45B	Tmem45b	-0.650882	-0.892335	-0.626072	-0.745545	-0.933924	-0.401985	-0.947641	-0.37038	-0.856582	-0.579781		0.473802	0.509494	0.138478	1.04458	A0A1L1SS09;Q8VCZ2	Transmembrane protein 45B	Tmem45b
A0A1L1SS90;A0A0R4J050;Q99JW2;A0A1L1SRW7;A0A1L1SRL5;A0A1L1SRC1;A0A1L1SSU4;A0A087WPX1	-0.244652	1.57048	-0.254045	-0.242725	-0.324038	0.0806217	-0.235907	-0.274703	-0.273597	-0.291951		0.33274	0.985121	-0.300111	-0.801623	A0A1L1SS90;A0A0R4J050;Q99JW2;A0A1L1SRW7;A0A1L1SRL5;A0A1L1SRC1	Aminoacylase-1	Acy1	-1.13772	-0.942214	-0.951487	-0.706189	-0.781626	-1.3529	-1.35435	-1.24549	-1.17129	-1.10449		2.16797	0.0632869	-0.341857	-3.80763	A0A1L1SS90;A0A0R4J050;Q99JW2;A0A1L1SRW7;A0A1L1SRL5;A0A1L1SRC1	Aminoacylase-1	Acy1
A0A1L1SSA8;Q91XE8	2.80181	2.62521	3.02352	2.70399	2.95854	2.62435	2.95951	2.89555	2.82245	2.92072		0.0836084	0.970427	0.0219027	0.229034	A0A1L1SSA8;Q91XE8	Transmembrane protein 205	Tmem205	2.83294	2.56249	2.66432	2.2962	2.37436	2.82248	2.93211	2.86313	2.81071	2.62751		1.28765	0.17394	0.265123	2.42199	A0A1L1SSA8;Q91XE8	Transmembrane protein 205	Tmem205
A0A1L1SSB7;A0A1L1SQZ0;E9QKG3	-5.76315	-6.00204	-6.00163	-6.04552	-5.63634	-5.71593	-5.71226	-5.41269	-5.94652	-5.51682		1.00491	1	0.228893	1.87126	A0A1L1SSB7;A0A1L1SQZ0;E9QKG3		Trmt11	-8.13867	-8.2855	-7.20328	-7.46173	-7.34482	-7.96432	-7.41458	-7.26939	-7.04092	-7.62874		0.361343	0.600482	0.223207	0.825899	A0A1L1SSB7;A0A1L1SQZ0;E9QKG3		Trmt11
A0A1L1SSL9;E9QPK4;Q9JKK8	-5.23564	-5.17304	-5.15838	-5.18376	-5.10949	-5.26242	-5.20144	-5.19787	-5.38923	-5.18868		0.901557	1	-0.0758671	-1.77258	A0A1L1SSL9;E9QPK4;Q9JKK8	Serine/threonine-protein kinase ATR	Atr	-6.61669	-7.03531	-6.11723	-6.71607	-6.46167	-6.16342	-6.45541	-6.64863	-6.60211	-6.19953		0.437996	0.537135	0.175571	0.969561	A0A1L1SSL9;E9QPK4;Q9JKK8	Serine/threonine-protein kinase ATR	Atr
A0A1L1SSU2;A0A1N9M8A6;Q9CXV9																			-4.18328	-5.60071	-4.66852	-4.9335	-4.97735	-3.92708	-4.1693	-4.22555	-4.59596	-4.35574		1.26971	0.178236	0.617946	2.42027	A0A1L1SSU2;A0A1N9M8A6;Q9CXV9	DCN1-like protein 5	Dcun1d5
A0A1L1ST06;E9QN01;Q8C5P5	-0.381294	-1.17439	-0.492725	-0.784582	-0.353046	-0.45956	-0.483183	-0.358563	-0.73578	-0.403804		0.384656	1	0.149029	0.887877	A0A1L1ST06;E9QN01;Q8C5P5	5-nucleotidase domain-containing protein 1	Nt5dc1	-3.44729	-5.81278	-2.99298	-3.03422	-3.01087	-3.89253	-3.55905	-3.43784	-3.35948	-3.20368		0.110484	0.862186	0.169113	0.303587	A0A1L1ST06;E9QN01;Q8C5P5	5-nucleotidase domain-containing protein 1	Nt5dc1
A0A1L1ST22;Q8BSE7	-0.699297	-0.162022	-0.560184	-0.369783	-0.435654	-0.246187	-0.542799	-0.56803	-0.321935	-0.352149		0.134773	0.96517	0.039168	0.354443	A0A1L1ST22;Q8BSE7		Clasp2	-2.64174	-2.57639	-2.65832	-2.52879	-2.54409	-2.08173	-2.27039	-2.14645	-2.3002	-2.26608	+	3.79731	0.011872	0.376895	7.63321	A0A1L1ST22;Q8BSE7		Clasp2
A0A1L1ST50;P42867	-1.71796	-2.72195	-0.755816	-0.515263	-2.01052	-1.98306	-1.17719	-1.83465	-0.630095	-1.522		0.0883273	0.968843	0.114901	0.242317	A0A1L1ST50;P42867	UDP-N-acetylglucosamine--dolichyl-phosphate N-acetylglucosaminephosphotransferase	Dpagt1	0.262515	-2.35896	-0.846149	-1.43012	-1.61876	0.610275	0.358471	0.400919	-0.113948	-0.577211		1.45561	0.142127	1.334	2.7369	A0A1L1ST50;P42867	UDP-N-acetylglucosamine--dolichyl-phosphate N-acetylglucosaminephosphotransferase	Dpagt1
A0A1L1ST66;A0A1L1SRJ3;A0A1L1SSB1;A0A1L1SUJ7;A0A1L1SUM8;Q91Y74																			-5.60829	-7.27231	-6.50074	-6.28152	-5.91576	-5.59295	-6.00916	-5.85976	-5.68164	-5.72845		0.885925	0.292307	0.541331	1.84758	A0A1L1ST66;A0A1L1SRJ3;A0A1L1SSB1;A0A1L1SUJ7;A0A1L1SUM8;Q91Y74	CMP-N-acetylneuraminate-beta-galactosamide-alpha-2,3-sialyltransferase 4	St3gal4
A0A1L1STC6;Q6ZWR6;A0A1L1SRV6;REV__A2A699	0.144991	0.273243	0.305073	0.168245	0.236599	0.215536	0.219347	0.143516	0.215301	0.256433		0.171062	0.962167	-0.0156038	-0.439445	A0A1L1STC6;Q6ZWR6	Nesprin-1	Syne1	-1.90102	-1.35806	-1.80438	-1.99022	-2.10891	-1.58789	-1.72763	-1.75777	-1.86922	-1.99207		0.11646	0.85559	0.0456028	0.312947	A0A1L1STC6;Q6ZWR6	Nesprin-1	Syne1
A0A1L1STD6	-4.65588	-4.78287	-4.55842	-4.28186	-4.92069	-4.50572	-4.33947	-4.42208	-3.93766	-4.50231		1.07727	1	0.298495	1.97514	A0A1L1STD6			-4.82229	-4.63828	-5.25685	-5.33132	-5.33616	-4.92898	-4.98674	-5.05377	-5.08921	-5.13122		0.0937305	0.883166	0.038994	0.260653	A0A1L1STD6
A0A1L1STE4;Q9Z1X4;Q45VK5;A0A1L1SQR7;A0A1L1SU19;A0A1L1ST48;A0A1L1SSU8	3.01032	2.6683	3.08881	3.10173	2.97807	2.921	3.03812	3.07215	3.02067	2.96574		0.155263	0.963628	0.0340899	0.409471	A0A1L1STE4;Q9Z1X4;Q45VK5	Interleukin enhancer-binding factor 3	Ilf3	3.17528	2.61912	2.9918	3.05797	3.19098	3.14535	3.24916	3.16756	3.06273	3.08956		0.569608	0.443237	0.135842	1.24888	A0A1L1STE4;Q9Z1X4;Q45VK5	Interleukin enhancer-binding factor 3	Ilf3
A0A1L1STE6;Q9D6R2	8.53133	8.11054	8.36407	8.44973	8.43592	8.17491	8.47309	8.56815	8.44338	8.28642		0.037839	0.984905	0.0108725	0.108126	A0A1L1STE6;Q9D6R2	Isocitrate dehydrogenase [NAD] subunit alpha, mitochondrial	Idh3a	8.39392	7.55307	8.27627	8.15805	8.18675	8.24275	8.28499	8.43873	8.37996	8.36966		0.712648	0.366125	0.229607	1.52866	A0A1L1STE6;Q9D6R2	Isocitrate dehydrogenase [NAD] subunit alpha, mitochondrial	Idh3a
A0A1L1STF0;Q6PDI6	-0.81905	-0.45023	-1.04309	-1.03669	-1.03393	-0.905556	-1.04663	-1.04574	-1.19142	-1.08496		0.686217	1	-0.178262	-1.44304	A0A1L1STF0;Q6PDI6	Protein FAM63B	Fam63b	-0.900023	0.217231	-0.806581	-0.701898	-0.903933	-0.914574	-0.967878	-0.91465	-0.907987	-0.894743		0.639152	0.403807	-0.300925	-1.41494	A0A1L1STF0;Q6PDI6	Protein FAM63B	Fam63b
A0A1L1STM6;E9PZ11																			-9.54253		-10.2269	-9.25822	-9.19999	-8.4362	-9.74834	-9.71665	-9.31424			0.269389	0.683045	0.253042	0.655807	A0A1L1STM6;E9PZ11		Zfp651
A0A1L1SUV7;Q9D1F9;A0A1L1SUI3	-4.74701	-4.49249	-4.73735	-4.51531	-4.99837	-4.19686	-4.43579	-4.32257	-4.7341	-4.2642		1.31751	1	0.307402	2.33055	A0A1L1SUV7;Q9D1F9;A0A1L1SUI3		Slc37a4
A0A1L1SUX8;P01831	1.61669	1.7745	1.84926	1.91027	1.81586	2.17113	1.67589	1.79054	1.69111	1.96136		0.249905	0.960706	0.0646894	0.612398	A0A1L1SUX8;P01831	Thy-1 membrane glycoprotein	Thy1	1.1142	1.83466	1.09323	1.20019	1.24806	1.03584	1.06457	0.970715	0.98726	1.08371		0.918822	0.281415	-0.269651	-1.94296	A0A1L1SUX8;P01831	Thy-1 membrane glycoprotein	Thy1
A0A1L1SV73;Q8BY87	2.53149	3.17116	2.46987	2.36204	2.46174	2.48066	2.40917	2.42869	2.28308	2.41238		0.598381	1	-0.196465	-1.31742	A0A1L1SV73;Q8BY87	Ubiquitin carboxyl-terminal hydrolase 47	Usp47	1.67657	1.79641	1.77133	2.01226	1.91823	1.64162	1.6066	1.66627	1.68605	1.85139		1.07285	0.22944	-0.144572	-1.99612	A0A1L1SV73;Q8BY87	Ubiquitin carboxyl-terminal hydrolase 47	Usp47
A0A1L1SVG6	-0.562424	-1.58812	-0.436613	-0.36762	-0.663857	-0.441568	-0.319736	-0.394849	-0.676402	-0.205363		0.624779	1	0.316143	1.34303	A0A1L1SVG6			-0.922498	-2.04878	-0.809999	-0.981999	-0.826807	-0.877823	-0.741663	-0.762054	-0.97063	-0.919346		0.484287	0.502716	0.263714	1.10349	A0A1L1SVG6
A0A1L1SVK0;Q61206;A0A1L1SRD0;A0A1L1SQ76;A0A1L1SQV7;A0A1L1SSQ5	-0.205526	1.78083	-0.71706	-0.133705	0.268965	1.37098	-0.259357	-0.173007	-0.465795	-0.438319		0.13327	0.965539	-0.1918	-0.349997	A0A1L1SVK0;Q61206;A0A1L1SRD0;A0A1L1SQ76;A0A1L1SQV7	Platelet-activating factor acetylhydrolase IB subunit beta	Pafah1b2	0.25648	1.94269	0.575554	1.291	1.14011	0.307772	0.276968	0.2824	0.53913	0.565935		1.03929	0.239409	-0.646725	-2.15474	A0A1L1SVK0;Q61206;A0A1L1SRD0;A0A1L1SQ76;A0A1L1SQV7	Platelet-activating factor acetylhydrolase IB subunit beta	Pafah1b2
A0A1S6GWJ4;Q91VN6	0.160883	0.701229	0.162756	0.0985336	0.141634	0.0870934	0.111895	0.192481	0.0334635	0.0797262		0.59781	1	-0.152075	-1.31497	A0A1S6GWJ4;Q91VN6	Probable ATP-dependent RNA helicase DDX41	Ddx41	0.611611	1.27392	0.586843	0.736489	0.666229	0.749416	0.686289	0.760498	0.564878	0.755342		0.212256	0.740315	-0.0717339	-0.540799	A0A1S6GWJ4;Q91VN6	Probable ATP-dependent RNA helicase DDX41	Ddx41
A0A1W2P6H1;Z4YJE4;E9QQ96;H7BX05;A2AAJ9;J9JIB2;F7DCJ0																			0.891326	0.955548	1.08998	0.691722	0.846664	1.14741	1.24569	0.991642	0.925447	0.824017		0.647331	0.399922	0.131792	1.31647	A0A1W2P6H1;Z4YJE4;E9QQ96;H7BX05;A2AAJ9	Obscurin	Obscn
A0A1W2P6Q2;Q9JHJ8	-6.05253	-5.58204	-6.26698	-5.95668	-6.0879	-5.99644	-6.09696	-6.05297	-6.21844	-6.08081		0.354777	1	-0.0998955	-0.837573	A0A1W2P6Q2;Q9JHJ8	ICOS ligand	Icoslg
A0A1W2P6X0;P0C913																			-7.17975		-6.83946	-7.35231	-7.46005	-6.51589	-6.78169	-6.34156	-6.97815	-6.77399		1.65152	0.11497	0.529639	3.01348	A0A1W2P6X0;P0C913	Overexpressed in colon carcinoma 1 protein homolog
A0A1W2P708;Q9WVL1	-2.46364	-2.66986	-2.52717	-2.48665	-2.34358	-2.48973	-2.56215	-2.3839	-2.73854	-2.44675		0.122034	0.964318	-0.0260326	-0.323153	A0A1W2P708;Q9WVL1	AP-4 complex subunit sigma-1	Ap4s1	-4.7956	-4.79167	-4.47301	-4.63309	-4.52285	-4.74695	-5.18072	-5.06824	-4.66875	-4.65519		0.886007	0.292339	-0.220725	-1.72814	A0A1W2P708;Q9WVL1	AP-4 complex subunit sigma-1	Ap4s1
A0A1W2P737;F8VPV0;P48725;A0A1W2P8A6	-0.560806	-0.406542	-0.502499	-0.333513	-0.467268	-0.452944	-0.671734	-0.423413	-0.584401	-0.493714		0.566319	1	-0.0711157	-1.18317	A0A1W2P737;F8VPV0;P48725	Pericentrin	Pcnt	-1.94722	-1.5601	-2.15463	-2.30346	-2.11044	-1.87506	-1.94731	-2.05795	-2.18366	-2.21798		0.106129	0.867795	-0.0412224	-0.28776	A0A1W2P737;F8VPV0;P48725	Pericentrin	Pcnt
A0A1W2P768;P84228;P68433	5.72351	4.92524	5.71257	6.01797	5.5984	5.51226	5.95536	5.64209	6.0871	5.68007		0.373866	1	0.179841	0.855671	A0A1W2P768;P84228;P68433	Histone H3.2;Histone H3.1	Hist1h3b;Hist1h3a	8.74512	7.62895	7.58108	8.08879	8.51824	8.51249	8.92474	8.43674	8.76211	8.33945		0.951387	0.268162	0.482671	1.88205	A0A1W2P768;P84228;P68433	Histone H3.2;Histone H3.1	Hist1h3b;Hist1h3a
A0A1W2P7B3	-2.42637	-3.23008	-2.43475	-2.43437	-2.61037	-3.12832	-2.70923	-2.7537	-2.80544	-2.96739		0.68566	1	-0.245625	-1.42046	A0A1W2P7B3
A0A1W2P7C1;P70365	-5.86941	-5.8774	-5.87459	-5.75294	-5.79043	-6.01921	-5.87142	-6.09199	-5.71087	-5.98293		0.680702	1	-0.102329	-1.43601	A0A1W2P7C1;P70365	Nuclear receptor coactivator 1	Ncoa1	-4.22474	-3.35947	-4.01785	-3.73827	-4.00011	-4.4813	-4.28417	-4.21419	-4.24526	-4.15211		1.30567	0.17023	-0.407318	-2.5635	A0A1W2P7C1;P70365	Nuclear receptor coactivator 1	Ncoa1
A0A1W2P7F1;Q8CFG8																			-5.88764	-6.60073	-5.63009	-6.07935	-5.93515	-5.50191	-5.5855	-5.80461	-5.49832	-5.27675		1.46055	0.141588	0.493177	2.71143	A0A1W2P7F1;Q8CFG8	Complement C1s-B subcomponent;Complement C1s-B subcomponent heavy chain;Complement C1s-B subcomponent light chain	C1sb
A0A1W2P7F9;P62325																			-4.85909	-4.88331	-5.66585	-5.1852	-5.34434	-5.11599	-5.13465	-4.94179	-5.23998	-5.17744		0.156822	0.804805	0.0655886	0.413385	A0A1W2P7F9;P62325	Protein BTG1	Btg1
A0A1W2P7G5;A0A1W2P7J1;E9Q3H6;A0A1W2P8D4	-1.73956	-0.987509	-1.98026	-1.56533	-1.83607	-1.71228	-1.85617	-1.79692	-1.62388	-1.8515		0.345091	0.995404	-0.146403	-0.822773	A0A1W2P7G5;A0A1W2P7J1;E9Q3H6		Coq10a	1.64405	1.88303	1.70484	1.76759	1.62534	1.94513	1.94662	1.97128	2.07608	1.94559	+	2.52678	0.0423397	0.25197	4.74254	A0A1W2P7G5;A0A1W2P7J1;E9Q3H6		Coq10a
A0A1W2P7I2;A0A1W2P6H2	-6.17972	-5.65847	-6.44233	-6.76252	-6.62625	-6.00242	-6.16728	-6.00978	-6.47577	-6.48159		0.188143	0.963722	0.10649	0.478924	A0A1W2P7I2			-5.36568	-4.59681	-4.85607	-4.99264	-4.8655	-5.7942	-5.30151	-5.76047	-5.41219	-5.36115		2.14596	0.0651241	-0.59056	-3.62208	A0A1W2P7I2
A0A1W2P7K2;Q9CQE6;A0A1W2P7E1;Q9DAP7	-0.877581	-1.98418	-0.760204	-0.773865	-0.999861	-0.940601	-0.899223	-0.8152	-0.754899	-0.749804		0.460293	1	0.247193	1.05875	A0A1W2P7K2;Q9CQE6;A0A1W2P7E1;Q9DAP7	Histone chaperone ASF1A;Histone chaperone ASF1B	Asf1a;Asf1b	-0.366563	-1.85742	-0.228628	-0.262988	-0.174742	-0.493143	-0.417864	-0.339302	-0.463374	-0.410414		0.181073	0.776115	0.153249	0.47529	A0A1W2P7K2;Q9CQE6;A0A1W2P7E1;Q9DAP7	Histone chaperone ASF1A;Histone chaperone ASF1B	Asf1a;Asf1b
A0A1W2P7K6;Q68EF0	-1.62045	-2.05524	-1.7325	-1.66758	-1.76671	-1.68555	-1.8393	-1.71002	-1.71169	-1.77126		0.113283	0.964855	0.0249311	0.307974	A0A1W2P7K6;Q68EF0	Rab-3A-interacting protein	Rab3ip	-5.21738	-5.74222	-5.00703	-5.03671	-5.02468	-5.48444	-5.56106	-5.4557	-5.61744	-5.55139		1.11263	0.216952	-0.328405	-2.30674	A0A1W2P7K6;Q68EF0	Rab-3A-interacting protein	Rab3ip
A0A1W2P7M9																			-6.2302	-6.93649	-6.2462	-6.7541	-6.44606	-5.76518	-5.90568	-6.16738	-6.07208	-6.47318		1.36534	0.157306	0.445909	2.41051	A0A1W2P7M9
A0A1W2P7R5;A0A1W2P7P6;Q91W52;A0A1W2P7Q0	0.745152	-0.143995	0.857098	0.795576	0.792519	0.484503	0.802614	0.771155	0.801595	0.808164		0.251278	0.960877	0.124336	0.624032	A0A1W2P7R5;A0A1W2P7P6;Q91W52;A0A1W2P7Q0	Transmembrane protein 19	Tmem19	0.750525	-0.443406	0.569242	0.101817	0.296587	0.905968	0.908375	0.907663	0.614921	0.635645		1.23967	0.186079	0.539561	2.47185	A0A1W2P7R5;A0A1W2P7P6;Q91W52;A0A1W2P7Q0	Transmembrane protein 19	Tmem19
A0A1W2P7Y9;Q810U4;A0A1W2P6P3;A0A1W2P814	-6.20645	-6.28652	-5.97491	-5.98209	-6.36419	-5.97609	-6.23587	-6.21125	-6.07812	-6.10825		0.172884	0.962969	0.0409172	0.443733	A0A1W2P7Y9;Q810U4	Neuronal cell adhesion molecule	Nrcam	-6.76664	-5.72608	-6.80181	-6.44699	-6.55991	-7.22102	-6.7978	-7.1405	-6.93123	-6.53251		1.06849	0.230926	-0.464329	-2.01313	A0A1W2P7Y9;Q810U4	Neuronal cell adhesion molecule	Nrcam
A0A1W2P880;A0A1Y7VJP4;Q6NV72																			-6.08045	-4.17437	-6.46547	-6.11026	-6.00093	-4.97248	-6.23493	-6.03008	-6.07517	-6.26732		0.118676	0.853013	-0.1497	-0.317406	A0A1W2P880;A0A1Y7VJP4;Q6NV72	WD repeat and coiled-coil-containing protein C2orf44 homolog
A0A1W2P8C2;A0A1W2P7E2;Q8BHN7	-3.23001	-3.54618	-3.11748	-3.11962	-3.54817	-3.31	-3.16644	-3.22491	-3.2796	-3.32133		0.197293	0.961681	0.0518356	0.507294	A0A1W2P8C2;A0A1W2P7E2;Q8BHN7	Uncharacterized protein C12orf29 homolog
A0A1Y7VJ37;Q9D8C2																			-3.30075	-4.80344	-3.3726	-4.73946	-3.92142	-2.84703	-2.79883	-3.06771	-3.42614	-3.77597		1.21544	0.191889	0.844398	2.27231	A0A1Y7VJ37;Q9D8C2	Tetraspanin-13	Tspan13
A0A1Y7VJ48;P48428	3.55385	3.66014	3.42719	3.3921	3.35975	3.65018	3.35345	3.42239	3.46966	3.4967		0.000594598	0.999282	-0.000132179	-0.00176993	A0A1Y7VJ48;P48428	Tubulin-specific chaperone A	Tbca	1.40853	1.28338	1.55219	1.60871	1.53294	0.831205	1.12634	1.07658	1.31273	1.16858		2.22903	0.0580817	-0.374064	-3.82065	A0A1Y7VJ48;P48428	Tubulin-specific chaperone A	Tbca
A0A1Y7VJ93;A0A1Y7VMG9;Q8BJZ0;D3YY85;D3YXX1;D3YY86;Q8R5C8;D3Z7P1;D3Z662;A0A1Y7VK96;D3Z2K4;A0A1Y7VJA3;D3Z500;D3Z029;D3Z4G1;D3YXR0	-2.40737	-1.71124	-2.54381	-2.82775	-2.3636	-2.46128	-2.61527	-2.47435	-2.66611	-2.61896		0.454917	1	-0.19644	-1.04277	A0A1Y7VJ93;A0A1Y7VMG9;Q8BJZ0;D3YY85;D3YXX1;D3YY86;Q8R5C8	Zinc finger MYND domain-containing protein 11	Zmynd11	-1.98229	-2.18692	-2.5633	-2.16565	-2.08804	-1.86595	-1.93457	-1.95754	-1.9988	-2.04667		1.13948	0.20975	0.236532	2.29877	A0A1Y7VJ93;A0A1Y7VMG9;Q8BJZ0;D3YY85;D3YXX1;D3YY86;Q8R5C8	Zinc finger MYND domain-containing protein 11	Zmynd11
A0A1Y7VJW9;Q9WVH9	-2.3179	-2.20622	-1.95602	-2.32915	-2.29321	-2.38554	-2.58683	-2.5809	-2.47508	-2.42201		1.85633	1	-0.269574	-3.34204	A0A1Y7VJW9;Q9WVH9	Fibulin-5	Fbln5	-5.00682	-4.05964	-4.7283	-4.64047	-4.54701	-4.56289	-4.49357	-4.40561	-4.49732	-4.65223		0.177555	0.780228	0.0741211	0.463288	A0A1Y7VJW9;Q9WVH9	Fibulin-5	Fbln5
A0A1Y7VJY8;A0A1Y7VM56;Q8K2C6;A0A1Y7VK33;A0A1Y7VNW0	0.00669479	0.169487	-0.0909595	-0.0534992	-0.0908279	-0.135979	-0.0403671	-0.0176268	-0.0280428	-0.138963		0.497445	1	-0.0603746	-1.08503	A0A1Y7VJY8;A0A1Y7VM56;Q8K2C6;A0A1Y7VK33	NAD-dependent protein deacylase sirtuin-5, mitochondrial	Sirt5	0.808454	0.954129	0.820509	0.881827	0.816992	0.609499	0.59235	0.773352	0.750171	0.815659		1.55197	0.12942	-0.148176	-2.79891	A0A1Y7VJY8;A0A1Y7VM56;Q8K2C6;A0A1Y7VK33	NAD-dependent protein deacylase sirtuin-5, mitochondrial	Sirt5
A0A1Y7VJZ2	-3.77106	-3.40002	-4.23885	-3.43662	-3.6716	-3.55159	-4.39037	-4.15798	-4.1073	-4.32355		1.02973	1	-0.40253	-1.90415	A0A1Y7VJZ2			-2.09799	-0.948146	-1.44617	-1.25329	-1.24666	-3.10931	-3.0198	-2.66513	-2.42851	-2.36097	+	3.10652	0.0265028	-1.31829	-5.38911	A0A1Y7VJZ2
A0A1Y7VK19;Q9DCB8	2.50237	2.93538	2.3756	2.47286	2.38679	2.29959	2.36253	2.48911	2.3921	2.18742		0.815093	1	-0.18845	-1.64404	A0A1Y7VK19;Q9DCB8	Iron-sulfur cluster assembly 2 homolog, mitochondrial	Isca2	2.13916	3.02483	2.1466	2.16782	2.2113	1.991	2.07801	2.16237	2.24177	2.18945		0.515422	0.479574	-0.205423	-1.1556	A0A1Y7VK19;Q9DCB8	Iron-sulfur cluster assembly 2 homolog, mitochondrial	Isca2
A0A1Y7VK55;P70255																			-1.78169	-2.79062	-1.83031	-1.96911	-1.78355	-2.13827	-1.95586	-2.02411	-2.04472	-2.07075		0.0270333	0.967046	-0.0156862	-0.0803498	A0A1Y7VK55;P70255	Nuclear factor 1 C-type	Nfic
A0A1Y7VKX4;Q3U1V8;Q8VDG6	-3.52801	-4.31579	-3.41841	-4.01752	-3.68435	-3.97982	-3.47686	-3.99374	-3.4264	-3.88885		0.0689963	0.976851	0.0396782	0.191697	A0A1Y7VKX4;Q3U1V8;Q8VDG6	Mitogen-activated protein kinase kinase kinase 9;Mitogen-activated protein kinase kinase kinase MLK4	Map3k9;Mlk4	-5.7956	-0.145272	-5.60412	-2.59544	-3.5876	-5.60985	-6.29173	-6.20517	-5.99119	-6.31966		1.14692	0.208192	-2.53792	-2.41359	A0A1Y7VKX4;Q3U1V8;Q8VDG6	Mitogen-activated protein kinase kinase kinase 9;Mitogen-activated protein kinase kinase kinase MLK4	Map3k9;Mlk4
A0A1Y7VKY1	5.57794	5.26369	5.64682	5.60668	5.59676	5.01231	5.27821	5.2172	5.32507	5.05291		2.31991	0.942841	-0.361239	-3.88226	A0A1Y7VKY1			5.63431	5.34467	5.54568	5.47737	5.66882	5.08137	5.23943	5.24436	5.00028	5.08629	+	3.11846	0.0263778	-0.403822	-5.35854	A0A1Y7VKY1
A0A1Y7VL34;Q9D2N4;A0A1Y7VJN9;Q8CFR5;G3UYD1	-3.35998	-3.49841	-3.34131	-3.20574	-3.47199	-3.58381	-3.40594	-3.37143	-3.48665	-3.37679		0.487212	1	-0.0694418	-1.05142	A0A1Y7VL34;Q9D2N4;A0A1Y7VJN9;Q8CFR5	Dystrobrevin alpha;Dystrobrevin	Dtna	-2.54267	-2.53929	-2.35051	-2.63316	-2.54358	-2.36065	-2.26216	-2.43044	-2.4913	-2.40141		1.22583	0.189414	0.132652	2.20802	A0A1Y7VL34;Q9D2N4;A0A1Y7VJN9;Q8CFR5	Dystrobrevin alpha;Dystrobrevin	Dtna
A0A1Y7VL44;E9Q6P5;A0A1Y7VLT4	1.16831	1.04482	1.01635	1.1564	1.16918	0.940498	1.11459	1.18551	1.01981	1.17994		0.152624	0.964485	-0.0229414	-0.395945	A0A1Y7VL44;E9Q6P5		Ttc7b	1.42722	1.86313	1.36313	1.28156	1.28722	1.47112	1.44243	1.5026	1.5574	1.50263		0.176401	0.781937	0.0507854	0.462831	A0A1Y7VL44;E9Q6P5		Ttc7b
A0A1Y7VLM0	-7.41697	-8.61928	-7.73565	-7.35339	-6.74414	-7.72803	-7.005	-7.07189	-6.65424	-7.04231		0.647093	1	0.473592	1.34302	A0A1Y7VLM0
A0A1Y7VLY2;P59764																			-2.44826	-3.50418	-2.30547	-2.64117	-2.51797	-2.01864	-2.0324	-2.23788	-2.40356	-2.43226		1.0046	0.250159	0.458464	1.99554	A0A1Y7VLY2;P59764	Dedicator of cytokinesis protein 4	Dock4
A0A1Y7VLZ7;E9Q7E9;Q3V3Q7	-3.13011	-3.44747	-3.10852	-3.1993	-3.05797	-3.0844	-3.22879	-3.2039	-3.03697	-3.18592		0.20762	0.965746	0.0406769	0.521908	A0A1Y7VLZ7;E9Q7E9;Q3V3Q7	Phosphofurin acidic cluster sorting protein 2	Pacs2	-3.96454	-3.57829	-3.66876	-3.60043	-3.83057	-3.89571	-3.89593	-4.08055	-3.93044	-3.9607		1.45503	0.142164	-0.224147	-2.75864	A0A1Y7VLZ7;E9Q7E9;Q3V3Q7	Phosphofurin acidic cluster sorting protein 2	Pacs2
A0A1Y7VM69;Q9D4H4																			-3.13583	-3.23142	-2.87525	-2.5982	-2.67402	-2.96839	-2.82724	-2.81798	-2.84595	-2.75315		0.179917	0.776966	0.0604008	0.468199	A0A1Y7VM69;Q9D4H4	Angiomotin-like protein 1	Amotl1
A0A1Y7VMH7;A0A1Y7VME9;E9Q9B7;A0A1Y7VNF8	-0.749842	-0.388821	-0.782795	-0.376259	-0.628023	-0.851254	-0.747686	-0.7678	-0.595666	-0.724151		0.778677	1	-0.152164	-1.58442	A0A1Y7VMH7;A0A1Y7VME9;E9Q9B7;A0A1Y7VNF8		Kidins220	-0.742812	-0.564881	-0.674133	-0.791595	-0.660341	-0.467995	-0.589437	-0.553324	-0.556344	-0.639978		1.48244	0.137853	0.125337	2.62432	A0A1Y7VMH7;A0A1Y7VME9;E9Q9B7;A0A1Y7VNF8		Kidins220
A0A1Y7VN27;Q9D0K0	-5.17638	-4.90283	-5.25314	-5.0386	-5.1858	-5.12779	-5.00799	-5.63989	-5.09345	-5.19059		0.338553	0.988942	-0.100589	-0.789138	A0A1Y7VN27;Q9D0K0	TBC1 domain family member 7	Tbc1d7
A0A1Y7VN75;Q9D0V8;A0A1Y7VJ59;A0A1Y7VMK7;A0A1Y7VLF5;A0A1Y7VMU4;A0A1Y7VJ98	-3.57531	-3.82083	-3.66938	-3.82714	-3.64584	-3.43681	-3.70285	-3.6021	-3.67461	-3.69475		0.585983	1	0.0854767	1.21383	A0A1Y7VN75;Q9D0V8;A0A1Y7VJ59;A0A1Y7VMK7;A0A1Y7VLF5;A0A1Y7VMU4;A0A1Y7VJ98	Cyclin-dependent kinase 2-interacting protein	Cinp
A0A1Y7VNF4;A0A1Y7VJM4;Q8R2E9	-1.92272	2.48075	-1.89463	-2.35266	-1.89799	-1.39689	-1.85398	-1.90745	-2.6343	-1.9255		0.378622	1	-0.826174	-0.892962	A0A1Y7VNF4;A0A1Y7VJM4;Q8R2E9	ERO1-like protein beta	Ero1lb	-1.4279	-4.78519	-1.18145	-1.43151	-1.28653	-1.26378	-1.17558	-1.13498	-1.13698	-1.12465		0.546165	0.458982	0.855324	1.23472	A0A1Y7VNF4;A0A1Y7VJM4;Q8R2E9	ERO1-like protein beta	Ero1lb
A0A1Y7VNH4;A0A1Y7VJT0;Q8VCM3;A0A1Y7VIQ0;A0A1Y7VLE1	0.954887	1.02536	1.00355	0.850882	0.946209	0.890831	0.820835	0.877412	0.65232	0.891585		1.3053	1	-0.129581	-2.37462	A0A1Y7VNH4;A0A1Y7VJT0;Q8VCM3;A0A1Y7VIQ0;A0A1Y7VLE1	Zinc finger FYVE domain-containing protein 21	Zfyve21	0.948594	1.31187	0.958727	1.48313	0.888527	1.30024	0.783346	1.60907	0.562848	1.48103		0.0433918	0.945402	0.0291344	0.124248	A0A1Y7VNH4;A0A1Y7VJT0;Q8VCM3;A0A1Y7VIQ0;A0A1Y7VLE1	Zinc finger FYVE domain-containing protein 21	Zfyve21
A0A1Y7VNT1;E9QKB2;Q9JKS5	-0.696739	-1.2781	-0.665251	-0.780426	-0.671467	-0.919569	-0.813509	-0.871072	-0.726068	-0.821546		0.0336109	0.987632	-0.0119555	-0.0986962	A0A1Y7VNT1;E9QKB2;Q9JKS5	Intracellular hyaluronan-binding protein 4	Habp4
A0A1Y7VNZ5;Q8BGR8	-2.65454	-3.62868	-2.8733	-2.91511	-2.80781	-2.17333	-3.08802	-2.9288	-3.46638	-2.60288		0.175933	0.963064	0.124006	0.44782	A0A1Y7VNZ5;Q8BGR8	GSK3-beta interaction protein	Gskip	-5.15981	-3.96766	-4.71814	-4.37327	-4.65008	-5.21055	-5.21818	-4.89001	-4.68445	-4.80976		0.876711	0.296008	-0.388795	-1.7297	A0A1Y7VNZ5;Q8BGR8	GSK3-beta interaction protein	Gskip
A0A1Y7VP67;E9Q2I4	-0.617701	-0.537029	-0.634125	-0.742943	-0.463699	-0.719631	-0.673979	-0.585692	-0.712283	-0.671731		0.670076	1	-0.073564	-1.39282	A0A1Y7VP67;E9Q2I4		Elmsan1	-1.17731	-0.686776	-1.13925	-1.15346	-1.18867	-1.14399	-1.06923	-1.14457	-1.15998	-1.13985		0.256279	0.695867	-0.0624294	-0.641694	A0A1Y7VP67;E9Q2I4		Elmsan1
A0A217FL49;Q9D142	-3.32827	-3.21016	-3.46679	-3.55731	-3.58179	-3.08599	-3.56028	-3.4334	-3.30838	-3.45252		0.230994	0.962784	0.0607479	0.565556	A0A217FL49;Q9D142	Uridine diphosphate glucose pyrophosphatase	Nudt14
A0A286YCB4;Q9CZP7	1.11276	-0.112776	1.39543	2.99713	0.71204	1.00916	1.0107	0.500825	3.02067	0.869876		0.0314413	0.988185	0.0613287	0.0904936	A0A286YCB4;Q9CZP7	Hsp90 co-chaperone Cdc37-like 1	Cdc37l1	-6.07065	-6.31189	-5.69511	-6.11788	-5.76349	-6.95754	-6.6993	-6.2623	-6.19347	-5.90315		0.970879	0.262417	-0.411352	-1.86442	A0A286YCB4;Q9CZP7	Hsp90 co-chaperone Cdc37-like 1	Cdc37l1
A0A286YCN2;A0A286YD37;E9QMA2;Q3TNH5	-2.37211	-2.63193	-2.13688	-2.31586	-2.27636	-2.41038	-2.39773	-2.31098	-2.40918	-2.46489		0.245292	0.960286	-0.0520052	-0.612361	A0A286YCN2;A0A286YD37;E9QMA2;Q3TNH5	Protein FAM172A	Fam172a	-3.68227	-4.33845	-3.30965	-3.43188	-3.49915	-3.33271	-3.44377	-3.60569	-3.60231	-3.39081		0.402072	0.565835	0.177223	0.932274	A0A286YCN2;A0A286YD37;E9QMA2;Q3TNH5	Protein FAM172A	Fam172a
A0A286YCS0;Q7TMY4;A0A286YDT0;A0A286YEA7;A0A286YCW5	-1.06728	-0.5851	-1.0189	-1.02345	-0.805309	-0.995514	-1.02949	-0.83953	-1.11023	-1.0483		0.463667	1	-0.104605	-1.02944	A0A286YCS0;Q7TMY4;A0A286YDT0;A0A286YEA7	THO complex subunit 7 homolog	Thoc7	0.525958	0.590463	0.343472	0.359773	0.601124	0.553169	0.575056	0.435459	0.688022	0.586666		0.581005	0.435954	0.0835167	1.21445	A0A286YCS0;Q7TMY4;A0A286YDT0;A0A286YEA7	THO complex subunit 7 homolog	Thoc7
A0A286YCV0;D3YV00;P98195;A0A286YDR0;A0A286YCT2;A0A286YDZ3	1.35133	1.32939	1.36063	1.23748	1.36835	1.28833	1.32231	1.32398	1.23647	1.2801		0.666296	1	-0.0391989	-1.36119	A0A286YCV0;D3YV00;P98195;A0A286YDR0	Phospholipid-transporting ATPase;Probable phospholipid-transporting ATPase IIB	Atp9b	0.980132	0.834659	0.99383	0.986054	1.02655	1.09909	1.01943	1.07783	0.978333	1.01619		0.969056	0.262578	0.0739277	1.84887	A0A286YCV0;D3YV00;P98195;A0A286YDR0	Phospholipid-transporting ATPase;Probable phospholipid-transporting ATPase IIB	Atp9b
A0A286YCV9;E9Q4K7;A0A286YD28	1.90709	1.87901	1.91367	1.84397	1.87813	2.09033	1.89923	1.93774	1.85478	1.92168		0.623613	1	0.0563791	1.34899	A0A286YCV9;E9Q4K7	Kinesin-like protein	Kif13b	2.4879	3.67645	2.59904	2.77392	2.70778	2.49771	2.50589	2.44838	2.59471	2.62694		0.668554	0.388088	-0.314292	-1.46151	A0A286YCV9;E9Q4K7	Kinesin-like protein	Kif13b
A0A286YCX6;E9PY51;A0A286YCE0	2.58024	2.52069	2.49531	2.57256	2.55984	2.67191	2.5621	2.63528	2.44911	2.57673		0.342157	0.992755	0.0333006	0.804805	A0A286YCX6;E9PY51		Trappc8	2.17678	1.99429	2.33443	2.36043	2.42478	2.33029	2.39575	2.36214	2.42951	2.39626		0.732196	0.356733	0.124648	1.57041	A0A286YCX6;E9PY51		Trappc8
A0A286YCZ5;Q99M01;G3X9Q4;A0A286YCZ4	0.945034	0.694469	0.862408	1.08883	0.861431	0.835903	0.863583	1.07344	0.887298	0.853118		0.0559917	0.979814	0.0122347	0.157812	A0A286YCZ5;Q99M01;G3X9Q4	Phenylalanine--tRNA ligase, mitochondrial	Fars2	1.3007	1.03358	1.30871	1.2429	1.18827	1.45382	1.37262	1.56094	1.48546	1.53093	+	2.49928	0.0436205	0.26592	4.4345	A0A286YCZ5;Q99M01;G3X9Q4	Phenylalanine--tRNA ligase, mitochondrial	Fars2
A0A286YD34	-3.53648	-4.86165	-3.57924	-3.39891	-3.63311	-3.6978	-3.86925	-3.63119	-3.80099	-3.54803		0.124149	0.964284	0.0924252	0.337464	A0A286YD34			-2.71919	-3.64151	-2.58161	-2.8433	-2.89983	-3.67682	-3.38463	-3.35826	-3.37999	-3.22305		1.20146	0.194979	-0.467465	-2.3514	A0A286YD34
A0A286YD46;J9RV59;A0A286YDK8;J9RDH0;A0A286YCX2;A0A286YCS4;D3Y272;E3UVT9;A0A286YCX8;Q8BTY2;H6WZ45;I1VGT5;I1VGT6;A0A286YDJ7;Q5DTL9;Q8JZR6	-0.400175	-0.732906	-0.238049	-0.158354	-0.356987	-0.4799	-0.145668	-0.235084	-0.140031	-0.339496		0.414785	1	0.109258	0.928124	A0A286YD46;J9RV59;A0A286YDK8;J9RDH0;A0A286YCX2;A0A286YCS4;D3Y272;E3UVT9;A0A286YCX8;Q8BTY2;H6WZ45;I1VGT5;I1VGT6;A0A286YDJ7	Anion exchange protein;Sodium bicarbonate cotransporter 3	Slc4a7	-0.0202761	-0.927278	-0.373425	-0.481473	-0.339544	0.270449	0.170382	0.180525	0.0255613	0.0529537		1.81724	0.0944969	0.568373	3.70989	A0A286YD46;J9RV59;A0A286YDK8;J9RDH0;A0A286YCX2;A0A286YCS4;D3Y272;E3UVT9;A0A286YCX8;Q8BTY2;H6WZ45;I1VGT5;I1VGT6;A0A286YDJ7	Anion exchange protein;Sodium bicarbonate cotransporter 3	Slc4a7
A0A286YD76;Q69ZZ9																			-5.20738	-3.94681	-5.25105	-5.13987	-4.89162	-5.48126	-5.28822	-5.0492	-5.4235	-5.00173		0.650989	0.397883	-0.361435	-1.38092	A0A286YD76
A0A286YD87;Q01721	-2.50277	-2.1889	-2.42321	-2.36444	-2.13126	-2.01747	-2.20279	-2.27649	-2.23601	-2.17173		0.870331	1	0.141217	1.6984	A0A286YD87;Q01721	Growth arrest-specific protein 1	Gas1	-3.90484	-3.2953	-3.69026	-3.87465	-3.88797	-3.38711	-3.60237	-3.64919	-3.86662	-3.84791		0.160237	0.801208	0.0599621	0.41263	A0A286YD87;Q01721	Growth arrest-specific protein 1	Gas1
A0A286YDA0;A0A286YCV8;A0A286YDA3;P15209																			-8.19486		-8.07785	-7.65592	-7.82447	-7.71782	-7.37272	-7.81163	-7.72977	-7.4574		1.11065	0.217298	0.320411	2.15395	A0A286YDA0;A0A286YCV8;A0A286YDA3;P15209	BDNF/NT-3 growth factors receptor	Ntrk2
A0A286YDA2;A0A286YDT3;E9Q5C9;A0A286YDV7;A0A286YCD1;A0A286YDZ1	3.07764	2.91909	2.98266	3.0494	3.00365	2.90149	3.09495	3.17204	3.10196	3.02524		0.444938	1	0.0526457	0.986313	A0A286YDA2;A0A286YDT3;E9Q5C9;A0A286YDV7		Nolc1	3.39048	3.27458	3.42243	3.4587	3.57363	3.38363	3.50819	3.5233	3.4292	3.52438		0.389211	0.576274	0.0497757	0.884384	A0A286YDA2;A0A286YDT3;E9Q5C9;A0A286YDV7		Nolc1
A0A286YDB3;Q80XQ2	0.693657	0.688387	0.744595	0.647154	0.691999	0.662443	0.688049	0.637811	0.701121	0.677493		0.481212	1	-0.0197748	-1.04419	A0A286YDB3;Q80XQ2	TBC1 domain family member 5	Tbc1d5	-0.581677	0.310874	-0.358646	-0.471284	-0.535847	-0.635294	-0.576986	-0.574278	-0.586886	-0.665854		0.78949	0.33077	-0.280544	-1.70133	A0A286YDB3;Q80XQ2	TBC1 domain family member 5	Tbc1d5
A0A286YDF2;Q5FWJ7;O89116	0.426289	0.0585213	0.359116	0.508848	0.489405	0.219748	0.388269	0.32875	0.573312	0.3283		0.00254243	0.998453	-0.000760078	-0.00757265	A0A286YDF2;Q5FWJ7;O89116	Vesicle transport through interaction with t-SNAREs homolog 1A	Vti1a	0.763455	1.19817	0.699877	0.78148	0.806593	0.719208	0.679941	0.700199	0.810254	0.766537		0.564878	0.445944	-0.114687	-1.24771	A0A286YDF2;Q5FWJ7;O89116	Vesicle transport through interaction with t-SNAREs homolog 1A	Vti1a
A0A286YDF5;Q69ZN7;E9Q390;A0A286YCZ3;A0A286YE65;A0A286YDV5	4.61192	4.10748	4.76269	4.59549	4.69404	4.59903	4.66365	4.62384	4.63189	4.67148		0.291384	0.964567	0.083658	0.718481	A0A286YDF5;Q69ZN7;E9Q390;A0A286YCZ3	Myoferlin	Myof	4.53965	4.03709	4.46411	4.21419	4.28298	4.70802	4.69974	4.6545	4.50283	4.45995		1.57875	0.126652	0.297406	2.87268	A0A286YDF5;Q69ZN7;E9Q390;A0A286YCZ3	Myoferlin	Myof
A0A286YDL6	-2.96635	-4.97531	-2.90904	-2.98858	-3.00522	-3.16983	-2.86263	-2.77287	-2.93347	-2.77324		0.503685	1	0.466491	1.14178	A0A286YDL6
A0A286YDT5;G5E8Q8	-6.70653	-6.6229	-6.5348	-6.49454	-6.16654	-6.63404	-6.363	-6.24377	-6.54412	-6.32179		0.303794	0.971522	0.0837187	0.713651	A0A286YDT5;G5E8Q8		Adgrf5	-0.677667	-0.564881	-0.610716	-0.96012	-0.552021	-0.146942	-0.167507	-0.37274	-0.563626	-0.472223		1.72982	0.105316	0.328473	2.9489	A0A286YDT5;G5E8Q8		Adgrf5
A0A286YDU2	-3.02135	-2.69674	-3.01054	-3.09819	-3.23356	-3.14221	-3.11281	-3.07084	-3.13501	-3.04253		0.422628	1	-0.0886045	-0.980516	A0A286YDU2			-4.75085	-4.52462	-4.93856	-4.86123	-4.90579	-5.15606	-5.30042	-5.13812	-4.96661	-4.97657		1.8776	0.0884378	-0.311346	-3.19579	A0A286YDU2
A0A286YDV6;Q8R4H9	0.129501	-0.00122261	0.0908337	0.243519	-0.10956	0.0179501	0.192612	0.170577	0.142901	0.179278		0.468737	1	0.0700495	1.03539	A0A286YDV6;Q8R4H9	Zinc transporter 5	Slc30a5	1.48492	1.38785	1.36298	1.25085	1.28657	1.61616	1.59132	1.57351	1.46828	1.43324		1.97508	0.0804358	0.181869	3.33193	A0A286YDV6;Q8R4H9	Zinc transporter 5	Slc30a5
A0A286YDY1;A0A286YE27;Q3U2K0	-6.41838	-6.99994	-6.84737	-7.24406	-6.6863	-6.93672	-6.79971	-6.85497	-6.26873	-6.91982		0.175133	0.963209	0.0832228	0.44519	A0A286YDY1;A0A286YE27;Q3U2K0	Protein FAM193B	Fam193b	-6.77758	-7.96543	-6.70528	-7.01702	-6.6268	-7.68663	-7.30517	-7.1821	-7.34079	-7.27201		0.60206	0.422891	-0.338918	-1.30176	A0A286YDY1;A0A286YE27;Q3U2K0	Protein FAM193B	Fam193b
A0A286YDZ5;A0A286YDA5;A0A286YE10;Q9EP84;O70293	-0.885977	-0.874567	-0.775404	-0.811289	-0.75593	-0.670504	-0.775652	-0.888593	-0.859828	-0.8168		0.153433	0.963895	0.018358	0.398032	A0A286YDZ5;A0A286YDA5;A0A286YE10;Q9EP84;O70293	G protein-coupled receptor kinase 6	Grk6	-0.908786	-1.36882	-0.985083	-1.18599	-0.983242	-0.805323	-0.85017	-0.887421	-0.956971	-0.980513		1.05899	0.234014	0.190305	2.10549	A0A286YDZ5;A0A286YDA5;A0A286YE10;Q9EP84;O70293	G protein-coupled receptor kinase 6	Grk6
A0A286YE14;Q8C2L6;A0A286YCV1;A0A286YDI6;A0A286YCA7	-4.30619	-4.28401	-4.66633	-4.34396	-4.54705	-4.49609	-4.50171	-4.59403	-4.5668	-4.58759		0.718417	1	-0.119735	-1.53012	A0A286YE14;Q8C2L6;A0A286YCV1;A0A286YDI6;A0A286YCA7	Transmembrane protein 161B	Tmem161b	-3.32693	-3.25639	-3.6224	-3.4869	-3.49098	-3.16494	-3.06958	-3.08744	-3.21851	-3.17686		2.12562	0.0667904	0.293252	4.14067	A0A286YE14;Q8C2L6;A0A286YCV1;A0A286YDI6;A0A286YCA7	Transmembrane protein 161B	Tmem161b
A0A286YED2;P53690;Q9R0S2;O54732	2.10398	1.67893	2.29395	1.99236	2.2113	2.07287	2.01105	1.98864	2.06601	2.12001		0.0133089	0.992299	-0.00438824	-0.0400407	A0A286YED2;P53690	Matrix metalloproteinase-14	Mmp14	-1.13786	-0.619206	-1.0904	-1.32971	-1.38886	-0.646463	-0.827824	-0.858051	-1.14083	-1.00427		0.665009	0.389862	0.21772	1.36604	A0A286YED2;P53690	Matrix metalloproteinase-14	Mmp14
A0A2C9F2A2;Q921Q7;A0A286YDC3;A0A286YDV8;A0A286YCR5	-2.0643	-2.07023	-1.91651	-2.06439	-2.08801	-2.12782	-2.16784	-2.18306	-1.83704	-2.02007		0.140224	0.965375	-0.0264776	-0.370627	A0A2C9F2A2;Q921Q7	Ras and Rab interactor 1	Rin1	-3.17174	-3.43518	-2.94846	-2.86131	-2.70477	-2.7528	-2.86375	-2.77687	-2.73	-2.72652		0.932522	0.275845	0.254306	1.95734	A0A2C9F2A2;Q921Q7	Ras and Rab interactor 1	Rin1
A0A2C9F2B5;Q8BX57	-1.1353	-1.24874	-0.870525	-1.15063	-1.02938	-0.921165	-1.15448	-1.06776	-1.434	-1.04595		0.133912	0.965927	-0.0377554	-0.351957	A0A2C9F2B5;Q8BX57	PX domain-containing protein kinase-like protein	Pxk	-1.27288	-1.85912	-1.39158	-1.33955	-1.30783	-1.4337	-1.49045	-1.47152	-1.44854	-1.46045		0.0876962	0.890074	-0.0267452	-0.246627	A0A2C9F2B5;Q8BX57	PX domain-containing protein kinase-like protein	Pxk
A0A2C9F2D9;O35732																			-6.74847	-7.95556	-7.06609	-7.22529	-7.28309	-6.5408	-6.8706	-7.02198	-6.92818	-6.67562		1.05506	0.235636	0.448261	2.07012	A0A2C9F2D9;O35732	CASP8 and FADD-like apoptosis regulator;CASP8 and FADD-like apoptosis regulator subunit p43;CASP8 and FADD-like apoptosis regulator subunit p12	Cflar
A0A2I3BPC1;Q01065;Q6PDS5;A0A2I3BR90	-3.33811	-5.35776	-3.3537	-3.2436	-3.5019	-3.60205	-3.37093	-3.10423	-3.45427	-3.16354		0.442782	1	0.420012	1.01889	A0A2I3BPC1;Q01065;Q6PDS5	Calcium/calmodulin-dependent 3,5-cyclic nucleotide phosphodiesterase 1B	Pde1b	-4.33	-7.84364	-4.56033	-5.38874	-4.83468	-4.58025	-4.17172	-4.4069	-4.31264	-4.18876		0.763116	0.342479	1.05942	1.64907	A0A2I3BPC1;Q01065;Q6PDS5	Calcium/calmodulin-dependent 3,5-cyclic nucleotide phosphodiesterase 1B	Pde1b
A0A2I3BPC5;P48455	-5.06954	-5.33583	-4.97875	-5.06816	-5.36214	-5.08926	-5.07252	-4.87188	-5.06514	-4.89843		0.927717	1	0.163437	1.79717	A0A2I3BPC5;P48455	Serine/threonine-protein phosphatase 2B catalytic subunit gamma isoform	Ppp3cc	-4.46422	-4.04931	-4.60092	-4.68925	-4.64422	-4.87457	-4.89624	-4.76757	-4.56619	-4.81079		1.18103	0.200405	-0.293487	-2.25132	A0A2I3BPC5;P48455	Serine/threonine-protein phosphatase 2B catalytic subunit gamma isoform	Ppp3cc
A0A2I3BPG4;Q920N2;Q3TG10;A0A2I3BQG1	-2.5113	-2.40392	-2.42648	-2.68683	-2.34499	-2.2468	-2.41061	-2.52019	-2.73359	-2.42823		0.0236015	0.991511	0.00682087	0.0686272	A0A2I3BPG4;Q920N2	Biotin--protein ligase;Biotin--[methylmalonyl-CoA-carboxytransferase] ligase;Biotin--[propionyl-CoA-carboxylase [ATP-hydrolyzing]] ligase;Biotin--[methylcrotonoyl-CoA-carboxylase] ligase;Biotin--[acetyl-CoA-carboxylase] ligase	Hlcs	-3.42909	-2.96508	-3.40909	-2.77322	-2.85888	-3.46804	-3.59498	-3.611	-3.13459	-3.52659		1.25913	0.180798	-0.379968	-2.31824	A0A2I3BPG4;Q920N2	Biotin--protein ligase;Biotin--[methylmalonyl-CoA-carboxytransferase] ligase;Biotin--[propionyl-CoA-carboxylase [ATP-hydrolyzing]] ligase;Biotin--[methylcrotonoyl-CoA-carboxylase] ligase;Biotin--[acetyl-CoA-carboxylase] ligase	Hlcs
A0A2I3BPI4;Q80U38	-0.925018	-2.60168	-0.560244	-1.16285	-1.65927	-2.44861	-0.796743	-0.98779	-0.820212	-0.999496		0.139038	0.965669	0.171241	0.363145	A0A2I3BPI4;Q80U38	Protein KHNYN	Khnyn	-2.45009	-2.52934	-2.65288	-2.43886	-2.4091	-2.20704	-2.49956	-2.57343	-2.67974	-2.58007		0.0453878	0.942902	-0.0119146	-0.129897	A0A2I3BPI4;Q80U38	Protein KHNYN	Khnyn
A0A2I3BPM0;F8WGA9;Q6GTE9;Q9Z1J2	-6.03843	-5.82762	-5.8906	-5.67264	-5.75189	-5.81578	-5.90177	-5.77738	-5.71254	-6.21536		0.17541	0.963137	-0.0483273	-0.447433	A0A2I3BPM0;F8WGA9;Q6GTE9;Q9Z1J2	Serine/threonine-protein kinase Nek4	Nek4
A0A2I3BPM3;E9Q1Y1;P85442	-6.53252	-5.84627	-6.45793	-6.09498	-6.36367	-6.36421	-6.61098	-6.65836	-6.76058	-6.38109		1.04658	1	-0.295973	-1.98351	A0A2I3BPM3;E9Q1Y1;P85442	Transcription cofactor vestigial-like protein 3	Vgll3	-4.78271	-4.42551	-4.81223	-4.25783	-4.28814	-4.19058	-4.31297	-4.34822	-4.25237	-4.15261		1.03044	0.242228	0.261937	2.09638	A0A2I3BPM3;E9Q1Y1;P85442	Transcription cofactor vestigial-like protein 3	Vgll3
A0A2I3BPN6;E9QAP7	-1.47343	-1.70145	-1.41752	-1.57721	-1.41935	-1.42178	-1.40378	-1.326	-1.48804	-1.43014		0.861055	1	0.103841	1.72321	A0A2I3BPN6;E9QAP7		Taf4a	-1.30431	-1.70675	-1.59232	-1.519	-1.51782	-1.29684	-1.37854	-1.43723	-1.45593	-1.46879		0.819946	0.318285	0.120577	1.65328	A0A2I3BPN6;E9QAP7		Taf4a
A0A2I3BPQ0;Q9D0V7	-3.32983	-3.38321	-3.54627	-3.50077	-3.64452	-3.60555	-3.53837	-3.46912	-3.57841	-3.48606		0.380729	1	-0.0545805	-0.877308	A0A2I3BPQ0;Q9D0V7	Receptor-binding cancer antigen expressed on SiSo cells	Ebag9	-1.81401	-1.2181	-1.83908	-1.92275	-1.90792	-1.74118	-1.69292	-1.74142	-1.81198	-1.76838		0.0272161	0.967036	-0.0108059	-0.0808968	A0A2I3BPQ0;Q9D0V7	Receptor-binding cancer antigen expressed on SiSo cells	Ebag9
A0A2I3BPX3;Q6P9J9;A0A2I3BPY8;A0A2I3BRD2	1.48887	1.39351	1.70353	1.6278	1.58302	1.59546	1.69372	1.56324	1.61086	1.63879		0.467143	1	0.0610659	1.04576	A0A2I3BPX3;Q6P9J9;A0A2I3BPY8	Anoctamin-6	Ano6	1.79367	1.3948	1.80443	1.56612	1.70957	2.11452	2.05512	2.02337	1.95977	1.83916		2.12547	0.0667339	0.344672	3.80271	A0A2I3BPX3;Q6P9J9;A0A2I3BPY8	Anoctamin-6	Ano6
A0A2I3BPX9;Q60775	-3.65	-3.42616	-3.51058	-3.49386	-3.43046	-3.61727	-3.7315	-3.32168	-3.75358	-3.71132		0.671543	1	-0.12486	-1.39474	A0A2I3BPX9;Q60775	ETS-related transcription factor Elf-1	Elf1	-5.86369	-5.89645	-5.66252	-5.56305	-5.50923	-5.58153	-5.81681	-5.70353	-5.78484	-5.61875		0.00783539	0.98896	-0.00210571	-0.0232951	A0A2I3BPX9;Q60775	ETS-related transcription factor Elf-1	Elf1
A0A2I3BPY7;Q9EP71	1.92593	1.93455	2.31058	1.85902	2.12551	1.90078	2.04479	1.96803	2.02555	2.09517		0.0989941	0.963963	-0.0242537	-0.271708	A0A2I3BPY7;Q9EP71	Ankycorbin	Rai14	1.42888	0.777638	1.49368	1.48751	1.43343	1.90776	1.79823	1.74173	1.58095	1.58894		1.38852	0.15299	0.399294	2.6464	A0A2I3BPY7;Q9EP71	Ankycorbin	Rai14
A0A2I3BQ07;Q505D1;A0A2I3BQJ1;A0A2I3BRN1	-0.442217	-0.725452	-0.601536	-0.816927	-0.475868	-0.490963	-0.613176	-0.469604	-0.833146	-0.474198		0.139035	0.965507	0.0361826	0.362958	A0A2I3BQ07;Q505D1;A0A2I3BQJ1	Serine/threonine-protein phosphatase 6 regulatory ankyrin repeat subunit A	Ankrd28	-1.1917	-1.52293	-0.79413	-0.91252	-0.847578	-1.28065	-1.18255	-1.23463	-1.07283	-0.987671		0.274752	0.678675	-0.0978943	-0.670294	A0A2I3BQ07;Q505D1;A0A2I3BQJ1	Serine/threonine-protein phosphatase 6 regulatory ankyrin repeat subunit A	Ankrd28
A0A2I3BQ16;P62046	-2.43321	-2.37435	-2.52864	-2.61267	-2.16447	-2.30487	-2.45636	-2.33532	-2.68221	-2.31943		0.00987815	0.994736	0.0030302	0.029087	A0A2I3BQ16;P62046	Leucine-rich repeat and calponin homology domain-containing protein 1	Lrch1	-1.87748	-1.30571	-1.65501	-1.75273	-1.74823	-1.70719	-1.6993	-1.70439	-1.73058	-1.64785		0.111087	0.861755	-0.0300327	-0.30602	A0A2I3BQ16;P62046	Leucine-rich repeat and calponin homology domain-containing protein 1	Lrch1
A0A2I3BQ39;Q9JKB1;P58321	0.977425	0.835571	0.881638	0.917	0.956284	1.09132	0.862255	0.939202	1.01395	0.863421		0.339726	0.989608	0.0404448	0.790857	A0A2I3BQ39;Q9JKB1;P58321	Ubiquitin carboxyl-terminal hydrolase isozyme L3;Ubiquitin carboxyl-terminal hydrolase isozyme L4	Uchl3;Uchl4	-4.84633	-2.58921	-4.31532	-3.59038	-4.44664	-5.13283	-5.42947	-5.10053	-4.00251	-4.48535		0.962329	0.264527	-0.872564	-1.84115	A0A2I3BQ39;Q9JKB1;P58321	Ubiquitin carboxyl-terminal hydrolase isozyme L3;Ubiquitin carboxyl-terminal hydrolase isozyme L4	Uchl3;Uchl4
A0A2I3BQE3;A0A2I3BQY4;Q9JK38	-1.66536	-1.87363	-2.38902	-2.62091	-1.7179	-1.99281	-2.7275	-2.43104	-3.78477	-2.39976		0.879951	1	-0.61381	-1.71402	A0A2I3BQE3;A0A2I3BQY4;Q9JK38	Glucosamine 6-phosphate N-acetyltransferase	Gnpnat1
A0A2I3BQJ3;Q8K072	-0.823704	-0.735861	-0.775808	-0.779564	-0.842791	-0.804258	-0.843081	-0.840335	-0.803206	-0.77209		0.407413	1	-0.0210485	-0.912168	A0A2I3BQJ3;Q8K072	Receptor expression-enhancing protein 4	Reep4	-1.56288	-1.18857	-1.13273	-1.9696	-1.70039	-1.94024	-1.58915	-1.91255	-1.57097	-1.89886		0.750953	0.347709	-0.271521	-1.52576	A0A2I3BQJ3;Q8K072	Receptor expression-enhancing protein 4	Reep4
A0A2I3BQS6;E9Q2H1;Q80TP3;A0A2I3BQC1	1.8402	1.92118	1.82887	1.83293	1.88434	1.85696	1.9119	1.97871	1.83555	1.89501		0.523208	1	0.0341227	1.11625	A0A2I3BQS6;E9Q2H1;Q80TP3	E3 ubiquitin-protein ligase UBR5	Ubr5	1.92219	1.72098	1.84045	1.86535	1.93751	1.95619	1.92526	1.97345	1.93105	1.95875		1.12704	0.212981	0.0916428	2.32003	A0A2I3BQS6;E9Q2H1;Q80TP3	E3 ubiquitin-protein ligase UBR5	Ubr5
A0A2I3BQS8	-2.54333	-2.76511	-2.74043	-2.53354	-2.7052	-2.83572	-2.58466	-2.67095	-2.42367	-2.74466		0.0222411	0.991784	0.00558643	0.0648308	A0A2I3BQS8			-0.0383883	0.490256	-0.0679569	-0.0575628	-0.250093	0.0587196	-0.0778999	0.0465412	-0.078126	0.0599117		0.0354913	0.957305	-0.0134216	-0.104094	A0A2I3BQS8
A0A2I3BQU9;A0A2I3BPS6;Q3TVP5	-5.51967	-4.99128	-5.30973	-5.38053	-5.34499	-5.08976	-5.35549	-5.54007	-5.94508	-5.3246		0.370351	1	-0.14176	-0.847646	A0A2I3BQU9;A0A2I3BPS6;Q3TVP5	Inactive ubiquitin thioesterase FAM105A	Fam105a	-3.77077	-3.74535	-3.5044	-3.75199	-3.50486	-3.5044	-3.60913	-3.58338	-3.55278	-3.56736		0.667387	0.388478	0.0920637	1.43523	A0A2I3BQU9;A0A2I3BPS6;Q3TVP5	Inactive ubiquitin thioesterase FAM105A	Fam105a
A0A2I3BQV5;Q9EPK7;E9PUW7	1.61424	1.78267	1.63769	1.53425	1.61361	1.8443	1.63029	1.69642	1.46606	1.66535		0.123695	0.964485	0.0239923	0.328543	A0A2I3BQV5;Q9EPK7;E9PUW7	Exportin-7	Xpo7	3.0612	3.14938	3.12971	3.15537	3.19973	2.91476	2.89399	2.86123	3.01334	2.9243	+	3.65673	0.0142879	-0.217556	-6.40426	A0A2I3BQV5;Q9EPK7;E9PUW7	Exportin-7	Xpo7
A0A2I3BQZ9;P12023;A0A2I3BPT1;Q3TWF3;A0A2I3BR03	0.18922	-0.504654	0.219639	0.226522	0.263561	-0.0530205	0.32729	0.276795	0.13145	0.26448		0.283113	0.965096	0.110541	0.683695	A0A2I3BQZ9;P12023;A0A2I3BPT1;Q3TWF3;A0A2I3BR03	Amyloid beta A4 protein;N-APP;Soluble APP-alpha;Soluble APP-beta;C99;Beta-amyloid protein 42;Beta-amyloid protein 40;C83;P3(42);P3(40);C80;Gamma-secretase C-terminal fragment 59;Gamma-secretase C-terminal fragment 57;Gamma-secretase C-terminal fragment 50;C31	App	-0.247436	-1.31965	-0.293367	-0.315309	-0.173042	-0.0379295	0.0617085	0.066637	-0.0535326	-0.122885		0.993596	0.253175	0.45256	2.08648	A0A2I3BQZ9;P12023;A0A2I3BPT1;Q3TWF3;A0A2I3BR03	Amyloid beta A4 protein;N-APP;Soluble APP-alpha;Soluble APP-beta;C99;Beta-amyloid protein 42;Beta-amyloid protein 40;C83;P3(42);P3(40);C80;Gamma-secretase C-terminal fragment 59;Gamma-secretase C-terminal fragment 57;Gamma-secretase C-terminal fragment 50;C31	App
A0A2I3BR81;A0A2I3BQR1;A0A2I3BRL0;Q91X76;A0A2I3BPH8	2.74684	2.61366	2.76617	2.94328	2.6288	2.6682	2.79831	2.66597	2.86218	2.62698		0.0749663	0.976618	-0.0154222	-0.207117	A0A2I3BR81;A0A2I3BQR1;A0A2I3BRL0;Q91X76		Nt5dc2	3.60335	3.79979	3.49497	3.47573	3.53812	3.74603	3.74097	3.68509	3.67388	3.64233		0.911211	0.283747	0.115266	1.86153	A0A2I3BR81;A0A2I3BQR1;A0A2I3BRL0;Q91X76		Nt5dc2
A0A2I3BRC5;F8VQ52;Q01341;A0A2I3BRS6;A0A2I3BQ20;A0A2I3BS04	1.59934	1.87514	1.57868	1.56975	1.57537	1.47054	1.66203	1.62009	1.63126	1.5966		0.265239	0.962476	-0.0435495	-0.643002	A0A2I3BRC5;F8VQ52;Q01341	Adenylate cyclase type 6	Adcy6	0.743484	0.492175	0.49781	0.410617	0.450783	0.893879	0.805363	0.800001	0.728295	0.601442		1.91214	0.0851527	0.246822	3.24765	A0A2I3BRC5;F8VQ52;Q01341	Adenylate cyclase type 6	Adcy6
A0A2I3BRD1;Q8K0F1;A0A2I3BPS3	0.2097	-0.046133	0.288713	0.21007	0.116474	0.208269	0.264673	0.263127	-0.0256014	0.277699		0.208383	0.965226	0.0418688	0.51737	A0A2I3BRD1;Q8K0F1	TBC1 domain family member 23	Tbc1d23	0.581489	3.26202	0.469761	1.59415	1.06459	0.643333	0.235567	0.346163	0.529386	0.539715		0.856076	0.302872	-0.935568	-1.82421	A0A2I3BRD1;Q8K0F1	TBC1 domain family member 23	Tbc1d23
A0A2I3BRI7;Q8K1K3;A0A2I3BRL3;Q9QXG9	-6.73773	-6.1918	-6.52423	-6.70662	-6.8259	-6.79025	-6.57328	-6.64966	-6.5997	-6.78911		0.281206	0.962843	-0.0831417	-0.682828	A0A2I3BRI7;Q8K1K3;A0A2I3BRL3;Q9QXG9	TERF1-interacting nuclear factor 2	Tinf2
A0A2I3BRK6;Q9JIX0;A0A2I3BRR5;A0A2I3BQK0;A0A2I3BQB4;A0A2I3BQ37	0.717472	0.0583324	0.868559	0.587912	0.617117	0.4956	0.747728	0.707627	0.553588	0.61934		0.142493	0.964867	0.0548983	0.379288	A0A2I3BRK6;Q9JIX0;A0A2I3BRR5;A0A2I3BQK0	Transcription and mRNA export factor ENY2	Eny2	1.1263	0.798322	1.16705	1.15981	1.30397	0.830091	1.04293	1.03469	1.14586	1.18165		0.254721	0.697088	-0.0640476	-0.616463	A0A2I3BRK6;Q9JIX0;A0A2I3BRR5;A0A2I3BQK0	Transcription and mRNA export factor ENY2	Eny2
A0A2I3BRP5;Q64355	-4.46804	-4.61069	-4.36425	-4.55751	-4.3724	-4.41261	-4.42763	-4.34411	-4.35287	-4.34849		0.920013	1	0.0974361	1.86882	A0A2I3BRP5;Q64355	Embryonal Fyn-associated substrate	Efs
A0A2I3BRR0;Q8K120;A0A2I3BRX2;Q8C443;A2AQC8;B5B2R5;Q60591	-1.92827	-1.83272	-1.76007	-2.08232	-1.88942	-1.7303	-1.87051	-1.81241	-1.87448	-1.80376		0.635751	1	0.0802675	1.33669	A0A2I3BRR0;Q8K120	Nuclear factor of activated T-cells, cytoplasmic 4	Nfatc4	-3.46791	-2.67025	-3.6251	-3.19134	-3.335	-3.3227	-3.32208	-3.30843	-3.51113	-3.56838		0.367327	0.595215	-0.148623	-0.861269	A0A2I3BRR0;Q8K120	Nuclear factor of activated T-cells, cytoplasmic 4	Nfatc4
A0A2I3BRS2;Q8BMJ7;A0A2I3BPK0;A0A2I3BR24	-3.34255	-3.85753	-3.33965	-3.39513	-3.30853	-3.44705	-3.28974	-3.36105	-3.47675	-3.35142		0.232863	0.962551	0.0634748	0.584511	A0A2I3BRS2;Q8BMJ7	Cell growth regulator with RING finger domain protein 1	Cgrrf1	-2.98747	-3.56834	-3.30038	-3.45045	-3.41296	-2.94841	-2.94418	-2.85962	-3.17663	-2.97188		1.76695	0.100777	0.363776	3.24764	A0A2I3BRS2;Q8BMJ7	Cell growth regulator with RING finger domain protein 1	Cgrrf1
A0A2I3BRT4;Q8R0W0	4.11857	3.92287	4.1044	4.13504	4.11777	4.17296	4.3209	4.35251	4.31738	4.25412		2.37248	0.930837	0.203844	4.01234	A0A2I3BRT4;Q8R0W0	Epiplakin	Eppk1	2.97353	3.9995	3.03065	3.23741	3.19593	3.41876	3.59647	3.63779	3.52634	3.54643		0.623248	0.411834	0.257756	1.3681	A0A2I3BRT4;Q8R0W0	Epiplakin	Eppk1
A0A2I3BRT5;Q7TT21;A0A2I3BPP1;Q3UHB2;Q61037;A0A2I3BPE9;Q3TQ10;A0A2I3BPR7	-1.66902	-1.67451	-1.80307	-1.77117	-1.6203	-1.31386	-1.68632	-1.72682	-1.66664	-1.75642		0.384034	1	0.0775991	0.886711	A0A2I3BRT5;Q7TT21;A0A2I3BPP1;Q3UHB2;Q61037;A0A2I3BPE9	Tuberin	Tsc2	-7.74438	-7.03899	-7.29966	-7.40715	-8.19365	-7.04548	-7.08288	-7.58249	-7.70976	-6.96988		0.474745	0.509313	0.258667	1.0299	A0A2I3BRT5;Q7TT21;A0A2I3BPP1;Q3UHB2;Q61037;A0A2I3BPE9	Tuberin	Tsc2
A0A2I3BRX3;A0A2I3BPX6;Q9JMD1	-5.46642	-5.88998	-5.25795	-5.44036	-5.1426	-5.2905	-5.54627	-5.30775	-5.3292	-5.18453		0.324508	0.978063	0.107813	0.767412	A0A2I3BRX3;A0A2I3BPX6;Q9JMD1	Scm-like with four MBT domains protein 1	Sfmbt1	-5.32374	-5.82521	-5.04086	-5.50952	-5.34075	-5.41687	-5.42687	-5.53866	-5.20761	-5.3445		0.0528835	0.93261	0.0211132	0.151146	A0A2I3BRX3;A0A2I3BPX6;Q9JMD1	Scm-like with four MBT domains protein 1	Sfmbt1
A0A2I3BRX7;Q8BVH9;A0A2I3BQH6;A0A2I3BQ54	-5.54548	-5.06596	-5.56334	-5.6512	-5.60272	-5.38128	-5.4778	-5.76971	-5.67762	-5.55188		0.283199	0.965604	-0.0859161	-0.676313	A0A2I3BRX7;Q8BVH9;A0A2I3BQH6;A0A2I3BQ54	Methyltransferase-like protein 6	Mettl6
A0A2I3BRX9;A0A1W2P712;Q6GYP7;A0A1W2P832;A0A1W2P7Y4;A0A1W2P7P2	-1.10674	-0.820341	-1.17136	-1.05526	-1.14693	-1.00818	-1.1522	-1.22272	-0.789474	-1.13082		0.00188071	0.998278	-0.00055294	-0.0055932	A0A2I3BRX9;A0A1W2P712;Q6GYP7;A0A1W2P832	Ral GTPase-activating protein subunit alpha-1	Ralgapa1	-0.817271	-0.978833	-0.675121	-0.733768	-0.852049	-0.665449	-0.42543	-0.701752	-0.775563	-0.804586		0.829339	0.314376	0.136852	1.61105	A0A2I3BRX9;A0A1W2P712;Q6GYP7;A0A1W2P832	Ral GTPase-activating protein subunit alpha-1	Ralgapa1
A0A2I3BRZ2;Q3UHQ6;A0A2I3BQW4;A0A2I3BRW5	-0.587223	-0.418142	-0.681431	-0.619774	-0.662472	-0.523199	-0.597052	-0.594337	-0.662913	-0.5559		0.0475273	0.982418	0.00712833	0.136027	A0A2I3BRZ2;Q3UHQ6;A0A2I3BQW4;A0A2I3BRW5	Protein dopey-2	Dopey2	-4.41354	-3.92517	-4.40866	-4.2191	-4.2906	-4.0599	-4.23718	-4.25301	-4.12029	-4.1105		0.4333	0.540751	0.0952364	0.980704	A0A2I3BRZ2;Q3UHQ6;A0A2I3BQW4;A0A2I3BRW5	Protein dopey-2	Dopey2
A0A2I3BS49;Q9CXU4;Q9WTQ8;E9Q3T4;E9PVF9	1.09846	0.503466	1.04503	1.29946	1.04856	0.688732	1.25176	1.14556	1.31747	1.06115		0.221306	0.964138	0.0939409	0.545516	A0A2I3BS49;Q9CXU4;Q9WTQ8	Mitochondrial import inner membrane translocase subunit Tim23	Timm23	1.72984	1.06992	1.63483	1.32212	1.25602	1.63361	1.81502	1.6977	1.7477	1.55701		1.10887	0.217784	0.287664	2.20778	A0A2I3BS49;Q9CXU4;Q9WTQ8	Mitochondrial import inner membrane translocase subunit Tim23	Timm23
A0A2K6EDK3;Q6PIP5	0.302124	0.678167	0.192329	0.262712	0.341551	0.64226	0.298252	0.425941	0.169778	0.363181		0.0774825	0.97451	0.0245054	0.213114	A0A2K6EDK3;Q6PIP5	NudC domain-containing protein 1	Nudcd1	0.538798	0.806022	0.731871	0.993054	0.935616	0.393324	0.511147	0.714216	0.645463	0.679512		1.15959	0.205558	-0.21234	-2.12356	A0A2K6EDK3;Q6PIP5	NudC domain-containing protein 1	Nudcd1
A0A2K6EDK8;Q8C255																			-6.28659	-5.90654	-6.15913	-6.01313	-5.78405	-6.72626	-6.21644	-6.85425	-6.51036	-6.5574		2.29804	0.0543111	-0.543052	-3.87688	A0A2K6EDK8;Q8C255	Dipeptidase 2	Dpep2
A0A2R8VH99;Q8VHN8;E9Q9G1	-2.84738	-2.84322	-2.88699	-2.80756	-2.78352	-2.72405	-2.7087	-2.60494	-2.6833	-2.78542		2.15413	0.944967	0.132452	3.85765	A0A2R8VH99;Q8VHN8	Protein syndesmos	Nudt16l1	-2.57339	-2.53476	-2.90503	-2.55586	-2.65168	-3.01489	-2.93411	-2.88623	-3.04392	-3.07193	+	2.38851	0.0479507	-0.346072	-4.52445	A0A2R8VH99;Q8VHN8	Protein syndesmos	Nudt16l1
A0A2R8VHC0;Q3UZX5;A0A2R8VHH9;A0A2R8W742;A0A2R8VHU7;A0A2R8VHJ3	-0.697643	-0.366016	-0.735081	-0.71699	-0.781878	-0.921686	-0.628302	-0.726853	-0.704974	-0.948495		0.632996	1	-0.126541	-1.29376	A0A2R8VHC0;Q3UZX5;A0A2R8VHH9		Naga	0.356328	0.825404	0.386358	0.431182	0.394457	0.680721	0.699755	0.53727	0.69806	0.644323		0.917896	0.281841	0.17328	1.8712	A0A2R8VHC0;Q3UZX5;A0A2R8VHH9		Naga
A0A2R8VHD0;P23591;A0A2R8VI39;A0A2R8W6P6;A0A2R8W6N0;A0A2R8VKL9	0.749847	0.751886	0.749983	0.724316	0.634382	0.798122	0.551159	0.560515	0.593122	0.591344		1.04654	1	-0.10323	-2.03085	A0A2R8VHD0;P23591;A0A2R8VI39;A0A2R8W6P6	GDP-L-fucose synthase	Tsta3	0.378709	0.732253	0.503117	0.783771	0.645306	-0.157562	-0.0993977	0.00955772	0.206647	0.223679	+	3.14033	0.0256743	-0.572046	-5.30973	A0A2R8VHD0;P23591;A0A2R8VI39;A0A2R8W6P6	GDP-L-fucose synthase	Tsta3
A0A2R8VHH1;Q99P88	2.2676	2.78123	2.33635	2.46954	2.30547	2.43592	2.42634	2.40705	2.49812	2.32977		0.0444996	0.983677	-0.0125978	-0.129163	A0A2R8VHH1;Q99P88	Nuclear pore complex protein Nup155	Nup155	3.30362	3.82358	3.23858	3.3227	3.38626	3.45224	3.43689	3.42209	3.42119	3.44498		0.0683079	0.91195	0.0205318	0.195511	A0A2R8VHH1;Q99P88	Nuclear pore complex protein Nup155	Nup155
A0A2R8VHP9;Q3TT81;A0A2R8VKF0;A0A2R8VHL8;A0A2R8VHN3;A0A2R8VI15;A0A2R8VHI3	-4.12304	-4.49338	-4.4563	-5.09097	-4.23564	-4.15008	-4.46282	-4.47323	-5.66154	-4.45058		0.204697	0.963863	-0.159782	-0.513053	A0A2R8VHP9;Q3TT81;A0A2R8VKF0;A0A2R8VHL8;A0A2R8VHN3		Pcbp2	-2.98429	-2.99049	-2.77666	-2.4151	-2.49431	-3.24674	-3.0184	-3.06262	-2.82893	-2.75742		0.874138	0.296975	-0.250653	-1.68769	A0A2R8VHP9;Q3TT81;A0A2R8VKF0;A0A2R8VHL8;A0A2R8VHN3		Pcbp2
A0A2R8VHQ0;Q8CGB6;A0A2R8W6Z5;Q8BZ33	0.77602	0.633425	0.694441	0.618343	0.856609	0.708279	0.642515	0.675662	0.691176	0.875283		0.0159043	0.991803	0.00281544	0.0465269	A0A2R8VHQ0;Q8CGB6	Tensin-2	Tns2	1.96193	1.83495	1.98603	1.95878	2.12198	2.02484	2.03515	2.04822	1.83874	2.08838		0.221177	0.730658	0.0343319	0.544574	A0A2R8VHQ0;Q8CGB6	Tensin-2	Tns2
A0A2R8VHU8;E9Q7U2;Q8CGU1;A0A2R8VKP5;A0A2R8VKE2	-1.68785	-1.46344	-1.64965	-1.63638	-1.65582	-1.62424	-1.71173	-1.51676	-1.64222	-1.50594		0.125401	0.964409	0.0184496	0.330927	A0A2R8VHU8;E9Q7U2;Q8CGU1;A0A2R8VKP5	Calcium-binding and coiled-coil domain-containing protein 1	Calcoco1	-0.870372	-1.03163	-0.649696	-0.865005	-0.724812	-1.04016	-1.01194	-0.927574	-0.943032	-0.814127		0.774269	0.337538	-0.119065	-1.55001	A0A2R8VHU8;E9Q7U2;Q8CGU1;A0A2R8VKP5	Calcium-binding and coiled-coil domain-containing protein 1	Calcoco1
A0A2R8VHX5;Q8VD12	-2.99929	-2.86676	-2.7888	-2.81365	-2.87653	-3.15687	-2.89727	-2.9183	-2.91702	-2.85833		0.602391	1	-0.0805487	-1.25336	A0A2R8VHX5;Q8VD12	Zinc finger protein 385A	Znf385a	-2.19236	-2.82055	-1.95873	-2.02839	-1.79218	-2.12898	-2.02471	-1.86626	-2.10597	-1.93467		0.331343	0.625408	0.146321	0.793311	A0A2R8VHX5;Q8VD12	Zinc finger protein 385A	Znf385a
A0A2R8VI36;Q67BJ4	-5.80017	-5.28016	-5.5036	-5.59622	-5.95494	-5.69621	-5.61254	-5.63087	-5.7008	-5.60417		0.064349	0.978463	-0.0219	-0.184239	A0A2R8VI36;Q67BJ4	Lactosylceramide 4-alpha-galactosyltransferase	A4galt
A0A2R8VJU9;A0A2R8VI30;D3Z187;A0A2R8VI94;A0A2R8VK70;A0A2R8W6P0;Q61735	-5.67761	-2.92765	-5.07151	-3.57223	-5.86564	-5.25086	-5.31817	-6.19279	-3.96478	-6.03783		0.474918	1	-0.729958	-1.03496	A0A2R8VJU9;A0A2R8VI30;D3Z187;A0A2R8VI94;A0A2R8VK70;A0A2R8W6P0;Q61735	Leukocyte surface antigen CD47	Cd47	-3.67083	-4.36473	-3.86981	-3.52587	-3.62809	-3.43106	-3.55238	-3.31717	-3.6766	-3.56465		0.939018	0.273208	0.303496	1.88144	A0A2R8VJU9;A0A2R8VI30;D3Z187;A0A2R8VI94;A0A2R8VK70;A0A2R8W6P0;Q61735	Leukocyte surface antigen CD47	Cd47
A0A2R8VJW0	-3.2217	-2.27241	-3.52794	-2.95131	-3.5706	-3.00862	-3.24266	-3.08656	-3.44346	-3.26364		0.151995	0.963992	-0.100196	-0.402353	A0A2R8VJW0			-0.820693	0.452191	0.776596	-0.0502844	0.300592	-0.697336	-0.0103703	-0.26281	0.446635	0.214703		0.234405	0.715564	-0.193516	-0.574505	A0A2R8VJW0
A0A2R8VK23;A0A0A0MQA2;Q6NS57	-5.65389	-5.1859	-5.25772	-5.37396	-5.5224	-5.47473	-5.57351	-5.93131	-5.19525	-5.48309		0.406476	1	-0.132801	-0.90947	A0A2R8VK23;A0A0A0MQA2;Q6NS57	Mitogen-activated protein kinase-binding protein 1	Mapkbp1	-5.04989	-5.24902	-5.07563	-5.7336	-5.88443	-5.0481	-5.30315	-5.19797	-5.18838	-5.3997		0.406285	0.562402	0.171053	0.937006	A0A2R8VK23;A0A0A0MQA2;Q6NS57	Mitogen-activated protein kinase-binding protein 1	Mapkbp1
A0A2R8VK76;Q9EPU4;A0A2R8VK03;A0A2R8VI46	1.86496	1.87105	1.8819	1.85267	1.93757	1.75992	1.91607	1.97138	1.90082	1.91421		0.103861	0.96447	0.0108488	0.283674	A0A2R8VK76;Q9EPU4	Cleavage and polyadenylation specificity factor subunit 1	Cpsf1	3.13112	3.64508	3.97901	3.35036	3.60433	2.8176	3.12444	3.00747	3.12617	3.13651		1.67032	0.112333	-0.499541	-3.20656	A0A2R8VK76;Q9EPU4	Cleavage and polyadenylation specificity factor subunit 1	Cpsf1
A0A2R8VKI7;Q9ERA0	-2.08471	-2.08408	-1.99798	-1.95691	-2.05501	-2.1324	-2.00728	-2.00672	-2.11564	-2.06853		0.367588	1	-0.0303778	-0.833179	A0A2R8VKI7;Q9ERA0	Alpha-globin transcription factor CP2	Tfcp2	-3.36741	-3.90187	-3.2794	-3.01312	-3.38505	-3.58735	-3.61417	-3.34157	-3.72455	-3.29767		0.31557	0.640091	-0.123695	-0.743823	A0A2R8VKI7;Q9ERA0	Alpha-globin transcription factor CP2	Tfcp2
A0A2R8VKP7;A0A2R8VI68;Q8C7V8;A0A2R8VJZ8	1.49604	0.920074	1.62519	1.55378	1.54258	1.39983	1.62267	1.55569	1.55871	1.56109		0.353546	0.999142	0.112062	0.837625	A0A2R8VKP7;A0A2R8VI68;Q8C7V8	Coiled-coil domain-containing protein 134	Ccdc134	1.3802	0.370147	1.24371	1.02399	1.19153	1.44955	1.54848	1.38159	1.36503	1.22038		0.920719	0.280711	0.351091	1.89404	A0A2R8VKP7;A0A2R8VI68;Q8C7V8	Coiled-coil domain-containing protein 134	Ccdc134
A0A2R8W6I7;A2A5V1	-3.12556	-3.18694	-3.32216	-3.35398	-3.2847	-2.95194	-3.19275	-3.2978	-3.26584	-3.28039		0.315416	0.975675	0.0569252	0.73954	A0A2R8W6I7			-5.39213	-4.96388	-5.08101	-4.80912	-4.9898	-5.27712	-5.53199	-5.52563	-5.25391	-5.51576		1.83201	0.0927928	-0.373697	-3.22884	A0A2R8W6I7
A0A2R8W6L8;Q52L52;A0A075F5C6;P38532;A0A2I3BRL6;A0A2I3BQV9;A0A2I3BQX3;A0A2I3BR06	-8.67525		-9.50025	-9.25538	-9.09074	-9.30415	-8.90177	-8.8276	-9.74813	-8.76798		0.0278292	0.990547	0.0204781	0.0807292	A0A2R8W6L8;Q52L52;A0A075F5C6;P38532;A0A2I3BRL6;A0A2I3BQV9;A0A2I3BQX3;A0A2I3BR06	Heat shock factor protein 1	Hsf1
A0A2R8W6S4;A0A338P6P7																			-6.87568		-6.4404	-6.91263	-7.05595	-7.74384	-8.50077	-8.24216	-7.71431	-8.10959	+	3.3497	0.0196547	-1.24097	-6.198	A0A2R8W6S4
A0A338P673;A9C437;Q9R0A1	-6.33475	-6.21471	-6.20282	-5.71738	-6.41145	-5.99515	-6.74291	-6.22588	-5.43381	-6.35347		0.0363103	0.98562	0.0259796	0.104811	A0A338P673;A9C437;Q9R0A1	Chloride channel protein;Chloride channel protein 2	Clcn2
A0A338P6B7;A6H6E9	-3.1883	-3.14032	-3.09579	-3.27854	-3.14141	-3.12923	-3.26823	-3.39548	-3.75438	-3.41428		1.00874	1	-0.22345	-2.05916	A0A338P6B7;A6H6E9	Tetratricopeptide repeat protein 23-like	Ttc23l	-2.46454	-2.27111	-2.59674	-2.56406	-2.38613	-3.08141	-2.92201	-2.90999	-2.66277	-2.89958	+	2.90543	0.0297714	-0.438641	-4.89991	A0A338P6B7;A6H6E9	Tetratricopeptide repeat protein 23-like	Ttc23l
A0A338P6D4;E9Q7X6;E9Q440;Q8BRS4	-1.52434	-2.00786	-1.43603	-1.56272	-1.47418	-1.76877	-1.5104	-1.64826	-1.71413	-1.44334		0.0463284	0.98289	-0.0159536	-0.132227	A0A338P6D4;E9Q7X6;E9Q440	Protein HEG homolog 1	Heg1	-2.32338	-1.36018	-2.2564	-2.15111	-2.11174	-2.24706	-2.00564	-2.0513	-2.05399	-2.02958		0.0726916	0.906394	-0.0369518	-0.205888	A0A338P6D4;E9Q7X6;E9Q440	Protein HEG homolog 1	Heg1
A0A338P6I2;Q923G2;A0A338P6B4;A0A338P6M3	-1.87279	-0.45336	-2.40071	-2.11916	-1.60534	-1.36551	-1.89679	-1.57939	-2.55467	-1.71793		0.127266	0.965128	-0.132587	-0.337885	A0A338P6I2;Q923G2;A0A338P6B4	DNA-directed RNA polymerases I, II, and III subunit RPABC3	Polr2h	-2.85334	-1.76005	-3.04369	-2.69241	-2.76698	-3.00089	-3.04382	-3.26408	-3.04687	-3.04981		0.958798	0.265743	-0.4578	-2.004	A0A338P6I2;Q923G2;A0A338P6B4	DNA-directed RNA polymerases I, II, and III subunit RPABC3	Polr2h
A0A338P6I9	-1.49842	-1.7656	-1.48808	-1.15414	-1.47999	-1.84525	-1.44865	-1.33721	-1.41952	-1.60061		0.155762	0.963559	-0.0530001	-0.40152	A0A338P6I9			1.85604	1.02488	1.55379	1.28692	1.41521	1.66571	1.79185	1.77962	1.77878	1.40355		0.819336	0.318465	0.256533	1.63833	A0A338P6I9
A0A338P6J4;B7ZNW3;Q8BH47	-1.74942	-2.16044	-1.76274	-1.92403	-1.43921	-1.62141	-1.71668	-1.51799	-1.94734	-1.63182		0.380777	1	0.12012	0.867194	A0A338P6J4;B7ZNW3;Q8BH47	Vesicle-trafficking protein SEC22a	Sec22a	-3.52408	-3.74837	-3.12559	-3.5789	-3.55937	-3.29568	-3.10649	-3.14189	-3.24919	-3.60213		0.882416	0.2938	0.22819	1.68666	A0A338P6J4;B7ZNW3;Q8BH47	Vesicle-trafficking protein SEC22a	Sec22a
A0A338P6N4	-1.73783	-2.88358	-2.2639	-1.73895	-1.91934	-1.1771	-1.80529	-1.71953	-1.56731	-1.67072		1.12017	1	0.52073	2.14812	A0A338P6N4			-3.18535	-4.20978	-3.30241	-3.53642	-3.99202	-3.74854	-3.12796	-3.4584	-3.75975	-3.80705		0.101671	0.873017	0.0648581	0.275155	A0A338P6N4
A0A338P6S3;Q6ZPR5;A0A338P7L1;A0A338P735;A0A338P695;A0A338P715;A0A338P6P4;A0A338P7A7;A0A338P6I0;A0A338P6B0;A0A338P6W7;A0A338P6U9	1.06209	1.24612	0.95417	0.967796	1.07861	1.04728	0.993832	0.971139	0.889358	0.936492		0.795461	1	-0.0941393	-1.60486	A0A338P6S3;Q6ZPR5;A0A338P7L1;A0A338P735;A0A338P695	Sphingomyelin phosphodiesterase 4	Smpd4	1.46195	0.875691	1.17688	0.956531	1.11643	1.65047	1.62139	1.51753	1.41748	1.34874		1.85755	0.0900584	0.393625	3.36719	A0A338P6S3;Q6ZPR5;A0A338P7L1;A0A338P735;A0A338P695	Sphingomyelin phosphodiesterase 4	Smpd4
A0A338P6U4;Q5XJY4;D6RJ50;D6RCZ6;A0A338P6A0	2.34873	1.79021	2.44025	2.77321	1.97106	2.11564	2.37995	2.30059	2.40124	2.23863		0.0425889	0.984521	0.0225138	0.123803	A0A338P6U4;Q5XJY4;D6RJ50	Presenilins-associated rhomboid-like protein, mitochondrial;P-beta	Parl	2.56995	1.72298	2.14078	2.20137	2.03479	2.6495	2.64829	2.72038	2.53576	2.58201		1.68287	0.11068	0.493213	3.51649	A0A338P6U4;Q5XJY4;D6RJ50	Presenilins-associated rhomboid-like protein, mitochondrial;P-beta	Parl
A0A338P721;Q9JI59																			-2.31093	-3.42085	-2.39099	-3.19578	-2.70373	-1.72487	-1.90735	-2.30225	-2.39546	-2.53785		1.30569	0.170302	0.630901	2.36072	A0A338P721;Q9JI59	Junctional adhesion molecule B	Jam2
A0A338P730;E9Q7C1;Q3TE00;Q924H2;A0A338P6U0;A0A338P7G2;A0A338P6A9;A0A338P6V8	-1.49989	-2.00889	-1.4777	-1.67116	-1.43088	-1.70886	-1.5218	-1.49714	-1.68923	-1.51504		0.0988109	0.964218	0.0312868	0.270743	A0A338P730;E9Q7C1;Q3TE00;Q924H2	Mediator of RNA polymerase II transcription subunit 15	Med15	-0.577445	0.685323	-0.521025	-0.640422	-0.612896	0.0101547	-0.190174	-0.238689	-0.348302	-0.543261		0.0951284	0.881098	0.0712387	0.262655	A0A338P730;E9Q7C1;Q3TE00;Q924H2	Mediator of RNA polymerase II transcription subunit 15	Med15
A0A338P769;Q9Z2Q6;A0A338P6R8;B7ZNM7;A0A338P729;A0A338P755	2.32625	1.91397	2.41426	2.29561	2.3317	2.38316	2.37848	2.301	2.25048	2.32165		0.321654	0.977939	0.0705965	0.773449	A0A338P769;Q9Z2Q6;A0A338P6R8;B7ZNM7;A0A338P729	Septin-5	2020-09-05	1.66677	1.19428	1.71671	1.87121	1.77452	1.76376	1.76124	1.83556	1.84882	1.83789		0.627757	0.410128	0.164757	1.38222	A0A338P769;Q9Z2Q6;A0A338P6R8;B7ZNM7;A0A338P729	Septin-5	2020-09-05
A0A338P7A8;A0A0R4J1M6;E9QNU3;Q6P5A9;E9Q548;P98154	-6.12355	-5.56976	-6.69717	-6.25895	-6.47595	-5.90416	-6.82592	-6.3601	-6.75205	-6.24934		0.327348	0.980386	-0.193238	-0.757787	A0A338P7A8;A0A0R4J1M6;E9QNU3;Q6P5A9;E9Q548;P98154	Integral membrane protein DGCR2/IDD	Dgcr2;Gm20518	-5.52801	-4.25655	-5.49531	-5.38674	-5.4117	-5.14153	-5.34285	-5.17943	-5.32087	-5.27097		0.0499875	0.935442	-0.0354679	-0.145149	A0A338P7A8;A0A0R4J1M6;E9QNU3;Q6P5A9;E9Q548;P98154	Integral membrane protein DGCR2/IDD	Dgcr2;Gm20518
A0A338P7E3;A0A338P711;C0HKG6;C0HKG5	0.429577	0.687504	0.447334	0.330593	0.449579	0.398643	0.396025	0.505311	-0.00023365	0.383815		0.604614	1	-0.132205	-1.25815	A0A338P7E3;A0A338P711;C0HKG6;C0HKG5			0.92999	0.963811	0.936443	1.07619	1.04488	0.927452	1.03907	1.09291	1.12805	1.13835		0.783539	0.333077	0.0749031	1.53988	A0A338P7E3;A0A338P711;C0HKG6;C0HKG5
A0A338P7E5;P68037;A0A338P786;A0A338P702	0.603651	-0.499403	0.578609	0.619043	0.356611	0.774092	0.533478	0.789237	0.321139	0.77558		0.621202	1	0.307003	1.32083	A0A338P7E5;P68037;A0A338P786	Ubiquitin-conjugating enzyme E2 L3	Ube2l3	0.205783	-1.06405	0.557304	0.370805	0.417995	-0.237835	-0.0806198	-0.0143585	0.0692759	0.0628071		0.174153	0.785137	-0.137714	-0.457309	A0A338P7E5;P68037;A0A338P786	Ubiquitin-conjugating enzyme E2 L3	Ube2l3
A0A338P7G3																			-2.56255	-0.107612	-3.98375	-3.50608	-3.28344	-2.71711	-2.92227	-3.14115	-3.3025	-1.47405		0.010065	0.985744	-0.0227318	-0.0299954	A0A338P7G3
A0A338P7L3;H3BLR8;I1E4X7;Q9JI46	-1.1236	-2.38459	-1.31026	-1.00263	-1.274	-0.922764	-1.04917	-0.982863	-1.15527	-0.994723		0.734998	1	0.398059	1.58814	A0A338P7L3;H3BLR8;I1E4X7;Q9JI46	Diphosphoinositol polyphosphate phosphohydrolase 1	Nudt3	-0.878753	-2.27929	-0.671919	-0.603797	-0.585831	-0.975517	-0.916685	-0.925072	-0.706779	-0.764025		0.169524	0.790837	0.146302	0.447174	A0A338P7L3;H3BLR8;I1E4X7;Q9JI46	Diphosphoinositol polyphosphate phosphohydrolase 1	Nudt3
A0A3B2W3N3;F8WHK3;A0A384DV92;Q8CA95	-8.74539	-7.89767	-7.96936	-7.82151	-7.85741	-7.78436	-8.63561	-8.01526	-7.75509	-8.61162		0.151484	0.964611	-0.102121	-0.391847	A0A3B2W3N3;F8WHK3;A0A384DV92;Q8CA95	cAMP and cAMP-inhibited cGMP 3,5-cyclic phosphodiesterase 10A	Pde10a
A0A3B2W450;A0A3B2WCR6;Q62241	1.31586	0.530182	1.29403	1.39971	1.32964	1.42633	1.40097	1.56716	1.26982	1.42273		0.673179	1	0.243518	1.44401	A0A3B2W450;A0A3B2WCR6;Q62241	U1 small nuclear ribonucleoprotein C	Snrpc	0.309852	-0.907634	0.765047	0.674926	0.888048	0.646118	0.535551	0.638311	0.645915	0.663191		0.354355	0.605996	0.27977	0.851109	A0A3B2W450;A0A3B2WCR6;Q62241	U1 small nuclear ribonucleoprotein C	Snrpc
A0A3B2W4E4;Q3TDP9;Q8K482;A0A3B2WB50;A0A3B2W846;A0A3B2W437;A0A3B2WD46	2.3054	1.92409	2.47246	2.30842	2.48547	2.38733	2.51237	2.2361	2.45767	2.4564		0.440168	1	0.110808	0.988717	A0A3B2W4E4;Q3TDP9;Q8K482;A0A3B2WB50	EMILIN-2	Emilin2	1.78036	1.51673	2.1027	1.16704	1.73023	2.00052	2.14814	1.9204	2.03229	1.47939		0.652105	0.39705	0.256735	1.33098	A0A3B2W4E4;Q3TDP9;Q8K482;A0A3B2WB50	EMILIN-2	Emilin2
A0A3B2W7G1;A0A0R4J0G6;Q9CYK2																				-8.35151	-9.80133	-9.37569	-9.93156	-9.10443	-9.6259	-9.71998	-9.42399	-9.0821		0.0229361	0.971558	-0.0262556	-0.0688739	A0A3B2W7G1;A0A0R4J0G6;Q9CYK2	Glutaminyl-peptide cyclotransferase	Qpct
A0A3B2W837	-2.80054	-4.75395	-2.97606	-2.6181	-3.07497	-2.91926	-2.80199	-2.30838	-3.15166	-2.39877		0.589672	1	0.528713	1.26859	A0A3B2W837			-2.14811	0.335242	-2.17932	-2.52353	-2.45754	-2.04959	-2.14504	-2.20548	-2.17352	-2.22634		0.272082	0.680547	-0.365343	-0.678477	A0A3B2W837
A0A3B2WBC6	0.674149	-0.51482	0.75045	0.690393	0.583683	0.381151	0.654577	0.629733	0.715135	0.683438		0.291723	0.964763	0.176036	0.713529	A0A3B2WBC6			-1.76704	-2.8004	-1.63692	-1.81312	-1.73513	-2.45828	-2.10874	-1.95794	-2.05216	-1.85341		0.229104	0.721994	-0.135584	-0.570323	A0A3B2WBC6
A0A3B2WC92;A0A286YE25;Q9QYY8;A0A3B2WBA7	-1.29017	-1.385	-1.2333	-1.16531	-1.25096	-1.10106	-1.25561	-1.24835	-1.23691	-1.14405		0.708876	1	0.067753	1.41513	A0A3B2WC92;A0A286YE25;Q9QYY8	Spastin	Spast	-1.96	-1.94934	-1.94891	-1.92543	-1.854	-1.9058	-1.95405	-1.97575	-1.97919	-2.01644		0.741388	0.352968	-0.0387123	-1.46433	A0A3B2WC92;A0A286YE25;Q9QYY8	Spastin	Spast
A0A3B2WCL5;Q9CT10	1.52239	1.72941	1.46845	1.4886	1.413	1.5895	1.31723	1.50432	1.1145	1.39586		0.705543	1	-0.140087	-1.42682	A0A3B2WCL5;Q9CT10	Ran-binding protein 3	Ranbp3	1.40937	1.69421	1.49222	1.72919	1.83225	1.10875	1.14138	1.17942	1.23751	1.31885	+	2.55554	0.0413499	-0.434264	-5.01116	A0A3B2WCL5;Q9CT10	Ran-binding protein 3	Ranbp3
A0A3B2WCN9;A0A3B2WBH9;Q9Z0U1;A0A494B9E6	2.17879	2.17549	2.30203	2.1794	2.28216	2.1931	2.14706	2.21268	2.23787	2.2602		0.150652	0.964744	-0.013394	-0.391528	A0A3B2WCN9;A0A3B2WBH9;Q9Z0U1	Tight junction protein ZO-2	Tjp2	1.51597	1.7795	1.55411	1.52533	1.53325	1.60956	1.61334	1.49291	1.42886	1.40195		0.508503	0.484743	-0.0723057	-1.08469	A0A3B2WCN9;A0A3B2WBH9;Q9Z0U1	Tight junction protein ZO-2	Tjp2
A0A3B2WCS4;Q62172;A0A3B2W7M7;A0A3B2W7A8;A0A3B2W7X3	-5.6636	-4.8381	-5.72586	-5.81046	-5.6797	-5.66118	-5.76981	-5.41916	-5.77966	-5.27111		0.0636841	0.977507	-0.036639	-0.178902	A0A3B2WCS4;Q62172;A0A3B2W7M7;A0A3B2W7A8;A0A3B2W7X3	RalA-binding protein 1	Ralbp1
A0A3Q4EGC9;Q8VE09;A0A3Q4EGM1;G3X8X1	-2.60399	-2.99041	-2.47813	-2.46364	-2.67011	-2.31141	-2.637	-2.42993	-2.5965	-2.3284		0.783357	1	0.180606	1.54713	A0A3Q4EGC9;Q8VE09;A0A3Q4EGM1;G3X8X1	Tetratricopeptide repeat protein 39C	Ttc39c	-7.19997	-6.82144	-6.4702	-6.45081	-6.25561	-6.48218	-6.447	-6.4304	-6.92147	-6.22387		0.287714	0.665846	0.138621	0.684307	A0A3Q4EGC9;Q8VE09;A0A3Q4EGM1;G3X8X1	Tetratricopeptide repeat protein 39C	Ttc39c
A0A3Q4EGH7;A0A3Q4EBT2;A0A3Q4EID5;A0A3Q4EIC0;Q9JLL0																			-5.66995	-5.12574	-5.91697	-5.77868	-6.13376	-5.40391	-5.56441	-5.95191	-5.65517	-5.79379		0.0971905	0.878077	0.0511816	0.265036	A0A3Q4EGH7;A0A3Q4EBT2;A0A3Q4EID5;A0A3Q4EIC0;Q9JLL0	Cysteine-rich motor neuron 1 protein	Crim1
A0A3Q4EGQ9;E9QNE9;Q99JP0;Q61161	-0.362682	-0.333344	-0.288479	-0.28175	-0.272989	-0.153187	-0.217428	-0.294251	-0.313136	-0.293004		0.769169	1	0.0536474	1.5465	A0A3Q4EGQ9;E9QNE9;Q99JP0	Mitogen-activated protein kinase kinase kinase kinase;Mitogen-activated protein kinase kinase kinase kinase 3	Map4k3	-3.82074	-3.48792	-3.70403	-3.62155	-3.67065	-3.8812	-3.91277	-3.98343	-3.92378	-3.91101		2.18052	0.0618679	-0.26146	-4.59969	A0A3Q4EGQ9;E9QNE9;Q99JP0	Mitogen-activated protein kinase kinase kinase kinase;Mitogen-activated protein kinase kinase kinase kinase 3	Map4k3
A0A3Q4EGS7;Q3TN06;A0A3Q4EH67;D3Z6D5;Q6TYB5	-1.56592	-1.63771	-1.45677	-1.72014	-1.49247	-1.44566	-1.50263	-1.60431	-1.56712	-1.40618		0.544387	1	0.0694212	1.14998	A0A3Q4EGS7;Q3TN06;A0A3Q4EH67;D3Z6D5;Q6TYB5	Fasciculation and elongation protein zeta-2	Fez2
A0A3Q4EGT0;A0A3Q4EII3;A0A3Q4EC50;Q8JZY2;A0A3Q4EHW7;Q3UTM6;A0A3Q4EHG2	-0.202581	-0.538345	-0.173401	-0.252867	-0.228849	-0.349072	-0.290167	-0.269982	-0.386588	-0.380637		0.336568	0.986824	-0.0560804	-0.798595	A0A3Q4EGT0;A0A3Q4EII3;A0A3Q4EC50;Q8JZY2;A0A3Q4EHW7;Q3UTM6;A0A3Q4EHG2	COMM domain-containing protein 10	Commd10	-1.6073	-1.50562	-1.30672	-1.1109	-1.34183	-1.95443	-1.82314	-1.94759	-1.67692	-1.63329		2.34446	0.0506962	-0.432598	-3.98752	A0A3Q4EGT0;A0A3Q4EII3;A0A3Q4EC50;Q8JZY2;A0A3Q4EHW7;Q3UTM6;A0A3Q4EHG2	COMM domain-containing protein 10	Commd10
A0A3Q4EH65;A0A3Q4L2Q9;E9QJW9;P21845																			-4.2339	-3.09517	-3.8412	-4.15672	-3.56531	-3.45173	-3.64488	-3.97602	-3.92917	-4.22115		0.0983419	0.876264	-0.066131	-0.266969	A0A3Q4EH65;A0A3Q4L2Q9;E9QJW9;P21845	Tryptase beta-2	Tpsb2
A0A3Q4EHL9;Q8JZZ6	-5.78897	-5.91029	-5.94166	-5.73473	-5.91697	-5.88496	-5.83779	-6.22406	-6.02704	-5.96788		0.835843	1	-0.129823	-1.64875	A0A3Q4EHL9;Q8JZZ6	AMMECR1-like protein	Ammecr1l	-3.71902	-3.78917	-3.54527	-3.86824	-3.59758	-3.21239	-3.54333	-3.54266	-3.61245	-3.73351		0.857436	0.302362	0.17499	1.66695	A0A3Q4EHL9;Q8JZZ6	AMMECR1-like protein	Ammecr1l
A0A3Q4EHZ1;Q9DBC3;A0A3Q4EBV9;E0CXC2;A0A3Q4EH87;A0A3Q4EIE2;A0A3Q4L303;D3Z491;A0A3Q4EGE1;G3UZ59	1.63773	0.895962	1.71836	1.66593	1.57916	1.50745	1.67192	1.66077	1.60314	1.67451		0.330777	0.983342	0.124128	0.79667	A0A3Q4EHZ1;Q9DBC3	Cap-specific mRNA (nucleoside-2-O-)-methyltransferase 1	Cmtr1	0.416604	0.172914	0.406038	0.39973	0.423555	0.543427	0.477541	0.486452	0.351954	0.351154		0.619145	0.413934	0.0783375	1.27282	A0A3Q4EHZ1;Q9DBC3	Cap-specific mRNA (nucleoside-2-O-)-methyltransferase 1	Cmtr1
A0A3Q4L2S1;Q9R061;A0A3Q4EIH1;A0A3Q4EGU9;A0A3Q4EGA7;A0A3Q4EC31;A0A3Q4EH93;A0A3Q4L320;A0A3Q4EGB1	-1.13218	-0.914682	-1.30748	-1.51427	-1.11007	-1.04176	-1.24708	-1.19278	-1.55243	-1.30385		0.222442	0.965249	-0.0718439	-0.547975	A0A3Q4L2S1;Q9R061;A0A3Q4EIH1;A0A3Q4EGU9	Cytosolic Fe-S cluster assembly factor NUBP2	Nubp2	-1.86078	-1.02613	-1.51584	-1.46887	-1.48749	-2.05748	-2.2013	-1.88424	-1.76147	-1.75801		1.63518	0.117765	-0.460678	-2.9077	A0A3Q4L2S1;Q9R061;A0A3Q4EIH1;A0A3Q4EGU9	Cytosolic Fe-S cluster assembly factor NUBP2	Nubp2
A0A3Q4L2X7;A0A3Q4L309;A0A3Q4EI31;Q99KU6;A0A3Q4EI43;A0A3Q4L2W7;A0A3Q4EH62;A0A3Q4EGZ6;A0A3Q4L2T6	-1.35844	-2.31151	-1.31255	-1.30323	-1.40996	-1.51345	-1.20474	-1.23897	-1.22244	-1.22829		0.580578	1	0.257561	1.27145	A0A3Q4L2X7;A0A3Q4L309;A0A3Q4EI31;Q99KU6;A0A3Q4EI43;A0A3Q4L2W7;A0A3Q4EH62	Bombesin receptor-activated protein C6orf89 homolog		-0.719531	-2.07999	-1.06399	-1.42593	-1.29903	-0.383413	-0.516268	-0.357792	-0.682963	-0.608467		1.68552	0.110794	0.807914	3.45413	A0A3Q4L2X7;A0A3Q4L309;A0A3Q4EI31;Q99KU6;A0A3Q4EI43;A0A3Q4L2W7;A0A3Q4EH62	Bombesin receptor-activated protein C6orf89 homolog
A0A3Q4L393;Q8BL97;A0A3Q4L335;A0A3Q4EH04;A0A3Q4EGP0	2.88521	3.05308	2.99534	2.94635	3.06347	2.86625	2.92944	2.94062	3.13812	2.86627		0.282834	0.964322	-0.0405542	-0.675019	A0A3Q4L393;Q8BL97;A0A3Q4L335;A0A3Q4EH04;A0A3Q4EGP0	Serine/arginine-rich splicing factor 7	Srsf7	1.71897	2.64943	1.78114	1.98443	1.87714	1.77502	1.89394	1.74161	1.65283	1.69571		0.670172	0.387391	-0.250399	-1.44841	A0A3Q4L393;Q8BL97;A0A3Q4L335;A0A3Q4EH04;A0A3Q4EGP0	Serine/arginine-rich splicing factor 7	Srsf7
A0A494B8X4;A0A494B9B9;Q8C6I2	2.27533	2.43611	2.11945	2.26104	2.10496	2.01679	2.1576	2.28005	2.35616	2.04721		0.329737	0.981931	-0.0678144	-0.762075	A0A494B8X4;A0A494B9B9;Q8C6I2	Succinate dehydrogenase assembly factor 2, mitochondrial	Sdhaf2	3.37243	3.85464	3.25955	3.42736	3.28744	3.39898	3.38243	3.44812	3.47248	3.5057		0.00375071	0.994708	0.00125732	0.0114087	A0A494B8X4;A0A494B9B9;Q8C6I2	Succinate dehydrogenase assembly factor 2, mitochondrial	Sdhaf2
A0A494B8Y8;Q91XB7;A0A494BA88;A0A494B9Y3;A0A494BA71	-1.52164	-1.93487	-1.68089	-1.32273	-1.39321	-1.48937	-1.49382	-1.50577	-1.79981	-1.49043		0.0411452	0.983905	0.0148275	0.118199	A0A494B8Y8;Q91XB7;A0A494BA88;A0A494B9Y3;A0A494BA71	Protein YIF1A	Yif1a	-0.195727	-0.326945	-0.151894	-0.126506	-0.0137653	0.257977	0.152134	0.265383	0.123445	0.0853806	+	3.06393	0.0273833	0.339831	5.44429	A0A494B8Y8;Q91XB7;A0A494BA88;A0A494B9Y3;A0A494BA71	Protein YIF1A	Yif1a
A0A494B909;Q9WV68;A0A494BB28;A0A494B906;A0A494BAS6;A0A494B8Z4	-0.91465	-0.720829	-0.893648	-0.942078	-0.962269	-0.994089	-0.809414	-0.715505	-0.910451	-0.872108		0.16124	0.962193	0.0263815	0.41396	A0A494B909;Q9WV68;A0A494BB28;A0A494B906	Peroxisomal 2,4-dienoyl-CoA reductase	Decr2	0.590148	1.45251	0.496214	0.428117	0.297567	0.256105	0.309677	0.44236	0.48306	0.446774		0.568559	0.443823	-0.265317	-1.26224	A0A494B909;Q9WV68;A0A494BB28;A0A494B906	Peroxisomal 2,4-dienoyl-CoA reductase	Decr2
A0A494B923;A0A494BB18;O88428	1.04384	0.79281	1.22883	0.951805	1.08274	1.19595	1.15724	1.11506	1.00182	1.10688		0.556848	1	0.0953856	1.20369	A0A494B923;A0A494BB18;O88428	Bifunctional 3-phosphoadenosine 5-phosphosulfate synthase 2;Sulfate adenylyltransferase;Adenylyl-sulfate kinase	Papss2	0.330939	0.47252	0.426151	0.4005	0.434219	0.590834	0.58971	0.440363	0.530484	0.427967		1.34552	0.161746	0.103006	2.43567	A0A494B923;A0A494BB18;O88428	Bifunctional 3-phosphoadenosine 5-phosphosulfate synthase 2;Sulfate adenylyltransferase;Adenylyl-sulfate kinase	Papss2
A0A494B953;A0A494B9F0;A0A494BA39;E9PXB7;A0A494B9L5;A0A494BAE4;A0A494BAD8;A0A286YCR1;A0A286YDV4	2.76007	2.66039	2.70374	2.77139	2.6951	2.71533	2.61007	2.75706	2.65387	2.72401		0.33553	0.987531	-0.0260721	-0.775	A0A494B953;A0A494B9F0;A0A494BA39;E9PXB7;A0A494B9L5;A0A494BAE4		Nedd4l	1.24177	0.714992	1.15858	0.99076	0.912733	1.03507	0.936813	0.95126	0.97717	0.920612		0.157044	0.804764	-0.0395836	-0.416705	A0A494B953;A0A494B9F0;A0A494BA39;E9PXB7;A0A494B9L5;A0A494BAE4		Nedd4l
A0A494B974;A0A494BBE1;Q9CWP8	-4.86767	-5.08914	-4.95173	-4.99088	-4.73237	-4.7632	-4.72998	-4.69135	-4.89787	-4.7175		1.2832	1	0.166377	2.36696	A0A494B974;A0A494BBE1;Q9CWP8	DNA polymerase delta subunit 4	Pold4	-5.67986	-6.16205	-5.61594	-5.50575	-5.62297	-5.80976	-5.98587	-5.65537	-5.84147	-5.81143		0.351034	0.608872	-0.103467	-0.820064	A0A494B974;A0A494BBE1;Q9CWP8	DNA polymerase delta subunit 4	Pold4
A0A494B990;Q99N69	-6.70182	-6.11155	-6.48518	-6.35615	-5.81485	-6.07906	-5.81157	-6.48369	-5.89591	-6.35423		0.372325	1	0.169018	0.843167	A0A494B990;Q99N69	Leupaxin	Lpxn	-5.59282	-4.21907	-5.29665	-5.39842	-5.24953	-5.13207	-5.06718	-5.19033	-5.07731	-5.28289		0.00180557	0.997576	0.00134373	0.00551434	A0A494B990;Q99N69	Leupaxin	Lpxn
A0A494B9F5;A0A494BAK0;A0A494BAA4;Q8R0W6																			-5.36762	-5.31021	-4.86414	-4.91962	-4.89383	-5.24098	-4.96753	-4.96425	-4.93194	-4.81079		0.281459	0.671354	0.0879845	0.673126	A0A494B9F5;A0A494BAK0;A0A494BAA4;Q8R0W6	NEDD4 family-interacting protein 1	Ndfip1
A0A494B9J0;Q9WV06																			-3.01588	-2.901	-2.38382	-2.68545	-2.42414	-2.24856	-2.09288	-2.39262	-2.61433	-2.57221		0.998879	0.251869	0.297938	1.8722	A0A494B9J0;Q9WV06	Ankyrin repeat domain-containing protein 2	Ankrd2
A0A494B9K4;A0A494BAX9;A0A494BBK1;A0A494B969																			-2.03496	-2.06986	-2.35655	-2.43213	-2.2118	-2.39344	-2.54452	-2.47715	-2.47208	-2.45732		1.51886	0.133764	-0.24784	-3.04936	A0A494B9K4
A0A494B9L0;Q5RL57;Q9R0L7;A0A494BBL1;A0A494BAS2;A0A494B9R0	-2.10128	-2.29448	-1.99805	-2.35817	-1.98487	-2.17996	-2.15444	-2.05402	-2.13572	-2.07316		0.12933	0.964288	0.0279112	0.348241	A0A494B9L0;Q5RL57;Q9R0L7;A0A494BBL1	A-kinase anchor protein 8-like	Akap8l	-2.0845	-2.62075	-2.08633	-1.80469	-1.86236	-1.64448	-1.91757	-1.71925	-1.96963	-1.87412		0.839112	0.310271	0.266714	1.70291	A0A494B9L0;Q5RL57;Q9R0L7;A0A494BBL1	A-kinase anchor protein 8-like	Akap8l
A0A494B9R5;E9Q156;Q9EP82;A0A494BBN7;F6VLT8	-3.27602	-3.52659	-3.13731	-3.25953	-3.19595	-3.19276	-3.30245	-3.27898	-3.40862	-3.12603		0.0761954	0.975922	0.0173124	0.210436	A0A494B9R5;E9Q156;Q9EP82	tRNA (guanine-N(7)-)-methyltransferase non-catalytic subunit Wdr4;tRNA (guanine-N(7)-)-methyltransferase non-catalytic subunit WDR4	Wdr4	0.0682173	-1.5072	0.00123787	-0.351249	-0.191099	0.110054	0.122982	0.0464821	0.0031538	-0.010664		0.715607	0.364647	0.45042	1.56025	A0A494B9R5;E9Q156;Q9EP82	tRNA (guanine-N(7)-)-methyltransferase non-catalytic subunit Wdr4;tRNA (guanine-N(7)-)-methyltransferase non-catalytic subunit WDR4	Wdr4
A0A494B9T4;A0A494B9V4;A0A494BAH9;A0A494BAD9;Q91WA4	-2.9494	-3.90165	-2.9165	-2.92803	-3.12136	-3.12353	-3.19717	-2.91209	-3.10038	-3.09533		0.150446	0.964687	0.0776882	0.400315	A0A494B9T4;A0A494B9V4;A0A494BAH9;A0A494BAD9;Q91WA4	CXXC-type zinc finger protein 5	Cxxc5	-7.03864		-8.28533	-8.09226	-8.18661	-8.15108	-8.01719	-8.28725	-8.1234	-8.5278		0.447793	0.529195	-0.320636	-1.05796	A0A494B9T4;A0A494B9V4;A0A494BAH9;A0A494BAD9;Q91WA4	CXXC-type zinc finger protein 5	Cxxc5
A0A494B9V8	-1.56313	-1.19763	-1.44848	-1.46667	-1.39185	-1.14264	-1.41056	-1.60784	-1.35922	-1.57717		0.0196225	0.991582	-0.00593319	-0.0573308	A0A494B9V8			-2.39698	-1.99316	-2.07878	-1.96311	-2.14381	-2.21657	-2.32978	-2.42282	-2.32633	-2.2477		1.17732	0.201308	-0.193473	-2.26787	A0A494B9V8
A0A494B9X3;E9Q9M1;Q3V1L4;A0A494BBP6;A0A494BBK9;A0A494BAU4;A0A494BAN2;A0A494BBM7;G3X9J6	0.787094	-0.326698	0.568037	0.462248	0.660023	0.688618	0.708382	0.502542	0.633857	0.681809		0.463985	1	0.212901	1.06398	A0A494B9X3;E9Q9M1;Q3V1L4;A0A494BBP6	Cytosolic purine 5-nucleotidase	Nt5c2	0.70502	0.0181799	0.907122	1.11789	1.0034	0.550604	0.527422	0.596331	0.690101	0.689892		0.285467	0.668153	-0.139452	-0.703823	A0A494B9X3;E9Q9M1;Q3V1L4;A0A494BBP6	Cytosolic purine 5-nucleotidase	Nt5c2
A0A494B9Z0;A0A494BBA8;Q642K5;P62862	-1.19602	-1.62135	-0.953545	-1.06976	-1.27486	-1.56217	-1.30386	-1.32549	-1.34784	-1.61833		0.795041	1	-0.20843	-1.58764	A0A494B9Z0;A0A494BBA8;Q642K5;P62862	40S ribosomal protein S30	Fau	-1.43102	-1.93182	-1.44244	-1.26122	-1.30616	-2.15765	-1.95412	-1.99831	-1.93718	-1.94877		2.03688	0.0749123	-0.524672	-4.15167	A0A494B9Z0;A0A494BBA8;Q642K5;P62862	40S ribosomal protein S30	Fau
A0A494B9Z3;Q99NA9																			-4.99433	-3.78007	-4.39853	-4.58988	-4.48609	-4.4004	-4.44595	-4.20076	-4.36308	-4.45954		0.140316	0.825834	0.0758337	0.376372	A0A494B9Z3;Q99NA9	Polycomb group RING finger protein 6	Pcgf6
A0A494BA07;Q8BUY9;A0A498WFM6;A0A494BAX1;A0A494BB85	0.38373	-0.0710716	0.234724	0.332874	0.195402	0.353146	0.279764	0.287318	0.234509	0.359326		0.469378	1	0.087681	1.06275	A0A494BA07;Q8BUY9	Geranylgeranyl transferase type-1 subunit beta	Pggt1b	0.216933	0.000796318	0.269173	0.274301	0.311916	-0.0680389	-0.167021	-0.051466	0.129746	0.0620327		1.81149	0.0948953	-0.233573	-3.06973	A0A494BA07;Q8BUY9	Geranylgeranyl transferase type-1 subunit beta	Pggt1b
A0A494BA22;E9QQ68;Q6A039	-2.76013	-3.08568	-2.59481	-2.38467	-2.53539	-2.85112	-2.57396	-2.73552	-2.21391	-2.76573		0.0994056	0.963658	0.0440878	0.268116	A0A494BA22;E9QQ68;Q6A039	TBC1 domain family member 12	Tbc1d12
A0A494BA44;Q04207;Q4U113;A0A494B901	0.667749	0.899773	0.705215	0.637403	0.535257	0.834053	0.616905	0.576409	0.614049	0.687387		0.116273	0.962629	-0.0233191	-0.309858	A0A494BA44;Q04207	Transcription factor p65	Rela	0.00702953	0.651183	0.0877705	0.123462	0.148237	0.00989914	-0.0802193	-0.0478191	0.023654	-0.03619		0.938919	0.273098	-0.229671	-1.97982	A0A494BA44;Q04207	Transcription factor p65	Rela
A0A494BA94;Q9WV84;A0A494B9P5;A0A494BBQ2;A0A494BA70	-3.85292	-2.41819	-3.96131	-4.00038	-3.63409	-3.51091	-3.80306	-3.93457	-3.74554	-4.05313		0.317092	0.975245	-0.236064	-0.762407	A0A494BA94;Q9WV84;A0A494B9P5;A0A494BBQ2;A0A494BA70	Nucleoside diphosphate kinase, mitochondrial	Nme4	-1.24323	-1.38713	-1.36886	-1.53047	-1.36124	-1.11186	-1.22634	-1.19468	-1.19109	-1.20638		1.99231	0.078819	0.192113	3.86176	A0A494BA94;Q9WV84;A0A494B9P5;A0A494BBQ2;A0A494BA70	Nucleoside diphosphate kinase, mitochondrial	Nme4
A0A494BAB5;Q9D5T0;A0A494B9Y0;A0A494B9L7	2.15166	2.33918	2.04807	1.97421	2.2462	2.20333	2.15742	2.25103	2.02201	2.11842		0.00625315	0.996735	-0.00142269	-0.0186162	A0A494BAB5;Q9D5T0;A0A494B9Y0	ATPase family AAA domain-containing protein 1	Atad1	1.47717	1.32232	1.33952	1.65885	1.64156	1.7926	1.5371	1.57514	1.64806	1.55438		0.788348	0.331192	0.133573	1.56257	A0A494BAB5;Q9D5T0;A0A494B9Y0	ATPase family AAA domain-containing protein 1	Atad1
A0A494BAF6																			-7.17002	-7.53079	-6.9914	-6.41716	-6.63855	-7.37712	-7.20819	-6.92816	-6.65073	-6.82521		0.0739022	0.90529	-0.0482975	-0.204864	A0A494BAF6
A0A494BAG2;A0A494BAX0;Q8CFI0;G3X9H8																			-6.47747	-6.97925	-6.59279	-7.00078	-6.96604	-6.91275	-7.16242	-6.95238	-6.6818	-6.8631		0.35862	0.60271	-0.11123	-0.821543	A0A494BAG2;A0A494BAX0;Q8CFI0;G3X9H8	E3 ubiquitin-protein ligase NEDD4-like	Nedd4l
A0A494BAJ6;Q9WUL7	1.33435	1.29684	1.32167	1.36409	1.21288	1.47286	1.29035	1.32681	1.25773	1.22794		0.0656832	0.978352	0.00916843	0.183914	A0A494BAJ6;Q9WUL7	ADP-ribosylation factor-like protein 3	Arl3	1.75714	1.86455	1.91022	2.09923	2.04685	1.6935	1.83787	1.80279	1.91678	1.86779		0.772091	0.337793	-0.111851	-1.54451	A0A494BAJ6;Q9WUL7	ADP-ribosylation factor-like protein 3	Arl3
A0A494BAM2;Q9JJT0	-2.1496	-1.50091	-2.1541	-1.87432	-2.08852	-1.78208	-2.10488	-1.90367	-2.1707	-2.01402		0.108154	0.964522	-0.0415773	-0.292169	A0A494BAM2;Q9JJT0	RNA 3-terminal phosphate cyclase-like protein	Rcl1	-0.942885	4.34239	-1.20596	0.943969	-0.0538406	-0.85886	-0.813997	-0.889858	-0.907987	-0.874445		0.670974	0.387237	-1.48576	-1.4785	A0A494BAM2;Q9JJT0	RNA 3-terminal phosphate cyclase-like protein	Rcl1
A0A494BAQ2;A0A494B9Y5;Q9WTK5	1.62207	1.7814	1.65534	1.44347	1.67927	1.74971	1.55212	1.66461	1.44168	1.61502		0.163218	0.961314	-0.0316839	-0.41836	A0A494BAQ2;A0A494B9Y5;Q9WTK5	Nuclear factor NF-kappa-B p100 subunit;Nuclear factor NF-kappa-B p52 subunit	Nfkb2	0.319013	1.58708	0.580582	0.424441	0.729271	0.383907	0.584421	0.42741	0.676038	0.50845		0.390025	0.575953	-0.212032	-0.914638	A0A494BAQ2;A0A494B9Y5;Q9WTK5	Nuclear factor NF-kappa-B p100 subunit;Nuclear factor NF-kappa-B p52 subunit	Nfkb2
A0A494BAV5;P13011	-5.47085	-6.38802	-5.41948	-5.23998	-5.27005	-5.54919	-5.41904	-5.20606	-5.6942	-5.34397		0.197788	0.961913	0.115182	0.504948	A0A494BAV5;P13011	Acyl-CoA desaturase 2	Scd2	-4.31643	-5.92531	-3.84595	-4.72031	-4.02422	-4.57133	-3.98973	-4.06997	-3.92253	-4.15906		0.486053	0.501596	0.423918	1.09328	A0A494BAV5;P13011	Acyl-CoA desaturase 2	Scd2
A0A494BAY0;A0A494BAR3;Q8R105	-0.438381	-0.490341	-0.344675	-0.345623	-0.351776	-0.280453	-0.356943	-0.321485	-0.209834	-0.375611		1.11354	1	0.0852942	2.02887	A0A494BAY0;A0A494BAR3;Q8R105	Vacuolar protein sorting-associated protein 37C	Vps37c	-5.22854	-3.98926	-4.85988	-4.74541	-4.71135	-4.14464	-4.29041	-4.29883	-4.53045	-4.56684		0.758889	0.344013	0.340653	1.57247	A0A494BAY0;A0A494BAR3;Q8R105	Vacuolar protein sorting-associated protein 37C	Vps37c
A0A494BB26;Q8BHX1	-3.7601	-3.45416	-3.59957	-3.72025	-3.77645	-3.49133	-3.67106	-3.66001	-3.74913	-3.80508		0.058635	0.978698	-0.0132187	-0.164211	A0A494BB26;Q8BHX1	HAUS augmin-like complex subunit 1	Haus1
A0A494BB58;A0A494BAJ5;A0A494BBF1;Q9WU84;A0A494BAH1	1.75737	1.71986	1.63231	1.69097	1.58653	1.81412	1.64914	1.72607	1.72658	1.74726		0.679459	1	0.0552229	1.36826	A0A494BB58;A0A494BAJ5;A0A494BBF1;Q9WU84	Copper chaperone for superoxide dismutase	Ccs	1.72256	2.03057	1.83715	1.90145	1.79014	0.942356	1.0149	1.27992	1.44896	1.47112	+	2.62827	0.0388938	-0.624923	-5.16652	A0A494BB58;A0A494BAJ5;A0A494BBF1;Q9WU84	Copper chaperone for superoxide dismutase	Ccs
A0A494BB75;E0CYH4;Q8C6G8;F7DFQ2;F8WH48;F6UT94	1.2464	1.20195	1.10577	1.0618	1.33894	1.41331	1.21635	1.34916	0.93176	1.24577		0.161414	0.961984	0.040299	0.417646	A0A494BB75;E0CYH4;Q8C6G8	WD repeat-containing protein 26	Wdr26	1.23411	1.32991	1.35258	1.45109	1.51097	1.37438	1.34615	1.34825	1.46087	1.42241		0.100984	0.873758	0.0146774	0.275803	A0A494BB75;E0CYH4;Q8C6G8	WD repeat-containing protein 26	Wdr26
A0A494BB93;A0A494BAT2;Q9CXX9	-3.31141	-2.97708	-3.09902	-3.24397	-2.93107	-2.96979	-3.2685	-3.45853	-2.99032	-3.28319		0.289242	0.96389	-0.0815565	-0.684983	A0A494BB93;A0A494BAT2;Q9CXX9	CUE domain-containing protein 2	Cuedc2
A0A494BB95;Q60872;Q3UTA4;Q3TQZ4;J3QP87;J3QNT6;A0A1Y7VK80;A0A1Y7VJE9;Q8BX20;J3QQ02;J3QPI8;A0A1Y7VNG9;A0A1Y7VLT7;Q3UT53;J3QMW5;F6YNI8	2.63822	2.16524	2.58839	2.78225	2.51919	2.71592	2.50715	2.82376	2.36898	2.65222		0.235427	0.962245	0.0749479	0.575806	A0A494BB95;Q60872;Q3UTA4;Q3TQZ4;J3QP87;J3QNT6;A0A1Y7VK80;A0A1Y7VJE9	Eukaryotic translation initiation factor 1A	Eif1a;Gm8300;Gm2016;Gm2035;Gm5039	2.25103	1.7303	2.36674	2.56951	2.42577	1.96031	1.88129	1.98306	1.77285	1.86895		1.23692	0.186536	-0.375376	-2.52291	A0A494BB95;Q60872;Q3UTA4;Q3TQZ4;J3QP87;J3QNT6;A0A1Y7VK80;A0A1Y7VJE9	Eukaryotic translation initiation factor 1A	Eif1a;Gm8300;Gm2016;Gm2035;Gm5039
A0A494BBB0;O35350;A0A494BAS0;A0A494BAC4	2.87498	2.81867	2.93815	2.94797	2.8275	3.09861	2.99221	2.98996	2.953	3.0396		2.16353	0.994515	0.133223	3.61791	A0A494BBB0;O35350	Calpain-1 catalytic subunit	Capn1	2.86353	3.09722	2.97409	3.11602	3.08131	3.17044	3.21325	3.20834	3.25029	3.25098		1.88522	0.0874415	0.192223	3.85101	A0A494BBB0;O35350	Calpain-1 catalytic subunit	Capn1
A0A494BBF0;G5E8D6;Q9WVJ9;E9Q3N9;E9Q3F3;A0A494BAR1;F6Z1C2;E9Q2A0;E9Q2T8	1.21825	0.949032	1.64858	1.2154	1.49626	1.22902	1.36112	1.28812	1.17302	1.35985		0.0642624	0.978369	-0.0232786	-0.182913	A0A494BBF0;G5E8D6;Q9WVJ9;E9Q3N9;E9Q3F3;A0A494BAR1;F6Z1C2	EGF-containing fibulin-like extracellular matrix protein 2	Efemp2	0.583959	0.637666	0.669048	0.631526	0.651751	0.907551	0.8971	0.787619	0.721679	0.809759	+	2.47396	0.0442146	0.189952	5.04241	A0A494BBF0;G5E8D6;Q9WVJ9;E9Q3N9;E9Q3F3;A0A494BAR1;F6Z1C2	EGF-containing fibulin-like extracellular matrix protein 2	Efemp2
A0A494BBG2;A0A494B9S0;Q9CQB2;A0A494B9L4	-1.24031	-1.36729	-1.29618	-1.08541	-1.35183	-1.45016	-1.33154	-1.32624	-1.2811	-1.26046		0.464315	1	-0.0616953	-1.01793	A0A494BBG2;A0A494B9S0;Q9CQB2	Protein FAM195A	Fam195a	-0.462199	-0.667857	-0.323393	-0.200624	-0.51202	-0.484066	-0.712887	-0.625599	-0.490775	-0.584593		0.803015	0.324941	-0.146365	-1.6105	A0A494BBG2;A0A494B9S0;Q9CQB2	Protein FAM195A	Fam195a
A0A494BBJ5;Q2TBA3	-5.46625	-5.97194	-5.59217	-4.81591	-5.50713	-5.17365	-5.34826	-5.45424	-5.03738	-5.56094		0.314547	0.975834	0.15579	0.745189	A0A494BBJ5;Q2TBA3	Mucosa-associated lymphoid tissue lymphoma translocation protein 1 homolog	Malt1
A0A494BBK2	-4.07064	-3.55696	-4.04375	-3.85104	-3.91349	-4.30347	-3.86743	-4.00026	-4.14042	-4.24728		0.985423	1	-0.224597	-1.84218	A0A494BBK2
A0A494BBP5;P25446	-1.59496	-2.33	-1.50579	-1.49924	-1.44029	-1.58037	-1.50903	-1.6034	-1.4798	-1.57952		0.301067	0.97023	0.123632	0.737993	A0A494BBP5;P25446	Tumor necrosis factor receptor superfamily member 6	Fas	-2.50763	-2.67411	-2.44688	-2.31766	-2.3779	-2.03606	-2.12817	-2.21522	-2.04239	-2.21365	+	2.59341	0.0397836	0.337739	4.6416	A0A494BBP5;P25446	Tumor necrosis factor receptor superfamily member 6	Fas
A0A498WFS2;Q922Y1	3.673	3.4674	3.6597	3.61134	3.58451	3.5859	3.55785	3.49692	3.62579	3.56562		0.332143	0.985932	-0.0327738	-0.776261	A0A498WFS2;Q922Y1	UBX domain-containing protein 1	Ubxn1	3.09757	3.15871	3.26842	3.44335	3.38159	2.39654	2.47307	2.53517	2.6799	2.77746	+	4.08624	0.00963247	-0.697502	-7.34397	A0A498WFS2;Q922Y1	UBX domain-containing protein 1	Ubxn1
A0A498WGD8;Q8CDN6;A0A494B955;A0A494BBI1;A0A494BB31	2.54325	2.85266	2.50296	2.45648	2.46962	2.70853	2.58206	2.54082	2.51197	2.50727		0.021229	0.990731	0.00513554	0.0624079	A0A498WGD8;Q8CDN6;A0A494B955;A0A494BBI1	Thioredoxin-like protein 1	Txnl1	2.68564	3.33603	2.81187	3.10227	3.01109	2.42482	2.564	2.60238	2.72502	2.77282		1.56544	0.127582	-0.371576	-2.87944	A0A498WGD8;Q8CDN6;A0A494B955;A0A494BBI1	Thioredoxin-like protein 1	Txnl1
A0A498WGE8;E9Q1U2;Q91YE8;D3YVV9;A0A0G2JDM5	-1.75739	-1.17457	-1.42363	-1.31307	-1.40622	-1.53285	-1.71278	-1.72503	-1.4716	-1.56314		0.861946	1	-0.186106	-1.71221	A0A498WGE8;E9Q1U2;Q91YE8;D3YVV9	Synaptopodin-2	Synpo2	0.496486	-0.00327778	0.465147	0.0372744	0.174606	0.45771	0.62274	0.433599	0.302176	0.30328		0.784733	0.332611	0.189854	1.57395	A0A498WGE8;E9Q1U2;Q91YE8;D3YVV9	Synaptopodin-2	Synpo2
A0A498WGK2;Q8BP47;A0A494BB89;A0A494BAX5;A0A494BAW6;A0A494B927;A0A494B996;A0A494B9G0;A0A494B949	4.33846	4.18452	4.42486	4.28126	4.20173	4.36414	4.23014	4.27047	4.35485	4.32154		0.166949	0.962209	0.0220587	0.430721	A0A498WGK2;Q8BP47;A0A494BB89;A0A494BAX5	Asparagine--tRNA ligase, cytoplasmic	Nars	4.17402	4.15328	4.20249	4.3405	4.35793	3.75842	3.84419	3.86505	3.90658	3.95055	+	3.81982	0.0115001	-0.380687	-7.07101	A0A498WGK2;Q8BP47;A0A494BB89;A0A494BAX5	Asparagine--tRNA ligase, cytoplasmic	Nars
A0A498WGK6;Q9ET30	2.0891	1.83844	2.0702	2.15516	2.12209	1.94002	2.09594	2.13517	1.89666	1.9239		0.329867	0.98271	-0.0566626	-0.762813	A0A498WGK6;Q9ET30	Transmembrane 9 superfamily member 3	Tm9sf3	2.49982	2.34494	2.08578	2.27201	2.06276	2.76423	2.56589	2.68991	2.51208	2.58327		2.16076	0.064029	0.370015	3.95055	A0A498WGK6;Q9ET30	Transmembrane 9 superfamily member 3	Tm9sf3
A0A498WGL8;Q8K330;A0A494B9F4;A0A494BB72	-3.52599	-3.46083	-3.60743	-3.54366	-3.45247	-3.53545	-3.52729	-3.34116	-3.6467	-3.49916		0.0502753	0.982107	0.00812225	0.142981	A0A498WGL8;Q8K330	Protein phosphatase Slingshot homolog 3	Ssh3
A0A498WGT1;Q91W63	-3.56076	-3.40098	-3.51361	-3.43305	-3.69641	-3.15867	-3.7308	-3.67764	-3.19265	-3.5732		0.156859	0.96355	0.0543699	0.410926	A0A498WGT1;Q91W63	Nicotinamide riboside kinase 1	Nmrk1
A0A4P8DYG6	-3.9822	-4.16587	-4.01006	-3.92838	-4.00254	-4.16724	-4.02116	-3.9403	-4.05014	-4.07073		0.244619	0.960086	-0.0321024	-0.593472	A0A4P8DYG6			-5.63552	-5.50365	-5.4331	-5.64124	-5.78776	-5.50532	-5.43851	-5.27994	-5.57268	-5.8068		0.321852	0.634586	0.0796013	0.750706	A0A4P8DYG6
A0A4W9;D3Z4T6;Q80Z24	-0.0865059	-0.652702	-0.135561	-0.114126	0.052145	-0.297005	0.062397	-0.0631018	0.19818	-0.0779276		0.477379	1	0.151859	1.03898	A0A4W9;D3Z4T6;Q80Z24	Neuronal growth regulator 1	Negr1	-1.14904	-2.44438	-1.19625	-1.42799	-1.55067	-0.944494	-1.26818	-1.14502	-1.17511	-1.25615		0.772209	0.33788	0.395877	1.63783	A0A4W9;D3Z4T6;Q80Z24	Neuronal growth regulator 1	Negr1
A0A571BD95;A0A5F8MP95;Q9ES00;G3UZD6;G3UZM6;H7BXC2	2.44604	2.29654	2.30243	2.38819	2.31793	2.41956	2.30715	2.31351	2.29367	2.35697		0.12301	0.964238	-0.012052	-0.32584	A0A571BD95;A0A5F8MP95;Q9ES00;G3UZD6	Ubiquitin conjugation factor E4 B	Ube4b	1.67531	1.73427	1.73998	1.85948	1.81291	1.22758	1.27789	1.3241	1.30611	1.44297	+	4.81286	0.00462763	-0.44866	-9.316	A0A571BD95;A0A5F8MP95;Q9ES00;G3UZD6	Ubiquitin conjugation factor E4 B	Ube4b
A0A571BDS0;E9QQ93;O70373	-7.14709	-5.83022	-6.27922	-6.68005	-6.25774	-6.49715	-6.62644	-6.85088	-7.12795	-6.7775		0.65202	1	-0.337119	-1.36602	A0A571BDS0;E9QQ93;O70373	Xin actin-binding repeat-containing protein 1	Xirp1	0.940949	0.810327	0.968351	0.83863	0.996132	1.16622	1.2117	1.12074	0.923587	0.878435		1.01504	0.247297	0.149258	1.95679	A0A571BDS0;E9QQ93;O70373	Xin actin-binding repeat-containing protein 1	Xirp1
A0A571BDU2;A0A571BDP3;Q8C436	-5.09784	-3.08237	-5.83949	-4.64155	-4.88836	-3.48522	-5.19538	-5.31615	-5.25819	-5.2529		0.125971	0.964275	-0.191648	-0.332944	A0A571BDU2;A0A571BDP3;Q8C436	Protein-lysine methyltransferase METTL21D	Vcpkmt
A0A571BE63;Q9QZC8	1.96043	2.63433	1.89867	1.93018	2.00984	1.89177	1.97333	1.85788	1.90648	1.83071		0.631646	1	-0.194654	-1.388	A0A571BE63;Q9QZC8	Abhydrolase domain-containing protein 1	Abhd1	2.31283	3.47325	2.30256	1.99987	1.92912	2.42714	2.40775	2.59402	2.35282	2.18119		0.0127079	0.982664	-0.0109421	-0.0382229	A0A571BE63;Q9QZC8	Abhydrolase domain-containing protein 1	Abhd1
A0A571BEC4;Q3TNU4																			-8.83561	-1.80915	-8.30942	-4.91073	-5.66912	-8.4713		-8.56536		-8.41608		0.95081	0.268262	-2.57744	-2.03043	A0A571BEC4;Q3TNU4	Putative uncharacterized protein ENSP00000382790 homolog	Gm3414
A0A571BEC9;O88492	7.51503	6.91879	7.24545	7.39264	7.30777	7.23919	7.26939	7.35423	7.16252	7.24742		0.0723285	0.978428	-0.0213873	-0.204296	A0A571BEC9;O88492	Perilipin-4	Plin4	6.40539	5.83563	6.68551	6.46533	6.33811	6.75693	6.88623	6.8969	7.08322	7.0083		1.95638	0.0828023	0.580323	3.84295	A0A571BEC9;O88492	Perilipin-4	Plin4
A0A571BEI2;Q6PIU9	0.0543365	0.257027	0.168821	-0.0157566	0.110153	0.209984	0.140097	0.0302572	0.0700922	0.0895376		0.0431504	0.983945	-0.00692272	-0.123226	A0A571BEI2;Q6PIU9	Uncharacterized protein FLJ45252 homolog		-0.366649	-0.736699	-0.325485	-0.286025	-0.349989	-0.598969	-0.651022	-0.446054	-0.553987	-0.352869		0.509152	0.484321	-0.107611	-1.09648	A0A571BEI2;Q6PIU9	Uncharacterized protein FLJ45252 homolog
A0A571BEL9;P80317	5.26496	5.1827	5.38127	5.28746	5.29891	5.37553	5.44873	5.45582	5.16784	5.32699		0.549214	1	0.0719194	1.17053	A0A571BEL9;P80317	T-complex protein 1 subunit zeta	Cct6a	4.46317	4.95669	4.58734	4.61411	4.6302	4.17509	4.36561	4.30581	4.41386	4.34211		1.92681	0.0839551	-0.329807	-3.60765	A0A571BEL9;P80317	T-complex protein 1 subunit zeta	Cct6a
A0A571BF46;A0A571BF58;E9Q1W3;A2AQA9;A2AQB2;F6RDH3;G3UWS1;A0A1B0GSF5;F6X9B6;A0A1B0GSI0	-1.28187	0.350334	-0.882113	-0.918732	-0.899401	-0.854168	-0.952299	-1.28431	-1.34844	-0.889201		0.514969	1	-0.339326	-1.13885	A0A571BF46;A0A571BF58;E9Q1W3;A2AQA9		Neb	3.52643	3.13404	3.71015	3.08731	3.45476	4.16245	4.1878	3.96725	3.6365	3.49677		1.60651	0.121766	0.50761	2.77351	A0A571BF46;A0A571BF58;E9Q1W3;A2AQA9		Neb
A0A571BFA7;Q148V8	-4.37052	-3.8895	-4.48094	-4.42537	-4.15644	-4.062	-4.25586	-4.27096	-4.45183	-4.34045		0.0319603	0.988098	-0.0116644	-0.0925674	A0A571BFA7;Q148V8	Protein FAM83H	Fam83h	-5.14933	-4.5055	-4.82675	-4.47968	-4.42211	-4.81154	-4.87646	-4.90062	-4.74446	-4.54921		0.270959	0.681731	-0.0997831	-0.659278	A0A571BFA7;Q148V8	Protein FAM83H	Fam83h
A0A571BG95;E9PUE7;Q5SSL4;H3BJY3;H3BKV6	-1.18274	-1.50572	-0.991316	-1.02315	-1.06168	-1.01055	-0.97822	-1.00469	-1.05391	-0.921035		0.776699	1	0.15924	1.65042	A0A571BG95;E9PUE7;Q5SSL4	Active breakpoint cluster region-related protein	Abr	-0.368894	-1.57339	-0.346043	-0.419227	-0.393534	-0.0795765	-0.185137	-0.261206	-0.272195	-0.258751		0.789543	0.330819	0.408844	1.69388	A0A571BG95;E9PUE7;Q5SSL4	Active breakpoint cluster region-related protein	Abr
A0A571BGD8	-1.67755	-1.52705	-1.41228	-1.62511	-1.76111	-1.9888	-1.68911	-1.47342	-1.51305	-1.40965		0.0409748	0.983598	-0.0141874	-0.11762	A0A571BGD8
A0A571BGG1;A0A571BEF4;Q91X43;A0A571BET4	-0.134453	0.162737	0.108416	-0.172657	-0.0396843	0.058342	0.00375748	0.00832844	-0.0492735	-0.0276098		0.0715927	0.977587	0.0138372	0.202674	A0A571BGG1;A0A571BEF4;Q91X43;A0A571BET4	SH3 domain-containing protein 19	Sh3d19	-2.38843	-2.46623	-2.52111	-2.62354	-2.64358	-2.63075	-2.58096	-2.55475	-2.66378	-2.57368		0.659042	0.393181	-0.0722065	-1.39038	A0A571BGG1;A0A571BEF4;Q91X43;A0A571BET4	SH3 domain-containing protein 19	Sh3d19
A0A5F8MP96;P28661;Q5ND13;Q5ND09	-0.687883	-0.522676	-0.847769	-0.833332	-0.915285	-0.700584	-0.886488	-0.788039	-0.704593	-0.854403		0.118871	0.96288	-0.0254324	-0.318642	A0A5F8MP96;P28661;Q5ND13;Q5ND09	Septin-4	2020-09-04	-2.12584	-0.570428	-2.18332	-2.26785	-2.40252	-1.32017	-1.46877	-1.80482	-1.91127	-2.13464		0.19316	0.761611	0.182061	0.49325	A0A5F8MP96;P28661;Q5ND13;Q5ND09	Septin-4	2020-09-04
A0A5F8MPB5;Q61739	3.31526	3.76707	3.23842	3.2286	3.40092	3.16833	3.3246	3.3379	3.27351	3.25643		0.508904	1	-0.117901	-1.13709	A0A5F8MPB5;Q61739	Integrin alpha-6;Integrin alpha-6 heavy chain;Integrin alpha-6 light chain	Itga6	3.87169	3.36077	3.97197	3.69503	3.87844	4.37026	4.32075	4.20652	4.01301	3.85717		1.59226	0.124042	0.397963	2.74536	A0A5F8MPB5;Q61739	Integrin alpha-6;Integrin alpha-6 heavy chain;Integrin alpha-6 light chain	Itga6
A0A5F8MPD8;Q6PD31;A0A1B0GSQ2;A0A1B0GRP1;A0A1B0GRS7;A0A1B0GRQ7;A0A1B0GRL4;Q80VE1;A0A1B0GSP3;A0A1B0GSC9	-0.0917225	-0.164362	-0.148775	-0.067522	-0.0501022	-0.215012	-0.130306	-0.0508223	-0.177516	-0.0966406		0.352368	0.996298	-0.0295626	-0.807318	A0A5F8MPD8;Q6PD31;A0A1B0GSQ2;A0A1B0GRP1;A0A1B0GRS7;A0A1B0GRQ7	Trafficking kinesin-binding protein 1	Trak1	-0.610833	-0.542268	-0.612177	-0.588618	-0.757366	-0.65803	-0.770081	-0.678001	-0.703557	-0.613941		0.697292	0.373576	-0.0624695	-1.40701	A0A5F8MPD8;Q6PD31;A0A1B0GSQ2;A0A1B0GRP1;A0A1B0GRS7;A0A1B0GRQ7	Trafficking kinesin-binding protein 1	Trak1
A0A5F8MPF2;A0A5F8MP98;Q5SSZ5	0.967724	0.888098	1.04331	0.958961	0.928875	1.08666	0.890091	0.957332	0.894385	0.937663		0.0329149	0.987706	-0.00416737	-0.0948377	A0A5F8MPF2;A0A5F8MP98;Q5SSZ5	Tensin-3	Tns3	-0.281665	0.106898	-0.352474	-0.096694	-0.0459518	-0.0542297	-0.121368	-0.0969868	-0.173261	-0.0543499		0.148925	0.814817	0.0339382	0.396236	A0A5F8MPF2;A0A5F8MP98;Q5SSZ5	Tensin-3	Tns3
A0A5F8MPF3;A0A5F8MPN4;A0A5F8MPU7;Q8CJ19;A0A1D5RM34;A0A0N4SV64;A0A0N4SUZ1;A0A1D5RME9;A0A0N4SWA5;A0A140LID8;A0A140LJA5	-1.04775	-1.46627	-1.09591	-0.947744	-1.16224	-1.1577	-1.15874	-1.19419	-1.01831	-1.1508		0.0294299	0.98976	0.00803661	0.0864777	A0A5F8MPF3;A0A5F8MPN4;A0A5F8MPU7;Q8CJ19;A0A1D5RM34	Protein-methionine sulfoxide oxidase MICAL3	Mical3	-4.20364	-4.93992	-4.13766	-4.07469	-4.14171	-4.32078	-4.38025	-4.4758	-4.34075	-4.43266		0.215709	0.73646	-0.0905237	-0.552217	A0A5F8MPF3;A0A5F8MPN4;A0A5F8MPU7;Q8CJ19;A0A1D5RM34	Protein-methionine sulfoxide oxidase MICAL3	Mical3
A0A5F8MPF5;P0DMN7;D3Z6H8	-7.91618	-7.72124	-8.04052	-8.03347	-8.05181	-7.77589	-8.84304	-8.17655	-8.17432	-8.38883		0.839813	1	-0.319082	-1.72605	A0A5F8MPF5;P0DMN7;D3Z6H8	S-adenosylmethionine decarboxylase proenzyme 1;S-adenosylmethionine decarboxylase 1 alpha chain;S-adenosylmethionine decarboxylase 1 beta chain;S-adenosylmethionine decarboxylase proenzyme 2;S-adenosylmethionine decarboxylase 2 alpha chain;S-adenosylmethionine decarboxylase 2 beta chain	Amd1;Amd2
A0A5F8MPF6;A0A5F8MPH6;Q6P9R4	-0.669327	-0.594957	-0.501829	-0.523735	-0.577991	-0.58399	-0.611578	-0.684838	-0.337573	-0.627107		0.0231487	0.9916	0.00455074	0.0679641	A0A5F8MPF6;A0A5F8MPH6;Q6P9R4	Rho guanine nucleotide exchange factor 18	Arhgef18	-1.09085	-1.39922	-1.0603	-1.17897	-1.0803	-1.32121	-1.26822	-1.23182	-1.15478	-1.13595		0.366697	0.595749	-0.0604664	-0.844056	A0A5F8MPF6;A0A5F8MPH6;Q6P9R4	Rho guanine nucleotide exchange factor 18	Arhgef18
A0A5F8MPH8;E9Q2T3;O35452;A0A571BG59;A0A0G2JE11;Q8CH41;A2ACU7	-2.41105	-1.99332	-2.31769	-2.18879	-2.27597	-2.19164	-2.20613	-2.32394	-2.15089	-2.15349		0.158847	0.962616	0.0321459	0.41512	A0A5F8MPH8;E9Q2T3;O35452;A0A571BG59		Tnxb	0.5727	0.80684	0.34799	0.480847	0.347174	0.750122	0.702944	0.576639	0.647717	0.532932		0.664684	0.389967	0.130961	1.3911	A0A5F8MPH8;E9Q2T3;O35452;A0A571BG59		Tnxb
A0A5F8MPK9;Q9EP69	4.678	4.78719	4.64305	4.64854	4.78886	4.6639	4.685	4.64201	4.65774	4.54035		0.901007	1	-0.0713251	-1.72285	A0A5F8MPK9;Q9EP69	Phosphatidylinositide phosphatase SAC1	Sacm1l	5.16485	4.99793	4.97143	4.81224	4.78124	5.27903	5.21875	5.24537	5.079	5.03975		1.51657	0.133922	0.226843	2.69748	A0A5F8MPK9;Q9EP69	Phosphatidylinositide phosphatase SAC1	Sacm1l
A0A5F8MPL0;E9Q7P6;Q05860	-4.02764	-4.54983	-4.02984	-4.08589	-3.84141	-3.9941	-3.87585	-4.05695	-3.97211	-3.8471		0.581318	1	0.157701	1.26815	A0A5F8MPL0;E9Q7P6;Q05860	Formin-1	Fmn1
A0A5F8MPM4;E9QK82;P27573																			-1.50941	-0.872756	-2.18503	-2.93909	-2.20951	-0.769974	-0.980267	-1.22812	-2.24899	-3.15564		0.185258	0.770603	0.266558	0.468353	A0A5F8MPM4;E9QK82;P27573	Myelin protein P0	Mpz
A0A5F8MPN1;E9Q8I9	-4.00453	0.269909	-3.92358	-3.89996	-4.24187	-2.59614	-3.82407	-4.09989	-3.77996	-4.05932		0.224641	0.964827	-0.51187	-0.566929	A0A5F8MPN1;E9Q8I9	Protein furry homolog	Fry	-3.16833	-3.25282	-3.27421	-3.00662	-3.07467	-3.36309	-3.31963	-3.276	-3.21459	-3.2828		1.25456	0.181838	-0.135892	-2.39153	A0A5F8MPN1;E9Q8I9	Protein furry homolog	Fry
A0A5F8MPN7;B8ZXI1;A0A5F8MPV7;Z4YJE9;A0A5F8MPK7	-1.82425	-1.97147	-1.79663	-1.95905	-1.85781	-1.83272	-1.84088	-1.81761	-1.88142	-1.92174		0.230501	0.963055	0.0229677	0.571326	A0A5F8MPN7;B8ZXI1;A0A5F8MPV7;Z4YJE9	Queuine tRNA-ribosyltransferase subunit QTRTD1	Qtrtd1	-2.90947	-2.87352	-3.01216	-2.97794	-2.7166	-2.79777	-2.82198	-2.92981	-2.90538	-2.95953		0.0913122	0.885902	0.0150469	0.249754	A0A5F8MPN7;B8ZXI1;A0A5F8MPV7;Z4YJE9	Queuine tRNA-ribosyltransferase subunit QTRTD1	Qtrtd1
A0A5F8MPP4;P57080	1.22518	0.7022	1.17446	1.19108	1.14322	1.22777	1.17205	1.14116	1.15266	1.17349		0.368611	1	0.0861994	0.876955	A0A5F8MPP4;P57080	Ubiquitin carboxyl-terminal hydrolase 25	Usp25	0.794896	0.00261021	1.11714	0.89717	0.917433	0.186424	0.323551	0.394924	0.516864	0.53269		0.844938	0.307538	-0.354959	-1.74523	A0A5F8MPP4;P57080	Ubiquitin carboxyl-terminal hydrolase 25	Usp25
A0A5F8MPP7;A2AAY5	1.06403	0.962921	1.1296	1.04392	1.09527	1.10953	1.13076	1.12075	1.15609	1.16135		1.29899	1	0.0765467	2.56657	A0A5F8MPP7;A2AAY5	SH3 and PX domain-containing protein 2B	Sh3pxd2b	-1.53322	-1.33581	-1.71782	-1.67754	-1.69246	-1.40502	-1.45658	-1.50131	-1.62643	-1.45973		0.593725	0.428579	0.101554	1.25806	A0A5F8MPP7;A2AAY5	SH3 and PX domain-containing protein 2B	Sh3pxd2b
A0A5F8MPR1;Q9WV92;A0A3B2WD96;A0A5F8MPE1	-6.43412	-6.07096	-5.93286	-5.95131	-6.20634	-5.82106	-6.00521	-5.74773	-6.48054	-5.87857		0.362194	1	0.132499	0.82775	A0A5F8MPR1;Q9WV92;A0A3B2WD96;A0A5F8MPE1	Band 4.1-like protein 3;Band 4.1-like protein 3, N-terminally processed	Epb41l3
A0A5F8MPS7;P24638;B7ZCF5;B7ZCF4	2.78626	2.68238	2.83257	2.63856	2.67616	2.5309	2.74476	2.65103	2.70181	2.60658		0.736946	1	-0.0761721	-1.45689	A0A5F8MPS7;P24638;B7ZCF5	Lysosomal acid phosphatase	Acp2	2.49611	2.14547	2.38298	2.41124	2.34665	2.64216	2.67118	2.57273	2.48794	2.5925		1.95122	0.0832946	0.236813	3.57423	A0A5F8MPS7;P24638;B7ZCF5	Lysosomal acid phosphatase	Acp2
A0A5F8MPT3;Q5NCJ0;B2RUJ6;Q5NCJ1;Q5NCJ4;Q5NCJ5	-1.58137	-1.10784	-1.50948	-1.52339	-1.44099	-1.71084	-1.70627	-1.68725	-1.49406	-1.74054		1.31901	1	-0.235177	-2.47203	A0A5F8MPT3;Q5NCJ0;B2RUJ6;Q5NCJ1		Rapgef6
A0A5F8MPU2;A0A0R4IZZ6;Q6ZQ03	-2.99947	-3.55984	-2.96001	-2.83253	-2.93808	-3.27437	-2.93251	-2.83572	-2.76207	-2.91299		0.313326	0.972717	0.114455	0.734877	A0A5F8MPU2;A0A0R4IZZ6;Q6ZQ03	Formin-binding protein 4	Fnbp4	-0.551005	-1.08292	-0.689669	-0.69476	-0.624571	-0.479479	-0.568583	-0.571598	-0.583737	-0.576975		0.867403	0.299053	0.172511	1.82844	A0A5F8MPU2;A0A0R4IZZ6;Q6ZQ03	Formin-binding protein 4	Fnbp4
A0A5F8MPW1;Q3UTR7;P11859																			-3.5491	-3.92041	-3.78391	-3.66887	-3.48313	-3.62435	-3.61193	-3.51411	-3.58334	-3.57441		0.550708	0.455967	0.0994551	1.22439	A0A5F8MPW1;Q3UTR7;P11859	Angiotensinogen;Angiotensin-1;Angiotensin-2;Angiotensin-3;Angiotensin-4;Angiotensin 1-9;Angiotensin 1-7;Angiotensin 1-5;Angiotensin 1-4	Agt
A0A5F8MPW8;Q3U9D6;A0A5F8MP92;Q8R313	-3.07093	-2.98921	-3.05214	-2.98299	-3.06471	-3.04628	-3.17744	-3.01883	-3.26537	-3.03704		0.710567	1	-0.0769947	-1.48726	A0A5F8MPW8;Q3U9D6;A0A5F8MP92;Q8R313	Exocyst complex component 6	Exoc6
A0A5F8MPX4	2.44318	2.354	2.33171	2.48715	2.28412	2.24365	2.50169	2.51961	2.4656	2.36182		0.248928	0.961157	0.0384417	0.604732	A0A5F8MPX4			2.71079	2.43581	2.58881	2.42525	2.36541	2.87075	2.77857	2.87262	2.85641	2.89343	+	2.42666	0.0458495	0.349139	5.26707	A0A5F8MPX4
A0A5F8MPX8;Q921E6;A0A140LIG5;A0A140LIN6	-2.75233	-2.55645	-2.77446	-3.02758	-2.71561	-2.73682	-2.83606	-2.75597	-2.95056	-2.93668		0.390481	1	-0.0779345	-0.887076	A0A5F8MPX8;Q921E6;A0A140LIG5	Polycomb protein EED	Eed	-0.561597	-0.562036	-0.524368	-0.365611	-0.392929	-0.631948	-0.56661	-0.627005	-0.504474	-0.454762		0.687175	0.379098	-0.0756516	-1.38309	A0A5F8MPX8;Q921E6;A0A140LIG5	Polycomb protein EED	Eed
A0A5F8MPZ2;Q8CD76;Q7TNF4;Q5UE59;E9Q7C9;O88447	3.18331	2.73493	3.32197	3.16309	3.1752	3.27688	3.27536	3.31892	3.15526	3.30649		0.679738	1	0.150881	1.45592	A0A5F8MPZ2;Q8CD76;Q7TNF4;Q5UE59;E9Q7C9;O88447	Kinesin light chain 1	Klc1	3.21774	2.32662	3.45521	3.40876	3.44163	3.41311	3.42367	3.39482	3.38134	3.46391		0.497406	0.493087	0.245374	1.13808	A0A5F8MPZ2;Q8CD76;Q7TNF4;Q5UE59;E9Q7C9;O88447	Kinesin light chain 1	Klc1
A0A5F8MQC8;A0A5F8MPU6;Q3TAN8;A0A1D5RLB4																			-4.70948	-5.07143	-4.73483	-5.40386	-4.83711	-4.46815	-4.29913	-4.59888	-4.64406	-4.81781		1.36564	0.157274	0.385739	2.46695	A0A5F8MQC8;A0A5F8MPU6
A0A5H1ZRL3;Q8C4Y3;F6SWS9;F6UFF7	-0.549675	-0.335382	-0.587109	-0.592026	-0.531391	-0.418102	-0.546408	-0.396005	-0.740376	-0.467776		0.0236807	0.991601	0.00538311	0.0688297	A0A5H1ZRL3;Q8C4Y3	Negative elongation factor B	Nelfb	0.217393	-0.269105	0.233845	0.211417	0.383766	0.169882	0.166229	0.186533	0.21746	0.295		0.173394	0.786265	0.0515575	0.454996	A0A5H1ZRL3;Q8C4Y3	Negative elongation factor B	Nelfb
A0JNU3;A0A1Y7VLT0;A0A1Y7VIV3;A0A1Y7VK88	-2.07966	-2.89427	-2.12534	-1.88312	-2.51241	-2.11688	-2.19808	-2.07491	-2.33918	-2.14893		0.267788	0.965085	0.123363	0.662884	A0JNU3	60 kDa lysophospholipase;L-asparaginase;Platelet-activating factor acetylhydrolase	Aspg	0.375533	0.943038	0.831623	0.944184	0.96814	-0.627111	-0.452343	-0.196259	0.177712	0.289837	+	2.60077	0.0399441	-0.974136	-4.66722	A0JNU3	60 kDa lysophospholipase;L-asparaginase;Platelet-activating factor acetylhydrolase	Aspg
A0JNY3;Q8BUV3	1.9328	1.1848	1.79714	1.87607	1.77984	1.98152	1.80975	1.6794	1.86297	1.83506		0.353806	0.999423	0.11961	0.832838	A0JNY3;Q8BUV3	Gephyrin;Molybdopterin adenylyltransferase;Molybdopterin molybdenumtransferase	Gphn	2.23506	2.0695	2.48288	2.50285	2.47394	1.76336	1.83264	1.87214	2.00754	2.07139	+	2.43697	0.0454395	-0.443433	-4.29978	A0JNY3;Q8BUV3	Gephyrin;Molybdopterin adenylyltransferase;Molybdopterin molybdenumtransferase	Gphn
A0ZV96;Q8BHW2	-5.13993	-5.01456	-5.03541	-5.19766	-5.31343	-5.36781	-5.26005	-5.36458	-5.36614	-5.27067		1.62599	1	-0.185657	-3.08713	A0ZV96;Q8BHW2	Protein OSCP1	Oscp1
A1A550;A1A549;Q9Z1J1;A0A5F8MPS9;Q8C402;D3Z654;Q8BGZ9;P27782;Q00417	-4.52312	-3.92561	-4.68568	-4.83524	-4.67919	-4.56178	-4.60312	-4.47107	-4.7393	-4.80351		0.252182	0.961453	-0.105987	-0.623711	A1A550;A1A549;Q9Z1J1	Transcription factor 7-like 1	Tcf7l1	-5.40813	-6.882	-5.9741	-5.62959	-5.85183	-5.72245	-5.86041	-5.78773	-6.02767	-5.72445		0.184966	0.770759	0.124586	0.481416	A1A550;A1A549;Q9Z1J1	Transcription factor 7-like 1	Tcf7l1
A1A5B6;E9PWX7;S4R2S6	-7.04094	-6.40196	-6.86239	-6.57684	-7.15338	-6.87458	-6.74846	-7.06752	-6.83162	-7.10926		0.321845	0.97777	-0.119185	-0.760294	A1A5B6;E9PWX7;S4R2S6	TBC1 domain family member 25	Tbc1d25
A1BN54;Q7TPR4	4.12993	4.54443	4.44946	4.14116	4.21603	4.21917	4.23089	4.23216	4.20279	4.25432		0.331733	0.985505	-0.0683355	-0.803535	A1BN54;Q7TPR4	Alpha-actinin-1	Actn1	3.24605	3.4902	3.29152	3.16487	3.25344	3.12177	3.14775	3.15543	3.13075	3.13325		1.3104	0.16963	-0.151427	-2.77063	A1BN54;Q7TPR4	Alpha-actinin-1	Actn1
A1IGU4;E9Q5R6;A0A494BAB2	-5.75534	-4.80762	-5.9289	-5.61322	-5.68338	-5.18387	-5.68893	-5.5545	-5.54007	-5.5421		0.0957065	0.965051	0.0557981	0.26299	A1IGU4;E9Q5R6;A0A494BAB2	Rho guanine nucleotide exchange factor 37	Arhgef37
A1L3P4;B0QZV3;A0A140LJ55;A0A286YD31;Q8BLV3	1.59915	1.69156	1.36071	1.65632	1.8184	1.63449	1.58689	1.87476	1.43228	1.73227		0.0942339	0.965456	0.0269094	0.255287	A1L3P4;B0QZV3;A0A140LJ55	Sodium/hydrogen exchanger	Slc9a6	1.49595	1.93322	1.6927	1.80411	1.72295	1.68528	1.7162	1.61991	1.66317	1.66397		0.341351	0.617551	-0.0600773	-0.817659	A1L3P4;B0QZV3;A0A140LJ55	Sodium/hydrogen exchanger	Slc9a6
A2A432;E9PXY1;J3QJX0	1.88924	1.48864	1.81312	1.74743	1.81789	1.72174	1.75263	1.77028	1.76227	1.71103		0.0371151	0.985307	-0.00767689	-0.109132	A2A432;E9PXY1;J3QJX0	Cullin-4B	Cul4b	1.93262	1.25767	2.0549	1.9692	2.08089	1.68805	1.69757	1.78551	1.89589	1.949		0.128615	0.840608	-0.055854	-0.345943	A2A432;E9PXY1;J3QJX0	Cullin-4B	Cul4b
A2A464;Q8R4D1	-0.359423	-0.490952	-0.389074	-0.558409	-0.249899	-0.273344	-0.332447	-0.313767	-0.43423	-0.334941		0.56002	1	0.0718054	1.20284	A2A464;Q8R4D1	Sodium/hydrogen exchanger;Sodium/hydrogen exchanger 8	Slc9a8	-3.09538	-2.39007	-3.26178	-3.07842	-3.00275	-3.08126	-3.07291	-3.03963	-3.15312	-3.08482		0.329689	0.626566	-0.120669	-0.798487	A2A464;Q8R4D1	Sodium/hydrogen exchanger;Sodium/hydrogen exchanger 8	Slc9a8
A2A4B3;A2A4B1;Q99PI4																			-6.02175	-6.46281	-5.91731	-6.11982	-5.90574	-6.07673	-5.72119	-5.56133	-5.8796	-5.6914		1.23527	0.186927	0.299434	2.21615	A2A4B3;A2A4B1;Q99PI4	Phosphatidate phosphatase LPIN3	Lpin3
A2A4J8;Q9CQ80;A2A4K0;A8XY17;E9PXS9	-0.0998383	-0.261787	-0.331724	-0.190868	-0.328375	-0.123779	-0.270525	-0.313581	-0.547465	-0.252229		0.304811	0.971228	-0.0589972	-0.719846	A2A4J8;Q9CQ80;A2A4K0;A8XY17	Vacuolar protein-sorting-associated protein 25	Vps25	0.719041	1.30376	0.802652	0.878108	0.843409	0.309418	0.517437	0.54117	0.589471	0.584208		1.88515	0.0873787	-0.401053	-3.50701	A2A4J8;Q9CQ80;A2A4K0;A8XY17	Vacuolar protein-sorting-associated protein 25	Vps25
A2A4M9;A2A4N0;Q8VC04	-3.20395	-2.65041	-3.43748	-2.99387	-3.02345	-3.02061	-3.06353	-3.04543	-2.91913	-3.07131		0.103175	0.964458	0.0378296	0.285178	A2A4M9;A2A4N0;Q8VC04	Transmembrane protein 106A	Tmem106a
A2A4N8;K3W4P1;P97432;A2A4N5;A2A4N7;F6S397;Q05BC8	-1.36051	-0.87558	-1.32891	-1.39011	-1.29268	-1.41712	-1.40432	-1.41329	-1.54042	-1.38675		0.894121	1	-0.182823	-1.85048	A2A4N8;K3W4P1;P97432;A2A4N5;A2A4N7;F6S397;Q05BC8	Next to BRCA1 gene 1 protein	Nbr1	-0.41619	-0.538587	-0.264969	-0.31206	-0.305723	-0.602631	-0.509783	-0.591356	-0.628852	-0.494987		1.9193	0.0845412	-0.198016	-3.52307	A2A4N8;K3W4P1;P97432;A2A4N5;A2A4N7;F6S397;Q05BC8	Next to BRCA1 gene 1 protein	Nbr1
A2A4P0;A2A4N9	-0.0711136	0.00142097	-0.125916	-0.00926399	-0.0408707	-0.0591011	-0.116022	-0.0431108	-0.0661516	-0.0599394		0.320073	0.97811	-0.0197165	-0.754384	A2A4P0;A2A4N9	ATP-dependent RNA helicase DHX8	Dhx8	-0.463151	-1.51817	-0.60568	-0.744781	-0.585352	-0.609255	-0.587982	-0.617496	-0.582917	-0.585146		0.421334	0.550807	0.186868	0.987808	A2A4P0;A2A4N9	ATP-dependent RNA helicase DHX8	Dhx8
A2A4P3;A2A4P4;Q3THG9;F7BAN7;A2A4P5;Q9D9A7	0.827524	1.05847	0.676836	0.725719	0.605928	0.903139	0.729887	0.732835	0.667882	0.727427		0.112138	0.965041	-0.0266607	-0.302783	A2A4P3;A2A4P4;Q3THG9	Alanyl-tRNA editing protein Aarsd1	Gm27029;Aarsd1	0.798873	1.94455	1.17497	1.32973	1.28468	0.216875	0.324793	0.437763	0.585244	0.688259		2.18639	0.061267	-0.855974	-4.206	A2A4P3;A2A4P4;Q3THG9	Alanyl-tRNA editing protein Aarsd1	Gm27029;Aarsd1
A2A4Z1;Q9D1C1	-8.10078	-8.37657	-8.03175	-7.23498	-8.99624	-8.64479	-8.346	-8.67683	-7.29377	-8.6466		0.176006	0.963082	-0.173536	-0.446997	A2A4Z1;Q9D1C1	Ubiquitin-conjugating enzyme E2 C	Ube2c
A2A542;A2A545;A2A543;A0A0R4J194;Q8R3Z5;A0A0A6YWX5;A0A2U3TZ49;D3Z3Z3;J3QK20;C7IVS7;P54285;Q8R0S4;Q8CC27	-6.00187	-5.4939	-5.8631	-5.66194	-5.68256	-6.53027	-6.01052	-6.1673	-6.22594	-6.3561		2.50513	0.800147	-0.51735	-4.16929	A2A542;A2A545;A2A543;A0A0R4J194;Q8R3Z5	Voltage-dependent L-type calcium channel subunit beta-1	Cacnb1	-2.50408	-2.93208	-2.29309	-2.32284	-2.09181	-2.6729	-2.56809	-2.83636	-2.56193	-2.40234		0.519908	0.476139	-0.179544	-1.13042	A2A542;A2A545;A2A543;A0A0R4J194;Q8R3Z5	Voltage-dependent L-type calcium channel subunit beta-1	Cacnb1
A2A5R2;F6YCJ0	1.61938	2.73925	1.527	1.5321	1.54169	1.8174	1.57687	1.54528	1.45218	1.58606		0.334452	0.986144	-0.196327	-0.801421	A2A5R2	Brefeldin A-inhibited guanine nucleotide-exchange protein 2	Arfgef2	2.26111	2.98118	2.3779	2.37894	2.35952	1.86923	1.89082	1.95414	2.08101	2.08138		1.81567	0.094761	-0.496415	-3.62448	A2A5R2	Brefeldin A-inhibited guanine nucleotide-exchange protein 2	Arfgef2
A2A5Z6;A0A338P709	-4.32226	-5.78276	-4.2914	-4.16639	-4.42862	-4.74769	-4.27711	-4.24671	-4.14323	-4.20633		0.368578	1	0.27407	0.861768	A2A5Z6	E3 ubiquitin-protein ligase SMURF2	Smurf2	-4.90071	-4.62071	-4.54268	-4.2279	-4.01138	-4.28659	-4.32141	-4.44001	-4.45002	-4.40211		0.196652	0.757907	0.0806486	0.508462	A2A5Z6	E3 ubiquitin-protein ligase SMURF2	Smurf2
A2A690;F6VP19	-7.99364	-8.32556	-7.94493	-7.64051	-8.17292	-7.98236	-7.84591	-7.9534	-8.25084	-8.16398		0.0618755	0.978127	-0.0237871	-0.173644	A2A690;F6VP19	Protein TANC2	Tanc2
A2A699	-4.10272	-3.89313	-4.07827	-4.15181	-4.24692	-4.0147	-4.27466	-4.38812	-4.08235	-4.1655		0.472402	1	-0.0904926	-1.02262	A2A699	Protein FAM171A2	Fam171a2
A2A6A1	-1.87208	-2.30577	-1.7833	-1.95431	-1.80232	-1.9991	-1.84659	-1.82986	-1.8561	-1.82743		0.293528	0.965033	0.0717409	0.712328	A2A6A1	G patch domain-containing protein 8	Gpatch8	-0.0842409	0.100959	-0.0932999	-0.133088	-0.0550385	0.0296688	-0.049942	0.0213585	-0.0995684	0.0260906		0.346676	0.612898	0.0384632	0.801154	A2A6A1	G patch domain-containing protein 8	Gpatch8
A2A6J4;A2A6J7;P19973;A0A1B0GRF5	-1.67736	-1.40869	-1.41087	-1.68287	-1.49886	-1.67065	-1.34241	-1.89349	-1.5304	-1.74598		0.398937	1	-0.100857	-0.898971	A2A6J4;A2A6J7;P19973	Lymphocyte-specific protein 1	Lsp1
A2A6K0;A0A1B0GRY8;A2A6J8;P13412	-2.31215	-0.645773	-1.41758	-1.53111	-1.26513	-1.65902	-1.33991	-1.97284	-3.38142	-1.41981		0.532618	1	-0.52025	-1.13285	A2A6K0;A0A1B0GRY8;A2A6J8;P13412	Troponin I, fast skeletal muscle	Tnni2	1.42954	0.668805	1.72149	1.24753	1.56666	1.89393	1.96302	1.53111	1.58689	1.33286		0.776692	0.336289	0.334758	1.54526	A2A6K0;A0A1B0GRY8;A2A6J8;P13412	Troponin I, fast skeletal muscle	Tnni2
A2A6P4	-1.4108	-0.866274	-1.424	-1.35163	-1.30844	-1.64973	-1.47827	-1.49329	-1.52264	-1.66716		1.33618	1	-0.289991	-2.61113	A2A6P4		Fam104a	-3.68049	-2.10614	-3.43135	-3.37828	-3.40491	-4.22462	-3.96475	-3.96371	-4.09327	-3.96599		1.42203	0.147427	-0.842231	-2.96982	A2A6P4		Fam104a
A2A6Q5;Q8R568	0.0524654	-0.391146	-0.0409851	-0.131319	-0.00913429	0.0332966	-0.0508099	-0.0794916	-0.0712214	-0.0425959		0.319814	0.977393	0.0618593	0.771263	A2A6Q5	Cell division cycle protein 27 homolog	Cdc27	-0.830812	-1.42087	-0.948008	-1.3707	-1.04978	-1.16013	-1.06923	-1.06984	-1.15235	-1.2393		0.0401139	0.950584	-0.0141357	-0.117036	A2A6Q5	Cell division cycle protein 27 homolog	Cdc27
A2A6Q8;Q9CZ19;P09541	-3.64129	-2.71553	-2.76534	-3.00293	-2.62256	-2.91427	-2.65856	-3.19768	-4.29168	-2.53949		0.18428	0.961726	-0.170803	-0.469404	A2A6Q8;Q9CZ19;P09541	Myosin light chain 4	Myl4	-0.479379	-0.0385046	-0.220625	-0.657893	-0.641474	-0.0578289	0.0152092	-0.324366	-0.267642	-0.446028		0.626121	0.410535	0.191444	1.29147	A2A6Q8;Q9CZ19;P09541	Myosin light chain 4	Myl4
A2A6S1;Q3TB48																			-3.4173	-1.85435	-3.55909	-1.98504	-2.35905	-2.63223	-3.12194	-3.14219	-2.86652	-3.15096		0.401165	0.566588	-0.3478	-0.932302	A2A6S1;Q3TB48	Transmembrane protein 104	Tmem104
A2A6T1;REV__Q8BVR0	-1.61519	-1.51493	-1.34985	-1.4803	-1.4384	-1.48387	-1.51356	-1.54722	-1.46656	-1.41313		0.0360682	0.98562	-0.00513058	-0.104337	A2A6T1	Cerebellar degeneration-related protein 2-like	Cdr2l	-1.31149	-1.14302	-1.27041	-1.16681	-1.11938	-1.24237	-1.16002	-1.30815	-1.26074	-1.17594		0.239696	0.710847	-0.0272198	-0.585452	A2A6T1	Cerebellar degeneration-related protein 2-like	Cdr2l
A2A6U3;A2A6U5;A8Y5D3;REV__Q6NSQ7	3.03657	3.40106	3.06304	3.05401	3.12337	3.38293	3.06898	3.07801	2.97274	3.08052		0.0705255	0.977059	-0.0189768	-0.195195	A2A6U3		2020-09-09	2.95875	3.42294	3.08284	3.30492	3.21068	3.00136	2.95429	2.97056	3.02576	2.96175		1.23666	0.186568	-0.213283	-2.58388	A2A6U3		2020-09-09
A2A791;F6VYE2	-4.40799	-4.35472	-4.17871	-4.1075	-3.92809	-4.01026	-4.19627	-4.19386	-4.17362	-4.07497		0.288055	0.96488	0.0656075	0.695878	A2A791;F6VYE2	Zinc finger MYM-type protein 4	Zmym4
A2A7B5	-1.05002	-1.70518	-0.968319	-0.914665	-1.00117	-1.13103	-0.948179	-0.975341	-0.998136	-0.887713		0.39604	1	0.139792	0.923087	A2A7B5		Prdm2	-1.25367	-1.40369	-1.48022	-1.47942	-1.39495	-1.08559	-1.17064	-1.14068	-1.23443	-1.29441		2.35651	0.0502075	0.217241	3.94552	A2A7B5		Prdm2
A2A7F4;E9Q532	-3.80982	-3.98097	-4.07089	-4.19406	-3.82732	-3.82898	-3.94657	-3.94848	-3.99542	-3.77805		0.408491	1	0.0771114	0.922197	A2A7F4;E9Q532		Rlf	-4.80373	-6.78088	-4.77671	-4.60404	-4.6082	-4.46299	-4.56637	-4.63964	-4.50888	-4.49035		0.623871	0.411623	0.581065	1.38424	A2A7F4;E9Q532		Rlf
A2A7F7;F6Z4F8;Q9WU20	-2.72018	-2.38408	-2.8527	-2.82363	-2.76637	-2.56358	-2.77324	-2.88254	-2.95613	-2.94601		0.476527	1	-0.11491	-1.02996	A2A7F7;F6Z4F8;Q9WU20	Methylenetetrahydrofolate reductase	Mthfr	-5.36412	-4.01661	-5.36152	-4.52917	-4.55166	-5.0849	-5.38165	-5.37768	-4.99969	-5.03537		0.703556	0.370612	-0.411243	-1.49265	A2A7F7;F6Z4F8;Q9WU20	Methylenetetrahydrofolate reductase	Mthfr
A2A7K5;Q9EQS3	0.0784283	-1.16888	0.140005	0.0619164	0.0121937	-0.225201	0.0376053	-0.0256968	0.0279016	-0.152705		0.159568	0.96276	0.107648	0.422808	A2A7K5;Q9EQS3	C-Myc-binding protein	Mycbp	1.24516	-0.532445	1.36531	1.33985	1.29944	0.992542	0.996574	0.92462	1.04174	1.0121		0.0462873	0.941737	0.050053	0.135265	A2A7K5;Q9EQS3	C-Myc-binding protein	Mycbp
A2A7S7;Q91WQ3;F6VXZ2	4.82511	4.38299	4.72325	4.6494	4.7094	4.71611	4.66857	4.67746	4.60879	4.62037		0.000990164	0.998763	0.000231743	0.003014	A2A7S7;Q91WQ3	Tyrosine--tRNA ligase;Tyrosine--tRNA ligase, cytoplasmic;Tyrosine--tRNA ligase, cytoplasmic, N-terminally processed	Yars	5.11161	4.56212	5.2305	5.40062	5.4037	4.64923	4.7562	4.84538	4.94414	5.02342		0.876903	0.296141	-0.298035	-1.76811	A2A7S7;Q91WQ3	Tyrosine--tRNA ligase;Tyrosine--tRNA ligase, cytoplasmic;Tyrosine--tRNA ligase, cytoplasmic, N-terminally processed	Yars
A2A7S8																			-6.17857	-5.36705	-6.17031	-5.96452	-6.14688	-6.62657	-6.65578	-6.61921	-6.5405	-6.598		1.86352	0.0899947	-0.642545	-4.12278	A2A7S8	Uncharacterized protein KIAA1522	Kiaa1522
A2A841;P48193;A2A839;A2A838;A0A571BEG4;A2A842;A2AD32;F7BUB8;A0A1D5RLV1;F7CR30	1.15473	0.23802	0.991341	1.09735	0.931795	0.736177	0.850367	0.990663	0.853202	0.889873		0.0371516	0.985362	-0.0185907	-0.108864	A2A841;P48193;A2A839;A2A838;A0A571BEG4;A2A842;A2AD32;F7BUB8	Protein 4.1	Epb4.1;Epb41	2.5834	1.37166	2.62464	2.49944	2.60363	2.25187	2.37515	2.40762	2.27859	2.3739		0.00116858	0.998109	0.000872803	0.00357622	A2A841;P48193;A2A839;A2A838;A0A571BEG4;A2A842;A2AD32;F7BUB8	Protein 4.1	Epb4.1;Epb41
A2A8E2;B7ZC72;B7ZC71;Q8BHG2;A2A8E4;D6REH4	2.10492	2.24096	2.0576	1.93813	2.11752	2.24656	2.18237	2.20985	2.12722	2.16548		0.883639	1	0.0944681	1.78542	A2A8E2;B7ZC72;B7ZC71;Q8BHG2;A2A8E4	UPF0587 protein C1orf123 homolog	0610037L13Rik	0.589955	0.999724	0.997877	1.25416	1.07741	0.319345	0.586952	0.443701	0.661946	0.6026		2.02716	0.0756236	-0.460916	-3.67315	A2A8E2;B7ZC72;B7ZC71;Q8BHG2;A2A8E4	UPF0587 protein C1orf123 homolog	0610037L13Rik
A2A8L5;F6Y3V0;F6S1X8	-4.24625	-4.01756	-4.26466	-3.98655	-4.16629	-4.20154	-4.42102	-4.41812	-3.72474	-4.2104		0.162221	0.962119	-0.0589043	-0.422751	A2A8L5;F6Y3V0;F6S1X8	Receptor-type tyrosine-protein phosphatase F	Ptprf
A2A8R7;B2RX14;A0A0A0MQJ6;A2A9H0	-6.70643	-4.54733	-6.77284	-6.60516	-7.03853	-6.59908	-6.75542	-6.63408	-6.56874	-6.68426		0.278868	0.963655	-0.314257	-0.692804	A2A8R7;B2RX14;A0A0A0MQJ6	Terminal uridylyltransferase 4	Zcchc11	-1.89032	-3.47147	-2.16696	-2.301	-2.26575	-1.77959	-1.93239	-1.91034	-2.14468	-2.05264		0.763471	0.342289	0.455172	1.62639	A2A8R7;B2RX14;A0A0A0MQJ6	Terminal uridylyltransferase 4	Zcchc11
A2A8S2;Q91VU1;A2A8S3	-0.175621	0.220182	-0.0775776	0.172094	-0.114674	-0.011858	-0.0134182	0.100736	0.239923	-0.0438852		0.206402	0.964155	0.0494184	0.516341	A2A8S2;Q91VU1	Protein YIPF;Protein YIPF1	Yipf1	1.06634	1.39708	1.03563	0.963145	1.08135	1.01572	0.885082	1.09072	0.962308	0.986361		0.707882	0.36813	-0.120669	-1.4698	A2A8S2;Q91VU1	Protein YIPF;Protein YIPF1	Yipf1
A2A8U2	-1.61002	-1.39555	-1.49084	-1.02793	-1.68473	-1.58608	-1.40783	-1.6324	-1.27211	-1.62592		0.183628	0.962249	-0.0630545	-0.467227	A2A8U2	Transmembrane protein 201	Tmem201	-0.973729	-0.796802	-1.55077	-1.67893	-1.48515	-0.824186	-0.774063	-1.0298	-1.02717	-1.19126		0.858469	0.302345	0.327779	1.73257	A2A8U2	Transmembrane protein 201	Tmem201
A2A8V9;E9PUK6;E9QKA4;A2A8V8;Q52KI8;F6UK16;F7BWM1;A2A983;F6T4M4	2.54464	2.23687	2.57713	2.53623	2.45291	2.37872	2.53782	2.5487	2.45326	2.56153		0.141957	0.965217	0.0264528	0.37321	A2A8V9;E9PUK6;E9QKA4;A2A8V8;Q52KI8;F6UK16	Serine/arginine repetitive matrix protein 1	Srrm1	2.74122	2.58174	2.72831	2.60408	2.8037	2.5063	2.62409	2.62047	2.65176	2.6831		0.714828	0.365025	-0.0746651	-1.43693	A2A8V9;E9PUK6;E9QKA4;A2A8V8;Q52KI8;F6UK16	Serine/arginine repetitive matrix protein 1	Srrm1
A2A8W8;O08605;F6Y5U1;F6YIU3;F6VT22	-2.6082	-2.86412	-2.6095	-2.70262	-2.59768	-2.54024	-2.6798	-2.73826	-2.63773	-2.70551		0.0971571	0.964552	0.016116	0.263746	A2A8W8;O08605	MAP kinase-interacting serine/threonine-protein kinase 1	Mknk1
A2A934;A2A930;A2A931;A2A933;A2A935																			-5.20549		-5.15518	-5.47599	-5.34614	-5.25097	-5.41164	-5.12096	-5.37379	-5.11439		0.168569	0.791963	0.0413477	0.434293	A2A934;A2A930;A2A931;A2A933;A2A935	PR domain zinc finger protein 16	Prdm16
A2A9C3;V9GXW1	-1.85091	-2.29816	-1.88059	-2.0001	-1.78962	-1.90408	-1.9443	-1.89724	-1.83553	-1.91327		0.286982	0.964913	0.0649908	0.706105	A2A9C3	Protein SZT2	Szt2	-2.40381	-2.53958	-2.38951	-2.49074	-2.45948	-2.36574	-2.46509	-2.3251	-2.39788	-2.32374		1.17666	0.201293	0.081115	2.12324	A2A9C3	Protein SZT2	Szt2
A2A9F7;Q8VEJ1	-7.25461	-7.25282	-7.84873	-7.71668	-6.92335	-7.25411	-7.50798	-7.84663	-7.25657	-7.60259		0.183152	0.961468	-0.0943398	-0.465374	A2A9F7;Q8VEJ1	GPN-loop GTPase 2	Gpn2
A2A9I0;O35166	1.68997	1.66619	1.7625	1.71216	1.65801	1.67593	1.72521	1.67946	1.70249	1.67064		0.123045	0.96432	-0.00701542	-0.328662	A2A9I0;O35166	Golgi SNAP receptor complex member 2	Gosr2	0.856162	1.08032	0.76162	0.687991	0.592922	1.17562	0.935822	0.890287	0.692721	0.806952		0.40589	0.562699	0.104478	0.903383	A2A9I0;O35166	Golgi SNAP receptor complex member 2	Gosr2
A2A9M5;A2A9M4;Q8R1A4;A0A0U1RNK7;E9PX48;A0A0U1RNY4;A2AW79;F6ZJ55;A0A0U1RPH6;A0A0U1RP53	3.10567	2.8097	3.0558	2.91106	3.07512	3.22277	3.13168	3.09488	2.91603	3.16999		0.765934	1	0.115597	1.50317	A2A9M5;A2A9M4;Q8R1A4;A0A0U1RNK7;E9PX48	Dedicator of cytokinesis protein 7	Dock7	1.80744	2.1772	2.51084	2.13045	2.16668	2.02207	1.93785	1.87723	2.02619	2.00175		0.759299	0.344139	-0.185505	-1.61136	A2A9M5;A2A9M4;Q8R1A4;A0A0U1RNK7;E9PX48	Dedicator of cytokinesis protein 7	Dock7
A2A9P6;P24788	1.16317	1.12852	1.18323	1.09858	1.13537	1.04541	1.16821	1.23498	0.968408	1.16294		0.20094	0.96084	-0.0257845	-0.515119	A2A9P6;P24788	Cyclin-dependent kinase 11B	Cdk11b	1.92946	1.4978	1.92956	1.89867	2.04398	1.87572	1.76058	1.84698	1.74318	1.97233		0.0698208	0.910718	-0.0201385	-0.196199	A2A9P6;P24788	Cyclin-dependent kinase 11B	Cdk11b
A2A9W1;A2A9W3;Q3UBZ5	-2.09158	-2.93641	-1.92388	-2.0576	-2.07556	-2.18337	-1.98251	-2.04057	-2.04579	-2.00792		0.375657	1	0.164975	0.888961	A2A9W1;A2A9W3;Q3UBZ5	MIF4G domain-containing protein	Mif4gd	-1.10402	-1.44453	-0.862844	-0.860175	-0.734509	-1.45248	-1.38679	-1.43448	-1.21334	-1.08253		1.14374	0.208587	-0.312708	-2.15797	A2A9W1;A2A9W3;Q3UBZ5	MIF4G domain-containing protein	Mif4gd
A2AA71;A2AA72																			-4.30079	-4.12611	-5.29054	-4.3594	-4.2171	-6.17552	-6.21272	-5.80393	-5.76994	-5.85926	+	3.06207	0.027385	-1.50549	-6.48884	A2AA71		Sec24a
A2AAE1;A0A1D5RMC4;A2AB97;F6YAT5;F6RPM4	-2.81752	-3.05267	-2.76427	-2.92525	-3.0088	-2.98749	-2.89111	-3.04555	-2.86451	-2.96418		0.234219	0.963059	-0.0368612	-0.577148	A2AAE1;A0A1D5RMC4	Uncharacterized protein KIAA1109	Kiaa1109	-5.47152	-5.92585	-5.40452	-5.11227	-5.29724	-5.24016	-5.17972	-5.32097	-5.45264	-5.34764		0.406185	0.562425	0.134053	0.936517	A2AAE1;A0A1D5RMC4	Uncharacterized protein KIAA1109	Kiaa1109
A2AAN0;O35250;A2AAN3;A2AAN4	1.58005	1.18166	1.72242	1.71879	1.55298	1.63791	1.65388	1.58847	1.83401	1.64656		0.512915	1	0.120984	1.12779	A2AAN0;O35250	Exocyst complex component 7	Exoc7	1.39452	0.804164	1.37396	1.2505	1.34829	1.24605	1.25216	1.16928	1.19715	1.1624		0.0923509	0.884815	-0.0288792	-0.258041	A2AAN0;O35250	Exocyst complex component 7	Exoc7
A2ABU4																			-2.11992	-2.72486	-1.9759	-2.21883	-2.06783	-1.96474	-1.94858	-2.02914	-1.93752	-1.99528		0.869405	0.298465	0.24642	1.85434	A2ABU4	Myomesin-3	Myom3
A2ABV5;A2BDP0;A2BDN7	-1.65891	-1.64818	-1.73695	-1.75267	-1.62821	-1.78385	-1.58117	-1.63588	-1.58749	-1.68976		0.270683	0.963158	0.0293543	0.650538	A2ABV5;A2BDP0	Mediator of RNA polymerase II transcription subunit 14	Med14	-2.0845	-1.97284	-2.18546	-2.39991	-2.3426	-1.93493	-2.0761	-2.01368	-2.08404	-2.0965		0.90868	0.284356	0.156009	1.84134	A2ABV5;A2BDP0	Mediator of RNA polymerase II transcription subunit 14	Med14
A2ABY3;Q922E4	1.90319	1.08096	1.30927	1.27751	1.50315	1.82544	1.5795	1.95444	1.08572	1.87869		0.569361	1	0.249942	1.18763	A2ABY3;Q922E4	Ethanolamine-phosphate cytidylyltransferase	Pcyt2	0.379926	0.327941	0.368879	0.530871	0.3132	-0.236483	-0.156258	-0.0168571	-0.0671053	0.0215645	+	4.1976	0.00836919	-0.475191	-7.80502	A2ABY3;Q922E4	Ethanolamine-phosphate cytidylyltransferase	Pcyt2
A2AC29;P70245	-0.478136	-0.728128	-0.273546	0.15773	-0.77499	-0.685495	-0.244555	-0.603545	-0.0228853	-0.483857		0.0185354	0.991523	0.0113466	0.0542292	A2AC29;P70245	3-beta-hydroxysteroid-Delta(8),Delta(7)-isomerase	Ebp
A2ACC6;E9Q0J2;Q8BQZ4;A2ACC7	0.722376	0.275494	0.582293	0.578249	0.631947	0.642731	0.664511	0.576787	0.582402	0.563806		0.246226	0.96076	0.0479757	0.616136	A2ACC6;E9Q0J2;Q8BQZ4;A2ACC7	Ral GTPase-activating protein subunit beta	Ralgapb	0.260058	0.594186	0.348404	0.295333	0.272741	0.0937939	0.20356	0.275524	0.209441	0.229473		1.14827	0.207786	-0.151786	-2.20797	A2ACC6;E9Q0J2;Q8BQZ4;A2ACC7	Ral GTPase-activating protein subunit beta	Ralgapb
A2ACG7;Q9DBG6	4.28562	4.05101	4.09798	4.06286	4.31862	4.0832	4.23228	4.3516	4.34706	4.39964		0.749936	1	0.119539	1.47728	A2ACG7;Q9DBG6	Dolichyl-diphosphooligosaccharide--protein glycosyltransferase subunit 2	Rpn2	3.9679	4.17553	3.67388	3.54921	3.58098	4.20136	4.03976	4.03824	3.82902	3.85898		0.718471	0.363348	0.203975	1.46458	A2ACG7;Q9DBG6	Dolichyl-diphosphooligosaccharide--protein glycosyltransferase subunit 2	Rpn2
A2ACM0;Q8K4Q0;E9PXZ5;F6U5L3;F7CN67;F7B6I3;F7BQS0	1.13315	0.953989	1.11841	1.08984	1.11981	1.11665	1.05804	1.09951	1.07257	1.01309		0.109021	0.964464	-0.0110666	-0.294556	A2ACM0;Q8K4Q0	Regulatory-associated protein of mTOR	Rptor	1.34465	1.41446	1.36837	1.5313	1.58041	1.1297	1.10465	1.19392	1.24207	1.32146	+	2.45299	0.04506	-0.249479	-4.12383	A2ACM0;Q8K4Q0	Regulatory-associated protein of mTOR	Rptor
A2ACV6;E1U8D0	-1.48071	-1.78423	-1.47158	-1.44228	-1.48155	-1.42892	-1.46466	-1.51099	-1.56248	-1.4495		0.297896	0.966837	0.0487589	0.718999	A2ACV6;E1U8D0	Protein SOGA1;N-terminal form;C-terminal 80 kDa form	Soga1	-5.35606	-5.11925	-5.22085	-5.58022	-5.40553	-5.3251	-5.3011	-5.40385	-5.5121	-5.32093		0.157477	0.804333	-0.0362343	-0.410807	A2ACV6;E1U8D0	Protein SOGA1;N-terminal form;C-terminal 80 kDa form	Soga1
A2ACZ1;Q9D903	-1.75486	-1.61723	-1.67812	-1.71628	-1.80427	-1.82509	-1.84782	-1.60921	-1.72677	-1.73761		0.277969	0.963125	-0.0351461	-0.663056	A2ACZ1;Q9D903	Probable rRNA-processing protein EBP2	Ebna1bp2	-1.24667	-1.79982	-1.51262	-1.34138	-1.31367	-1.42624	-1.3495	-1.32734	-1.36493	-1.19991		0.456148	0.523034	0.109252	1.02891	A2ACZ1;Q9D903	Probable rRNA-processing protein EBP2	Ebna1bp2
A2AD03;Q9QXG2;Q3UR39;A0A0R4J1A1;Q9QZD5	-0.77693	-0.61017	-0.552061	-0.382328	-0.810146	-0.700674	-0.687132	-0.774695	-0.442676	-0.69057		0.129095	0.964647	-0.0328222	-0.340819	A2AD03;Q9QXG2;Q3UR39	Rab proteins geranylgeranyltransferase component A 1	Chm	-2.83626	-2.97717	-2.67201	-2.63961	-2.93085	-3.02161	-3.03346	-2.9477	-2.8592	-2.79422		0.731326	0.356991	-0.120059	-1.46593	A2AD03;Q9QXG2;Q3UR39	Rab proteins geranylgeranyltransferase component A 1	Chm
A2ADA5	-2.3052	-2.48519	-1.31544	-2.18476	-2.46039	-2.66227	-2.45636	-2.60335	-2.03872	-2.42692		0.552892	1	-0.287328	-1.18897	A2ADA5	tRNA pseudouridine synthase-like 1	Pusl1	-3.01201	-3.37184	-3.01197	-3.24006	-3.25418	-2.61867	-2.77877	-2.73541	-2.71301	-2.79483	+	2.78448	0.0335608	0.449872	5.76896	A2ADA5	tRNA pseudouridine synthase-like 1	Pusl1
A2ADA6;Q6NXL5	-8.30586		-8.47107	-8.81003	-9.14902	-9.19771	-9.32766	-9.13326		-9.51006		1.40404	1	-0.608174	-2.96945	A2ADA6;Q6NXL5		Acap3
A2ADE0;Z4YJW6;Q80TQ5	-0.874229	-1.0859	-0.854439	-0.985762	-0.780716	-0.948824	-0.93243	-0.881063	-0.976033	-0.869205		0.0315864	0.988538	-0.00530186	-0.0924487	A2ADE0;Z4YJW6;Q80TQ5	Pleckstrin homology domain-containing family M member 2	Plekhm2	-2.29498	-2.09731	-2.44259	-2.26556	-2.28558	-2.16482	-2.246	-2.15184	-2.33734	-2.29466		0.23779	0.712802	0.03827	0.583085	A2ADE0;Z4YJW6;Q80TQ5	Pleckstrin homology domain-containing family M member 2	Plekhm2
A2ADF7	-1.43206	-0.794659	-1.51312	-1.40994	-1.56779	-1.44077	-1.34282	-1.31302	-1.30034	-1.49479		0.0857915	0.969869	-0.0348333	-0.239907	A2ADF7	Solute carrier family 25 member 34	Slc25a34	1.57837	2.06556	1.56709	1.62737	1.55338	1.66527	1.64479	1.71557	1.92168	1.8747		0.325787	0.630537	0.0860497	0.763645	A2ADF7	Solute carrier family 25 member 34	Slc25a34
A2ADH1;Q9CQY5	2.83172	3.11294	2.92249	2.98398	2.89509	2.81051	2.99945	2.79615	3.01638	2.78621		0.437051	1	-0.0675028	-0.959568	A2ADH1;Q9CQY5	Magnesium transporter protein 1	Magt1	2.52893	2.12404	2.07179	1.82394	1.91057	2.63816	2.52985	2.5686	2.3263	2.30907		1.49463	0.136084	0.382544	2.75664	A2ADH1;Q9CQY5	Magnesium transporter protein 1	Magt1
A2ADR8;Q8R3G1	0.00615883	-0.770031	-0.0218334	-0.157873	0.0367432	-0.191244	-0.0607624	-0.0852766	-0.137183	-0.0600557		0.186669	0.964015	0.0744627	0.486732	A2ADR8;Q8R3G1	Nuclear inhibitor of protein phosphatase 1	Ppp1r8	0.0449553	-0.963624	0.172588	0.350429	0.34103	-0.16008	-0.119341	0.0246086	-0.120568	0.0737286		0.0696356	0.910847	-0.0494061	-0.198329	A2ADR8;Q8R3G1	Nuclear inhibitor of protein phosphatase 1	Ppp1r8
A2ADY9;Q9DAF3	2.82923	2.86375	2.90075	2.93097	2.74915	2.98238	2.78594	2.86865	2.87287	2.82932		0.107516	0.964542	0.0130613	0.287969	A2ADY9	Protein DDI1 homolog 2	Ddi2	2.26877	2.25512	2.48811	2.71475	2.72059	1.83991	1.92989	1.96305	2.12559	2.19364		2.23755	0.0576323	-0.47905	-3.96168	A2ADY9	Protein DDI1 homolog 2	Ddi2
A2AE27;Q9DBT5	-0.287165	-0.059309	-0.142729	-0.309206	-0.291458	-0.300907	-0.239225	-0.370339	-0.121785	-0.314841		0.342877	0.992519	-0.0514463	-0.78779	A2AE27;Q9DBT5	AMP deaminase 2	Ampd2	-1.88603	-0.944648	-1.77808	-1.82992	-1.73389	-1.86105	-1.95606	-2.12262	-1.96742	-2.21569		1.0505	0.236609	-0.390058	-2.10201	A2AE27;Q9DBT5	AMP deaminase 2	Ampd2
A2AEB5;A2AEB4;A2AEB3;Q9R0Q4;A2AEB8;A2AEB7;A2AEB6	-2.03273	-2.40121	-2.01266	-1.84506	-2.03768	-2.12606	-2.09634	-2.10816	-1.95504	-2.20976		0.123872	0.964255	-0.0332052	-0.332263	A2AEB5;A2AEB4;A2AEB3;Q9R0Q4	Mortality factor 4-like protein 2	Morf4l2	-1.95282	-2.28012	-2.27891	-1.9005	-2.06531	-1.96582	-1.96987	-2.1883	-2.41396	-2.22387		0.19526	0.759618	-0.0568335	-0.489191	A2AEB5;A2AEB4;A2AEB3;Q9R0Q4	Mortality factor 4-like protein 2	Morf4l2
A2AEC2;Q9DB24;Q8R0A5;Q8CCT4	-3.87332	-3.54333	-3.75376	-3.71336	-3.92494	-3.72487	-3.5698	-3.53729	-3.71839	-3.6407		0.806152	1	0.123532	1.60822	A2AEC2;Q9DB24;Q8R0A5;Q8CCT4	Transcription elongation factor A protein-like 3;Transcription elongation factor A protein-like 5	Tceal3;Tceal6;Tceal5	-3.72093	-3.24185	-3.59191	-3.62738	-3.73511	-3.37316	-3.37782	-3.52297	-3.52211	-3.4912		0.61196	0.417873	0.125982	1.31469	A2AEC2;Q9DB24;Q8R0A5;Q8CCT4	Transcription elongation factor A protein-like 3;Transcription elongation factor A protein-like 5	Tceal3;Tceal6;Tceal5
A2AEG3;A2AEG6;P35803	-1.82854	-2.02967	-1.50724	-1.71251	-1.40664	-1.49133	-1.65507	-1.69353	-1.58692	-1.60231		0.326124	0.97864	0.0910921	0.780928	A2AEG3;A2AEG6;P35803	Neuronal membrane glycoprotein M6-b	Gpm6b	-0.678273	-1.3506	-0.724224	-0.449759	-0.472336	-0.0800362	-0.24279	-0.283564	-0.493951	-0.478426		1.21112	0.192919	0.419286	2.32079	A2AEG3;A2AEG6;P35803	Neuronal membrane glycoprotein M6-b	Gpm6b
A2AEK1																			-2.42257	-1.01252	-2.45633	-2.3864	-2.33784	-2.3576	-2.43516	-2.45056	-2.40889	-2.28137		0.399368	0.568074	-0.263586	-0.941254	A2AEK1		Cstf2
A2AEW0;A2AEW1;Q64092;D3Z6Q7;Q9WTW4	-0.117792	3.21103	-0.113291	-0.151642	-0.0991516	0.469219	0.161566	-0.00995731	0.12703	-0.012908		0.233716	0.963553	-0.39884	-0.593396	A2AEW0;A2AEW1;Q64092	Transcription factor E3	Tfe3	-1.18206	-1.87243	-0.78372	-0.740649	-1.175	-1.06864	-0.744381	-1.12841	-1.06572	-1.0241		0.275477	0.677773	0.144521	0.675105	A2AEW0;A2AEW1;Q64092	Transcription factor E3	Tfe3
A2AF47;A2AF67;A2AF65	-0.387997	-0.355581	-0.385937	-0.445732	-0.298483	-0.390751	-0.3771	-0.518929	-0.362376	-0.39243		0.407169	1	-0.0335714	-0.906933	A2AF47;A2AF67	Dedicator of cytokinesis protein 11	Dock11	-0.462352	-0.901864	-0.589041	-1.06725	-0.753626	-0.371845	-0.284565	-0.578991	-0.687757	-0.860571		0.650826	0.397656	0.19808	1.31981	A2AF47;A2AF67	Dedicator of cytokinesis protein 11	Dock11
A2AFG7;A2AFG8;Q6PGJ3;P11627	-6.89824	-6.97799	-6.99346	-6.77332	-7.19486	-6.6573	-7.1818	-7.68362	-6.03466	-6.59332		0.182947	0.961737	0.137433	0.476206	A2AFG7;A2AFG8;Q6PGJ3;P11627	Neural cell adhesion molecule L1	L1cam
A2AFK4;I6L986	-1.69562	-1.58291	-1.61094	-1.6215	-1.63832	-1.70503	-1.69509	-1.49203	-1.60602	-1.63454		0.0265452	0.990212	0.00331593	0.0776561	A2AFK4;I6L986		Mtg2	-1.10224	-0.92759	-0.870304	-1.08197	-0.9641	-1.03059	-1.09808	-1.13894	-1.03876	-0.989901		0.652708	0.396781	-0.0700134	-1.3492	A2AFK4;I6L986		Mtg2
A2AFM8																			-6.79647	-5.84626	-6.66499	-6.40073	-6.44773	-7.17458	-6.99911	-7.23305	-7.03767	-6.93244		1.85931	0.0901606	-0.644134	-3.73826	A2AFM8		Pfkfb1
A2AFQ0;Q7TMY8;F6XP90;F6UYC1	2.88703	2.94397	2.83803	2.88026	2.83197	2.95291	2.86425	2.91371	2.82494	2.89415		0.183482	0.96239	0.0137392	0.463505	A2AFQ0;Q7TMY8	E3 ubiquitin-protein ligase HUWE1	Huwe1	3.44141	3.69433	3.55477	3.64819	3.62497	3.23074	3.31602	3.30722	3.39093	3.43503	+	2.67311	0.0374663	-0.256741	-4.54187	A2AFQ0;Q7TMY8	E3 ubiquitin-protein ligase HUWE1	Huwe1
A2AFW6;Q9D050;Q791V5	4.45893	4.62598	4.35653	4.53092	4.45412	4.48427	4.44781	4.35279	4.52849	4.25216		0.506373	1	-0.0721937	-1.08074	A2AFW6;Q9D050;Q791V5	Mitochondrial carrier homolog 2	Mtch2	5.1846	5.67421	5.0815	5.00766	4.97638	5.41068	5.30405	5.37049	5.27656	5.1819		0.400105	0.567542	0.123866	0.927945	A2AFW6;Q9D050;Q791V5	Mitochondrial carrier homolog 2	Mtch2
A2AG36;Q562G0;Q9JJI6;F6YPG3	-0.933733	-1.16286	-0.94243	-0.734159	-1.01132	-0.929417	-0.871138	-1.07708	-0.639773	-1.02417		0.187487	0.963689	0.0485846	0.472356	A2AG36;Q562G0;Q9JJI6;F6YPG3	GPI ethanolamine phosphate transferase 3	Pigo	-1.65875	-2.11763	-2.07989	-2.49098	-2.39552	-1.40985	-1.58624	-1.64738	-1.78693	-1.70489		1.71744	0.106439	0.521492	3.28281	A2AG36;Q562G0;Q9JJI6;F6YPG3	GPI ethanolamine phosphate transferase 3	Pigo
A2AG68;Q64430;B1AQ57;Q64446	2.09851	2.08234	2.07604	2.09315	2.16595	2.11585	2.13392	2.09589	2.05294	2.04784		0.244316	0.960335	-0.0139097	-0.592766	A2AG68;Q64430	Copper-transporting ATPase 1	Atp7a	1.41197	1.45759	1.37613	1.43591	1.48182	1.60261	1.5334	1.53643	1.49149	1.45006		1.64171	0.116638	0.0901127	2.87763	A2AG68;Q64430	Copper-transporting ATPase 1	Atp7a
A2AGH8;A2AGH9;A2AGH6;A0A0G2JET8;Q8BQM9;A0A0G2JG45	-0.95702	-1.20617	-0.896646	-0.911423	-0.965876	-1.0184	-0.925728	-0.92184	-0.96209	-0.93636		0.2331	0.963265	0.0345427	0.585534	A2AGH8;A2AGH9;A2AGH6	Mediator of RNA polymerase II transcription subunit 12	Med12	-1.61992	-2.4729	-1.66319	-1.80788	-1.8574	-1.52061	-1.54507	-1.41973	-1.62555	-1.51102		1.10676	0.218519	0.359862	2.29064	A2AGH8;A2AGH9;A2AGH6	Mediator of RNA polymerase II transcription subunit 12	Med12
A2AGL5;Q9D9K3	-2.35686	-3.21308	-2.19242	-2.27291	-2.44797	-2.79354	-2.26873	-2.2541	-2.14403	-2.13295		0.349769	0.996169	0.177976	0.80609	A2AGL5;Q9D9K3	Cell death regulator Aven	Aven	-0.380717	-2.16262	-1.26287	-1.33221	-1.10448	-1.02402	-0.649883	-0.750595	-0.923562	-0.89481		0.62726	0.410408	0.400008	1.37031	A2AGL5;Q9D9K3	Cell death regulator Aven	Aven
A2AGN7;O88685;B7ZCF1	4.6471	4.56967	4.65948	4.60604	4.64737	4.57461	4.58286	4.62952	4.59824	4.60164		0.732373	1	-0.0285547	-1.48691	A2AGN7;O88685;B7ZCF1	26S protease regulatory subunit 6A	Psmc3	4.315	4.28805	4.33644	4.38219	4.33177	4.07851	3.97069	4.03664	4.11141	4.16193	+	3.33821	0.0197201	-0.258853	-7.18659	A2AGN7;O88685;B7ZCF1	26S protease regulatory subunit 6A	Psmc3
A2AGR6;Q99J79																			-0.0297346	0.0811739	-0.455866	-0.421531	-0.443947	-0.0549278	0.0403271	-0.0195847	0.000123024	-0.177591		0.841182	0.309236	0.21165	1.74229	A2AGR6;Q99J79	DNA damage-binding protein 2	Ddb2
A2AGS2;P70236	-2.12222	-3.03763	-2.49588	-2.4981	-2.17162	-2.10721	-2.24613	-2.22617	-2.52118	-2.11625		0.574421	1	0.221701	1.23386	A2AGS2;P70236	Dual specificity mitogen-activated protein kinase kinase 6	Map2k6	-3.47055	-5.20096	-3.49417	-3.81658	-3.71786	-3.35054	-3.39555	-3.44168	-3.53094	-3.60223		0.668358	0.38817	0.475837	1.46311	A2AGS2;P70236	Dual specificity mitogen-activated protein kinase kinase 6	Map2k6
A2AGS6;Q4QQM4	-3.29953	-3.61629	-2.80919	-2.97991	-2.63511	-3.23015	-3.0571	-3.163	-2.988	-2.88858		0.00470413	0.997277	0.00263786	0.014198	A2AGS6;Q4QQM4	Tumor protein p53-inducible protein 11	Trp53i11
A2AH22	-5.61889	-4.89953	-5.67183	-5.14092	-5.65445	-5.25044	-5.34678	-5.74853	-5.23485	-5.50804		0.0386403	0.985433	-0.0206034	-0.111074	A2AH22	Activating molecule in BECN1-regulated autophagy protein 1	Ambra1	-6.35573	-5.48529	-6.39717	-4.7568	-5.5505	-6.42105	-6.47777	-6.18397	-6.18113	-6.22966		0.897399	0.287957	-0.589616	-1.88708	A2AH22	Activating molecule in BECN1-regulated autophagy protein 1	Ambra1
A2AH25;Q5FWK3	2.78472	2.55183	2.90262	2.74047	2.79936	2.99163	3.19217	3.11952	3.25429	3.0555		2.89741	0.748277	0.366823	4.94679	A2AH25;Q5FWK3	Rho GTPase-activating protein 1	Arhgap1	1.17056	1.79357	1.33558	1.41848	1.37169	1.746	1.77514	1.62228	1.75452	1.63926		1.34185	0.162654	0.289464	2.69107	A2AH25;Q5FWK3	Rho GTPase-activating protein 1	Arhgap1
A2AH75	-2.5831	-2.95037	-2.45111	-2.61749	-2.3749	-2.88255	-2.65273	-2.84658	-2.55617	-2.6261		0.451685	1	-0.117433	-0.995233	A2AH75	Kinesin-like protein	Kif1b	-4.48628	-4.42516	-4.56904	-4.29274	-4.50685	-4.34523	-4.70831	-4.48933	-4.88344	-4.56351		0.657554	0.394061	-0.14195	-1.37093	A2AH75	Kinesin-like protein	Kif1b
A2AHC3;A0A0A0MQE5;A2AHC4	-4.25493	-4.35909	-4.25374	-3.84381	-4.47044	-3.84774	-4.21561	-4.23349	-4.21965	-4.20871		0.298636	0.967609	0.091362	0.705488	A2AHC3;A0A0A0MQE5;A2AHC4	Calmodulin-regulated spectrin-associated protein 1	Camsap1
A2AHD1;Q9Z0G4	0.678841	0.820103	1.00424	0.859215	0.87602	0.863478	0.745209	0.697858	0.949542	0.766824		0.259167	0.962915	-0.0431017	-0.623623	A2AHD1;Q9Z0G4	WNT1-inducible-signaling pathway protein 2	Wisp2	-2.65474	-3.30255	-2.67764	-2.88272	-3.08516	-2.05255	-2.31655	-2.35971	-2.64832	-2.6982		1.74099	0.10389	0.505497	2.96104	A2AHD1;Q9Z0G4	WNT1-inducible-signaling pathway protein 2	Wisp2
A2AHG4;A0A498WGG5;Q6ZPK0;F6TL54;A2AHG3;D3Z764;E9PV92;E9QKW9;F6URE6;E0CZ79;E0CYN5;F6U6L3;F6TKP4	-2.19969	-2.76549	-2.0542	-2.26495	-2.04694	-2.17838	-2.13134	-2.13289	-2.44833	-2.20795		0.119674	0.964122	0.0464716	0.322145	A2AHG4;A0A498WGG5;Q6ZPK0;F6TL54;A2AHG3;D3Z764;E9PV92;E9QKW9;F6URE6	PHD finger protein 21A	Phf21a	-2.82129	-3.26066	-2.98124	-2.95994	-2.84061	-2.75855	-2.82785	-2.82499	-2.89918	-2.74359		0.958872	0.265783	0.161917	1.94168	A2AHG4;A0A498WGG5;Q6ZPK0;F6TL54;A2AHG3;D3Z764;E9PV92;E9QKW9;F6URE6	PHD finger protein 21A	Phf21a
A2AHK0;A2AHJ7;Q80UP3	-3.67392	-3.55975	-3.71033	-3.65336	-3.45384	-3.44979	-3.58208	-3.48684	-3.53301	-3.53251		0.914949	1	0.0933935	1.81245	A2AHK0;A2AHJ7;Q80UP3	Diacylglycerol kinase;Diacylglycerol kinase zeta	Dgkz
A2AHQ7;Q8BWJ3;Q6PE66;A2AHQ8	-2.14577	-2.22386	-2.22119	-2.20746	-2.19309	-2.13554	-2.10748	-2.24938	-2.13898	-2.21071		0.446232	1	0.0298567	0.99377	A2AHQ7;Q8BWJ3;Q6PE66	Phosphorylase b kinase regulatory subunit alpha, liver isoform	Phka2	-3.39243	-2.85282	-3.44249	-2.84811	-3.24344	-3.41826	-3.48953	-3.34795	-3.61284	-3.34573		1.04262	0.238576	-0.287003	-2.07545	A2AHQ7;Q8BWJ3;Q6PE66	Phosphorylase b kinase regulatory subunit alpha, liver isoform	Phka2
A2AHW8;Q3V0G7	-6.42465	-7.79082	-6.19508	-7.09956	-6.81485	-7.64025	-6.97281	-6.69741	-6.65764	-6.76343		0.0892545	0.968124	-0.0813175	-0.244165	A2AHW8;Q3V0G7	GTPase-activating Rap/Ran-GAP domain-like protein 3	Garnl3
A2AHX9;Q9QWX2;Q64373;A2AHX8;A2AHX7;P10417	-0.92079	-1.05132	-1.00854	-1.02213	-0.894995	-1.32411	-1.11221	-1.03247	-1.06735	-1.01621		1.07609	1	-0.130917	-2.05869	A2AHX9;Q9QWX2;Q64373;A2AHX8	Bcl-2-like protein 1	Bcl2l1	-1.93737	-1.87203	-2.03451	-1.80861	-1.68885	-2.30572	-2.17398	-2.19839	-2.31698	-2.05636	+	2.67537	0.0375365	-0.342012	-4.53371	A2AHX9;Q9QWX2;Q64373;A2AHX8	Bcl-2-like protein 1	Bcl2l1
A2AI05;A0A2I3BQN1	-4.37665	-3.73791	-4.44277	-4.31424	-4.47933	-4.12991	-4.32747	-4.37056	-4.00478	-4.30117		0.104782	0.965354	0.0434023	0.284603	A2AI05;A0A2I3BQN1	NADPH-dependent diflavin oxidoreductase 1	Ndor1	-9.03954		-8.5752	-8.97044	-8.32934	-10.0467	-9.3635	-9.2361	-9.3742	-9.16578		1.72587	0.105642	-0.708629	-3.0802	A2AI05;A0A2I3BQN1	NADPH-dependent diflavin oxidoreductase 1	Ndor1
A2AI08	-6.95182	-6.69865	-6.80877	-7.83352	-6.72492	-7.09805	-7.38316	-7.29255	-6.8495	-7.18661		0.283071	0.964725	-0.158441	-0.685521	A2AI08	Taperin	Tprn
A2AI52;Q80U87	1.7682	1.32857	1.66789	1.61872	1.66517	1.77784	1.67916	1.70183	1.67746	1.72426		0.610288	1	0.1024	1.33564	A2AI52;Q80U87	Ubiquitin carboxyl-terminal hydrolase;Ubiquitin carboxyl-terminal hydrolase 8	Usp8	1.1376	0.941062	1.42447	1.39918	1.33599	0.75259	0.898212	0.941591	1.08147	1.17614		1.32582	0.165854	-0.277658	-2.36236	A2AI52;Q80U87	Ubiquitin carboxyl-terminal hydrolase;Ubiquitin carboxyl-terminal hydrolase 8	Usp8
A2AI89;A2AI88;A2AI87;P18826;A2AI91	1.02374	0.937647	0.883345	0.951681	0.913969	0.786371	1.05116	0.816684	1.19392	0.789048		0.0593191	0.978442	-0.0146387	-0.169793	A2AI89;A2AI88;A2AI87;P18826;A2AI91	Phosphorylase b kinase regulatory subunit alpha, skeletal muscle isoform	Phka1	4.33292	4.18642	4.04302	3.84805	4.00481	4.34332	4.19649	4.38452	4.34834	4.19087		1.19269	0.19749	0.209661	2.27556	A2AI89;A2AI88;A2AI87;P18826;A2AI91	Phosphorylase b kinase regulatory subunit alpha, skeletal muscle isoform	Phka1
A2AIG8;F6RIQ1;A2AIG9	-3.59818	-3.72868	-3.83873	-3.76789	-3.67117	-3.3692	-3.54698	-3.61983	-3.90065	-3.67766		0.458525	1	0.0980659	1.02249	A2AIG8	1-aminocyclopropane-1-carboxylate synthase-like protein 1	Accs	-4.78566	-3.85549	-4.20657	-4.18966	-4.09296	-4.78992	-4.69957	-4.70686	-4.47742	-4.48688		1.25945	0.180903	-0.406062	-2.44872	A2AIG8	1-aminocyclopropane-1-carboxylate synthase-like protein 1	Accs
A2AIH8;Q9D711	-1.1893	-1.22495	-1.18946	-1.28009	-0.997122	-1.10331	-1.34911	-1.25054	-1.11665	-1.24192		0.221655	0.964371	-0.0361204	-0.545561	A2AIH8;Q9D711	Pirin	Pir	-1.24725	-1.56168	-0.865166	-0.805415	-0.869688	-1.53642	-1.28093	-1.3164	-0.993558	-1.0084		0.391805	0.574353	-0.157302	-0.883378	A2AIH8;Q9D711	Pirin	Pir
A2AIL4	0.156216	0.450411	-0.0305653	0.154467	-0.036459	0.18528	-0.0019722	0.0783911	0.10971	-0.149407		0.397172	1	-0.0944136	-0.896074	A2AIL4	NADH dehydrogenase (ubiquinone) complex I, assembly factor 6	Ndufaf6	-0.572331	0.319587	-0.510027	-0.202199	-0.171743	-0.316345	-0.417194	-0.429213	-0.145328	-0.406404		0.283419	0.669703	-0.115554	-0.691479	A2AIL4	NADH dehydrogenase (ubiquinone) complex I, assembly factor 6	Ndufaf6
A2AIV6;Q8BP86	-9.1602		-8.99828	-8.13185	-9.86117	-9.55426	-9.30878	-8.30596	-8.5109			0.0919565	0.967059	0.117899	0.252654	A2AIV6;Q8BP86	snRNA-activating protein complex subunit 4	Snapc4
A2AJ15;A2AJ14	-2.12222	-2.72761	-2.10675	-1.96932	-2.21388	-2.33693	-2.04331	-2.2421	-2.09566	-2.08484		0.18441	0.961807	0.067387	0.474098	A2AJ15;A2AJ14	Endoplasmic reticulum mannosyl-oligosaccharide 1,2-alpha-mannosidase	Man1b1	0.0979586	-0.725465	-0.244526	-0.362487	-0.244497	0.117168	0.1029	0.177824	0.0473719	0.041872		1.40211	0.150522	0.39323	2.9235	A2AJ15;A2AJ14	Endoplasmic reticulum mannosyl-oligosaccharide 1,2-alpha-mannosidase	Man1b1
A2AJ26;P41234	-5.75213	-5.53799	-5.91282	-5.96469	-5.80137	-5.96827	-5.8752	-6.06406	-5.81802	-5.80665		0.608743	1	-0.11264	-1.26722	A2AJ26;P41234	ATP-binding cassette sub-family A member 2	Abca2
A2AJ30;Q8K0Y7	-5.33001	-3.35646	-5.00238	-5.11275	-4.96143	-4.63493	-4.86057	-4.95967	-4.73032	-4.76623		0.0356701	0.985699	-0.0377409	-0.105074	A2AJ30;Q8K0Y7	Protein PAXX	BC029214;Paxx
A2AJ71	-3.8729	-0.642136	-3.85537	-4.22447	-4.23354	-3.62831	-3.95852	-4.06394	-3.87869	-4.14463		0.341688	0.992135	-0.569136	-0.82303	A2AJ71		Fubp3	-4.54889	-4.10617	-4.40067	-4.72178	-4.38465	-5.07413	-4.94676	-4.88593	-5.1149	-4.8797	+	2.49439	0.0437143	-0.547853	-4.86045	A2AJ71		Fubp3
A2AJ72;Q3TIX6;A0A0A6YVV5;F7AM43;A0A0A6YY39;A0A0A6YX76;A0A0A6YW42;F6W2V3	3.87799	4.93145	3.94437	3.86596	4.00516	3.98553	3.89462	3.88574	3.98017	3.85495		0.429045	1	-0.204786	-0.999587	A2AJ72;Q3TIX6		Fubp3	2.7645	3.3892	2.90875	3.05722	2.78505	2.69994	2.80274	2.68365	2.63261	2.72254		1.12471	0.21348	-0.27265	-2.31072	A2AJ72;Q3TIX6		Fubp3
A2AJ88;F6UDU9;B0R011;B0R010;A0A0A6YWJ6	0.703136	0.650814	0.635664	0.688671	0.759901	0.649759	0.700233	0.648829	0.647185	0.647876		0.553778	1	-0.0288607	-1.19464	A2AJ88	Patatin-like phospholipase domain-containing protein 7	Pnpla7	0.536725	0.685391	0.476252	0.28229	0.333035	0.729269	0.659412	0.681	0.586419	0.608027		1.25079	0.182948	0.190087	2.47773	A2AJ88	Patatin-like phospholipase domain-containing protein 7	Pnpla7
A2AJB2;F8WGV9	-0.477304	0.689219	-0.413958	-0.227489	-0.694769	-0.457998	-0.390223	-0.398789	-0.161731	-0.538051		0.267599	0.964832	-0.164498	-0.66209	A2AJB2;F8WGV9	Transmembrane protein 141	Tmem141	0.865859	0.698676	0.384491	0.34854	0.229347	0.921719	0.750858	0.775364	0.80107	0.684767		1.119	0.214919	0.281373	2.24934	A2AJB2;F8WGV9	Transmembrane protein 141	Tmem141
A2AJG0;Q80UU2	-5.30364	-5.0894	-5.3141	-5.02881	-5.42404	-5.22135	-5.38494	-5.13598	-5.31579	-5.30475		0.185725	0.962214	-0.0405611	-0.472813	A2AJG0;Q80UU2	Ribonuclease P protein subunit p38	Rpp38	-2.53373	-2.74365	-2.48431	-2.52174	-2.42834	-2.67164	-2.45948	-2.64624	-2.57585	-2.58207		0.289532	0.664091	-0.0447039	-0.687861	A2AJG0;Q80UU2	Ribonuclease P protein subunit p38	Rpp38
A2AJI0;F6WF36	-2.40625	-1.99567	-2.4789	-2.32052	-2.5863	-1.95863	-2.46755	-2.55198	-2.64819	-2.3255		0.0760505	0.975952	-0.0328421	-0.209626	A2AJI0;F6WF36	MAP7 domain-containing protein 1	Map7d1	-2.18251	-1.32681	-2.22045	-2.16574	-2.19402	-2.00325	-2.07682	-2.06065	-2.16424	-2.16574		0.163902	0.797424	-0.0762356	-0.433573	A2AJI0;F6WF36	MAP7 domain-containing protein 1	Map7d1
A2AJL3;B1AY71;A2AJL4;H3BJ80;D6RHR3;F6V664;B7ZCH9	-2.00994	-1.80751	-2.01361	-2.21533	-2.13667	-1.9448	-1.99104	-2.00492	-1.88541	-1.93169		0.529251	1	0.085042	1.17426	A2AJL3;B1AY71;A2AJL4;H3BJ80;D6RHR3	FGGY carbohydrate kinase domain-containing protein	Fggy	-2.18799	-1.91098	-1.9745	-1.85439	-1.85535	-2.4669	-2.33604	-2.29875	-2.15478	-2.16456		2.31492	0.0531556	-0.327568	-3.86068	A2AJL3;B1AY71;A2AJL4;H3BJ80;D6RHR3	FGGY carbohydrate kinase domain-containing protein	Fggy
A2AJP5;E9QNI1;Q8BR76	-5.34853	-4.82496	-5.15635	-5.26663	-5.21342	-5.1933	-5.51641	-5.19211	-5.45988	-5.3246		0.79717	1	-0.175284	-1.56436	A2AJP5;E9QNI1;Q8BR76	Meckelin	Tmem67	-4.82367	-3.93447	-4.9493	-5.06164	-5.14525	-4.57657	-4.73167	-4.7757	-4.8559	-4.89707		0.0230681	0.971395	0.0154871	0.0685583	A2AJP5;E9QNI1;Q8BR76	Meckelin	Tmem67
A2AJP9;A8Y5Q0;A2AJQ0;Q3UV70	-0.344992	0.556036	-0.326365	-0.218136	-0.149265	-0.0315323	-0.348185	-0.119008	-0.320292	-0.328124		0.309458	0.969546	-0.132884	-0.742019	A2AJP9;A8Y5Q0;A2AJQ0;Q3UV70	[Pyruvate dehydrogenase [acetyl-transferring]]-phosphatase 1, mitochondrial	Pdp1	1.10012	1.6077	1.1733	1.1746	1.19765	1.22876	1.27097	1.18931	1.3101	1.29836		0.0320482	0.961471	0.00882454	0.0943944	A2AJP9;A8Y5Q0;A2AJQ0;Q3UV70	[Pyruvate dehydrogenase [acetyl-transferring]]-phosphatase 1, mitochondrial	Pdp1
A2AJQ3;A2AJQ2;D6RI72;A2AJQ1	-2.95793	-3.49107	-2.69694	-2.75097	-2.9094	-2.89246	-2.7829	-2.88075	-2.67393	-2.78285		0.479174	1	0.158685	1.08348	A2AJQ3;A2AJQ2	Probable C-mannosyltransferase DPY19L4	Dpy19l4	-3.35285	-6.41634	-3.60375	-4.13907	-3.90779	-3.1209	-3.2212	-3.12865	-3.39767	-3.54603		0.845037	0.307556	1.00107	1.80154	A2AJQ3;A2AJQ2	Probable C-mannosyltransferase DPY19L4	Dpy19l4
A2AJT4;A2AJT5;A2AJT3	-1.3406	-1.42554	-1.27714	-1.15579	-1.31076	-1.32471	-1.291	-1.16085	-1.16522	-1.15874		0.719993	1	0.0818632	1.43507	A2AJT4;A2AJT5	Arginine/serine-rich protein PNISR	Pnisr	-1.00051	0.0561991	-0.798529	-0.71182	-0.987207	-1.11614	-0.815426	-1.17192	-1.00988	-0.979889		0.773965	0.337414	-0.330276	-1.62158	A2AJT4;A2AJT5	Arginine/serine-rich protein PNISR	Pnisr
A2AJW4	1.25698	1.71639	1.11006	1.23829	1.17244	1.13054	1.16184	1.08098	1.20629	1.03668		0.741399	1	-0.175568	-1.57317	A2AJW4	Protein phosphatase 1 regulatory subunit	Ppp1r3d	1.49555	2.44615	1.56715	2.12851	1.76193	0.793005	0.904411	0.937155	1.00424	1.06628		2.2951	0.0542135	-0.938839	-5.07353	A2AJW4	Protein phosphatase 1 regulatory subunit	Ppp1r3d
A2AJY2;O35206;A2AJY7;A2AJY5	5.29877	5.94118	5.31978	5.22178	5.31658	5.39654	5.27166	5.19761	5.09819	5.14363		0.660912	1	-0.198094	-1.39838	A2AJY2;O35206;A2AJY7;A2AJY5	Collagen alpha-1(XV) chain;Restin	Col15a1	4.09859	4.54902	3.88331	3.89692	3.71152	4.31029	4.17207	4.13582	4.07775	3.90602		0.235248	0.714644	0.0925179	0.584282	A2AJY2;O35206;A2AJY7;A2AJY5	Collagen alpha-1(XV) chain;Restin	Col15a1
A2AKB9																			-2.53373	-1.77387	-2.44781	-2.28383	-2.52489	-2.71685	-2.65771	-2.60845	-2.73539	-2.61107		1.17523	0.201713	-0.353069	-2.44485	A2AKB9	DDB1- and CUL4-associated factor 10	Dcaf10
A2AKD7;Q61234	1.31856	0.878689	1.49443	1.34085	1.31868	1.27256	1.27147	1.38835	1.26463	1.38116		0.160716	0.961785	0.0453894	0.423966	A2AKD7;Q61234	Alpha-1-syntrophin	Snta1	1.91895	1.83242	2.13459	2.23824	2.50224	1.76324	1.97884	2.06902	1.91037	2.16024		0.499611	0.491602	-0.148947	-1.08708	A2AKD7;Q61234	Alpha-1-syntrophin	Snta1
A2AKH7;Q8JZX5;Q9D1G5;B0R031	1.10545	0.495878	1.14604	1.2388	1.08771	1.11106	1.18573	1.26433	1.11538	1.1686		0.504609	1	0.154242	1.14048	A2AKH7;Q8JZX5;Q9D1G5	Leucine-rich repeat-containing protein 57	Lrrc57	-0.443795	-1.96356	-0.433239	-0.811156	-0.594341	-0.664383	-0.545147	-0.774715	-0.47895	-0.707207		0.301552	0.654179	0.215138	0.737138	A2AKH7;Q8JZX5;Q9D1G5	Leucine-rich repeat-containing protein 57	Lrrc57
A2AKI5;P43406;F6W6Q6;B7ZCI9;F6RWM8	3.78313	3.57148	3.89262	3.67637	3.82669	3.71276	3.74904	3.80412	3.56097	3.82178		0.102814	0.964491	-0.0203203	-0.276834	A2AKI5;P43406	Integrin alpha-V;Integrin alpha-V heavy chain;Integrin alpha-V light chain	Itgav	4.31422	3.98803	3.98412	3.93119	4.10173	4.48585	4.3972	4.21451	4.10589	4.66064		1.44727	0.143412	0.308961	2.5821	A2AKI5;P43406	Integrin alpha-V;Integrin alpha-V heavy chain;Integrin alpha-V light chain	Itgav
A2AKW0;Q5HZI9;A2AKV9;G3UYJ3	3.02438	2.94448	3.0023	3.15543	2.84118	2.78493	3.09791	3.0291	3.0956	2.93493		0.0222769	0.991971	-0.00506153	-0.0647389	A2AKW0;Q5HZI9;A2AKV9;G3UYJ3	Solute carrier family 25 member 51	Slc25a51	3.52713	3.54704	3.23239	3.09231	3.04	3.47149	3.48817	3.57033	3.47816	3.27362		0.690422	0.377199	0.168582	1.43694	A2AKW0;Q5HZI9;A2AKV9;G3UYJ3	Solute carrier family 25 member 51	Slc25a51
A2AKX3	-6.20489	-5.87661	-6.20529	-5.97108	-6.29132	-5.98118	-6.24053	-6.32063	-6.0616	-6.28339		0.275223	0.963278	-0.0676275	-0.656277	A2AKX3	Probable helicase senataxin	Setx
A2AL12;Q8BG05;A2AL13;V9GX38	3.21807	2.48948	3.20211	3.00738	2.96703	3.11627	3.27466	3.37434	2.88841	3.32566		0.678082	1	0.219055	1.38094	A2AL12;Q8BG05	Heterogeneous nuclear ribonucleoprotein A3	Hnrnpa3	3.97472	3.6689	4.02388	4.0553	4.12334	4.03185	4.08444	4.15129	3.9851	4.05145		0.490247	0.499018	0.0915958	1.09565	A2AL12;Q8BG05	Heterogeneous nuclear ribonucleoprotein A3	Hnrnpa3
A2AL50;Q8C0I1;H3BKN2;A2AL49;H3BJ14;H3BIY5	2.80561	2.8272	2.83995	2.81556	2.85743	2.73494	2.85488	2.89661	2.81612	2.78981		0.13748	0.96546	-0.0106833	-0.367572	A2AL50;Q8C0I1;H3BKN2;A2AL49	Alkyldihydroxyacetonephosphate synthase, peroxisomal	Agps	2.68744	2.81387	2.61594	2.60766	2.47871	2.83631	2.75698	2.82542	2.66548	2.74057		1.02839	0.242783	0.124229	1.97142	A2AL50;Q8C0I1;H3BKN2;A2AL49	Alkyldihydroxyacetonephosphate synthase, peroxisomal	Agps
A2AL78;Q9CR06;A2AL77;A2AL76																			-1.30194	-2.09275	-1.46843	-1.849	-1.61143	-0.740519	-0.516737	-0.980337	-1.20433	-1.38655		1.98177	0.0794457	0.699018	3.33874	A2AL78;Q9CR06		Asph
A2AL85;Q8BSY0;Q8CBM2;A2AL83;Q3TU40;A2AL81;A2AL79;Q6P8S1;A2AL75;A2AL71;A2AL74	3.2735	3.69562	3.39306	3.29868	3.36169	3.4024	3.42424	3.36099	3.38966	3.26285		0.17347	0.96347	-0.0364836	-0.4508	A2AL85;Q8BSY0;Q8CBM2	Aspartyl/asparaginyl beta-hydroxylase	Asph	3.46926	3.72436	3.41631	3.26495	3.27284	3.79012	3.81894	3.68062	3.48837	3.50905		1.15454	0.206497	0.227876	2.10157	A2AL85;Q8BSY0;Q8CBM2	Aspartyl/asparaginyl beta-hydroxylase	Asph
A2ALF0;Q6NZB0;A2ALF3;F6TQL3;F6QIL6;F7CXJ2	1.89272	1.58252	1.90766	2.00255	1.68812	1.86906	1.88313	2.00145	1.7662	1.9382		0.387257	1	0.0768965	0.886479	A2ALF0;Q6NZB0;A2ALF3;F6TQL3	DnaJ homolog subfamily C member 8	Dnajc8	1.38337	1.22941	1.61113	1.64492	1.64349	1.48525	1.60473	1.4778	1.45387	1.48128		0.00708568	0.990138	-0.00187988	-0.0213618	A2ALF0;Q6NZB0;A2ALF3;F6TQL3	DnaJ homolog subfamily C member 8	Dnajc8
A2ALR9;Q3V0C5;A2ALR8;F6TGT8;A2ALS8;A2ALS9;A2ALR5;F6Z2T3;F6VSP0;A2BDP2	-1.44148	-1.31797	-1.43858	-1.47683	-1.32404	-1.52607	-1.65862	-1.38982	-1.49795	-1.47836		1.09489	1	-0.110382	-2.0229	A2ALR9;Q3V0C5	Ubiquitin carboxyl-terminal hydrolase 48	Usp48	-1.77824	-0.189328	-1.93456	-1.84967	-1.69464	-2.20303	-2.16497	-2.18608	-2.02642	-2.03159		0.902177	0.286626	-0.633129	-1.92054	A2ALR9;Q3V0C5	Ubiquitin carboxyl-terminal hydrolase 48	Usp48
A2ALW5;Z4YLX5	0.709028	0.715811	0.746469	0.664028	0.688303	0.700741	0.748806	0.641414	0.746936	0.712684		0.0818122	0.971473	0.00538807	0.224923	A2ALW5;Z4YLX5	DnaJ homolog subfamily C member 25	Dnajc25	1.26441	0.618583	1.21035	0.977017	1.10156	1.64984	1.47443	1.53364	1.28164	1.13539		1.47332	0.139535	0.380605	2.58581	A2ALW5;Z4YLX5	DnaJ homolog subfamily C member 25	Dnajc25
A2AMC3;Q3UXG7;Q91ZW2;E9Q686;E9PZ15	2.14207	1.79226	2.1395	2.06289	2.22892	2.01302	2.19112	2.19277	1.98864	2.10093		0.103181	0.964598	0.0241674	0.279756	A2AMC3;Q3UXG7;Q91ZW2;E9Q686;E9PZ15	GDP-fucose protein O-fucosyltransferase 1	Pofut1	2.01657	2.00872	2.02902	1.97073	2.04535	2.08208	2.15168	2.22227	2.19573	2.17793	+	2.87838	0.0306124	0.15186	5.62934	A2AMC3;Q3UXG7;Q91ZW2;E9Q686;E9PZ15	GDP-fucose protein O-fucosyltransferase 1	Pofut1
A2AMH3;A2AMH5;A2AMH4;Q6X893;A2AMH8	-2.10607	-1.68957	-2.00183	-1.95394	-1.90267	-1.77748	-2.00971	-1.78746	-2.07176	-1.81627		0.161103	0.961973	0.0382814	0.413731	A2AMH3;A2AMH5;A2AMH4;Q6X893	Choline transporter-like protein 1	Slc44a1	0.0777349	-0.633391	0.215698	-0.0316935	-0.0923958	0.343842	0.34016	0.137869	0.245988	0.0831776		1.04594	0.237507	0.323017	2.09464	A2AMH3;A2AMH5;A2AMH4;Q6X893	Choline transporter-like protein 1	Slc44a1
A2AMM0	-3.24777	-3.08351	-2.45079	-2.3981	-2.33704	-2.74922	-2.5003	-2.71057	-3.60153	-2.61358		0.191045	0.962519	-0.131601	-0.479975	A2AMM0	Muscle-related coiled-coil protein	Murc	1.17451	0.848079	1.47733	0.97195	1.19641	1.5234	1.61633	1.27071	1.22873	1.12206		0.785212	0.332512	0.21859	1.53544	A2AMM0	Muscle-related coiled-coil protein	Murc
A2AMS3;Q03249	-1.92061	-1.91532	-2.09419	-2.19404	-2.05973	-1.66838	-2.18101	-1.95903	-2.28033	-1.87989		0.133666	0.965317	0.0430502	0.355052	A2AMS3;Q03249	Galactose-1-phosphate uridylyltransferase	Galt	-2.94001	-2.59369	-2.24952	-2.28019	-2.31182	-3.25854	-3.04482	-3.01883	-2.57901	-2.50079		1.13646	0.210086	-0.405352	-2.06604	A2AMS3;Q03249	Galactose-1-phosphate uridylyltransferase	Galt
A2AMW0;F7CAZ6	-3.00215	-3.85581	-2.79629	-3.11285	-2.64888	-3.06787	-3.07864	-3.07239	-2.82574	-2.97602		0.136874	0.965144	0.0790632	0.36819	A2AMW0;F7CAZ6		Capzb	-1.28571	-3.07629	-1.22957	-1.56461	-1.44914	-1.82065	-1.55154	-1.67525	-1.59534	-1.53713		0.0870799	0.890822	0.0850834	0.244579	A2AMW0;F7CAZ6		Capzb
A2AMY5;Q91VX2;A2AMY7;F6WTC8;F6PYV5	1.21751	1.47239	1.26094	1.16763	1.31381	1.42722	1.12791	1.10674	1.14683	1.16527		0.554634	1	-0.0916605	-1.16285	A2AMY5;Q91VX2	Ubiquitin-associated protein 2	Ubap2	1.1261	0.914889	1.15218	1.26223	1.22785	0.913025	0.926579	0.890724	0.866776	0.925152		1.75811	0.101654	-0.232197	-3.76139	A2AMY5;Q91VX2	Ubiquitin-associated protein 2	Ubap2
A2AMZ4;A0A087WQY7	0.69532	0.948582	0.593803	0.782143	0.649288	0.50532	0.622534	0.663075	0.731187	0.567088		0.800506	1	-0.115986	-1.5869	A2AMZ4;A0A087WQY7	Uncharacterized protein C17orf89 homolog	1810043H04Rik	1.60976	1.13418	1.70599	1.58027	1.67525	1.46511	1.61537	1.74481	1.7251	1.70338		0.417328	0.553131	0.109666	0.944072	A2AMZ4;A0A087WQY7	Uncharacterized protein C17orf89 homolog	1810043H04Rik
A2AN08;F6SSP6;Z4YMA7;Z4YLP1	3.65567	3.55992	3.61201	3.516	3.59743	3.76953	3.64068	3.65044	3.50751	3.67616		0.596349	1	0.0606577	1.25699	A2AN08	E3 ubiquitin-protein ligase UBR4	Ubr4	3.54846	3.61782	3.7308	3.68723	3.67536	3.27795	3.39559	3.4024	3.51053	3.49776	+	2.60392	0.0397392	-0.235086	-4.47638	A2AN08	E3 ubiquitin-protein ligase UBR4	Ubr4
A2AN61;Q8VEH2;Q3UUV0;F6XWQ4;F7D5G9;F6S5B6;F7AT58	-3.5651	-3.39097	-3.38857	-3.57773	-3.38474	-3.69156	-3.5222	-3.57609	-3.30641	-3.50651		0.330499	0.983434	-0.0591297	-0.767163	A2AN61;Q8VEH2;Q3UUV0;F6XWQ4		Ciz1	-1.78776	-1.88319	-1.8419	-1.60437	-1.57808	-1.60705	-1.69941	-1.7885	-1.81341	-1.69997		0.0874925	0.890362	0.0173904	0.240282	A2AN61;Q8VEH2;Q3UUV0;F6XWQ4		Ciz1
A2AN84;P70290;B7ZCL8;B7ZCM0;B7ZCL9;B7ZCM1;D6RFD5	1.90031	2.08625	1.77513	1.96829	2.03445	2.28657	1.92928	2.17279	1.76651	1.96921		0.28082	0.963237	0.0719843	0.673623	A2AN84;P70290;B7ZCL8;B7ZCM0;B7ZCL9	55 kDa erythrocyte membrane protein	Mpp1	2.55966	2.05474	2.69594	2.45238	2.45922	2.26214	2.43648	2.36446	2.41735	2.41321		0.234308	0.715607	-0.0656631	-0.589096	A2AN84;P70290;B7ZCL8;B7ZCM0;B7ZCL9	55 kDa erythrocyte membrane protein	Mpp1
A2ANC5;A2ANC6;Q80V29;Q9D742	-3.38103	-3.16987	-3.36684	-3.17607	-3.52544	-3.53388	-3.55049	-3.55785	-3.14186	-3.54275		0.662286	1	-0.141512	-1.34183	A2ANC5;A2ANC6;Q80V29;Q9D742	AP-5 complex subunit sigma-1	Ap5s1
A2AP32;Q3UIU2	3.89734	3.76144	3.72297	3.87756	3.65391	3.7373	3.92936	3.89457	3.99978	3.7652		0.587337	1	0.0825987	1.21656	A2AP32;Q3UIU2	NADH dehydrogenase [ubiquinone] 1 beta subcomplex subunit 6	Ndufb6	4.08262	3.99174	3.83704	3.69592	3.56678	4.12393	4.1397	4.16795	4.06295	4.06463		1.39182	0.152514	0.277008	2.8735	A2AP32;Q3UIU2	NADH dehydrogenase [ubiquinone] 1 beta subcomplex subunit 6	Ndufb6
A2AP88;Q8BYK8	-0.887897	-1.37382	-0.861673	-0.876959	-0.962542	-0.769117	-0.753542	-0.894563	-0.708432	-0.850389		0.947368	1	0.197369	1.92352	A2AP88;Q8BYK8	Zinc finger CCCH domain-containing protein 6	Zc3h6	-4.78856	-5.00692	-4.6411	-4.5829	-4.49965	-4.80688	-4.58857	-4.72587	-4.47675	-4.58261		0.263009	0.68989	0.0676903	0.63534	A2AP88;Q8BYK8	Zinc finger CCCH domain-containing protein 6	Zc3h6
A2APB8	-6.77111	-6.60944	-6.18732	-6.30405	-6.65772	-6.50555	-6.25063	-6.57321	-6.67393	-6.46234		0.033738	0.988029	0.0127945	0.0973659	A2APB8	Targeting protein for Xklp2	Tpx2
A2APT9	2.49584	2.7412	2.53266	2.68763	2.54401	2.37586	2.67604	2.56441	2.77799	2.55226		0.0466078	0.982677	-0.0109545	-0.132448	A2APT9	Kelch domain-containing protein 7A	Klhdc7a	1.81784	1.92227	1.82083	1.60463	1.52089	1.77056	1.63625	1.74342	1.81071	1.7483		0.0191591	0.976321	0.00455856	0.0567884	A2APT9	Kelch domain-containing protein 7A	Klhdc7a
A2APY7	0.24436	0.67856	0.149113	0.225664	0.161783	0.147242	0.220987	0.285233	0.11782	0.113132		0.495766	1	-0.115013	-1.10777	A2APY7	NADH dehydrogenase [ubiquinone] 1 alpha subcomplex assembly factor 5	Ndufaf5	2.07033	2.47226	2.09723	2.23859	2.13987	2.04104	2.09372	2.21134	2.29457	2.27344		0.0860433	0.891788	-0.0208332	-0.235818	A2APY7	NADH dehydrogenase [ubiquinone] 1 alpha subcomplex assembly factor 5	Ndufaf5
A2AQ19	0.0900364	-0.179518	0.0461121	-0.0180569	0.0724792	-0.136724	0.00810432	-0.0428209	-0.167506	-0.000130653		0.545404	1	-0.0700262	-1.15379	A2AQ19	RNA polymerase-associated protein RTF1 homolog	Rtf1	0.00609684	-1.11773	0.0446243	0.0443525	0.248987	-0.242439	-0.153198	-0.289343	-0.133901	-0.0477448		0.0251759	0.968936	-0.0185921	-0.074923	A2AQ19	RNA polymerase-associated protein RTF1 homolog	Rtf1
A2AQ25;E9QAU4;D3Z781	-5.12221	-5.37241	-5.30056	-5.09874	-5.13169	-5.34237	-5.1895	-5.07891	-4.98985	-5.16068		0.275243	0.963461	0.0528593	0.655554	A2AQ25;E9QAU4;D3Z781	Sickle tail protein	Skt;Etl4	-2.68138	-2.51855	-2.79452	-3.68164	-3.28639	-2.06864	-2.08377	-2.54184	-2.81236	-2.99339		0.910519	0.283676	0.492498	1.72834	A2AQ25;E9QAU4;D3Z781	Sickle tail protein	Skt;Etl4
A2AQ43;A2AQ44;A2AQ42;A2AQ45;A2AQ41;Q80TY0;F6VVN1;A2AQ39;A2AQ47;A0A0A6YWT1	0.423569	0.00574875	0.446497	0.487947	0.433741	0.559204	0.527071	0.483401	0.491401	0.502625		0.792651	1	0.15324	1.69949	A2AQ43;A2AQ44;A2AQ42;A2AQ45;A2AQ41;Q80TY0	Formin-binding protein 1	Fnbp1	0.23178	-0.316148	0.323994	0.169051	0.245058	0.306171	0.298201	0.223707	0.517358	0.323912		0.798463	0.326661	0.203123	1.6322	A2AQ43;A2AQ44;A2AQ42;A2AQ45;A2AQ41;Q80TY0	Formin-binding protein 1	Fnbp1
A2AQA7;Q8CFQ3	0.199789	0.429121	0.198854	0.165091	0.161037	0.195244	0.233753	0.256284	0.148572	0.259774		0.0793518	0.973721	-0.0120531	-0.221368	A2AQA7;Q8CFQ3	Intron-binding protein aquarius	Aqr	0.676566	1.13227	0.570507	0.553807	0.611717	0.674784	0.755062	0.73432	0.684514	0.892221		0.127011	0.843084	0.0392059	0.341652	A2AQA7;Q8CFQ3	Intron-binding protein aquarius	Aqr
A2AQC3;O70228;Q8C4G3;Q8C288;B2FDH4;A2AQC9	1.7967	1.30498	1.68273	1.79378	1.76066	1.58578	1.87679	1.82172	1.77984	1.80694		0.454661	1	0.106442	1.00948	A2AQC3;O70228;Q8C4G3;Q8C288	Phospholipid-transporting ATPase;Probable phospholipid-transporting ATPase IIA	Atp9a	1.67021	1.83832	1.44116	1.33591	1.23336	1.80885	1.61779	1.69583	1.62508	1.52886		0.586633	0.432731	0.15149	1.2616	A2AQC3;O70228;Q8C4G3;Q8C288	Phospholipid-transporting ATPase;Probable phospholipid-transporting ATPase IIA	Atp9a
A2AQH4;F8WJL9	-6.75657	-6.2681	-6.74843	-6.84231	-6.59511	-6.86377	-6.59429	-6.39974	-6.81346	-6.83546		0.171864	0.963613	-0.0592417	-0.437962	A2AQH4;F8WJL9	BCL-6 corepressor-like protein 1	Bcorl1	-6.24257	-5.27199	-6.4586	-6.64361	-6.58581	-7.01914	-6.64325	-6.20853	-6.7432	-6.54187		0.66119	0.392459	-0.390683	-1.37394	A2AQH4;F8WJL9	BCL-6 corepressor-like protein 1	Bcorl1
A2AQJ5;A2AQJ6;Q8BXN9;A2AQJ7	0.490513	0.942806	0.505281	0.607988	0.368624	0.414827	0.282	0.472926	0.252452	0.423772		1.01671	1	-0.213847	-2.00423	A2AQJ5;A2AQJ6;Q8BXN9;A2AQJ7	Transmembrane protein 87A	Tmem87a	-0.254466	-0.176648	-0.588873	-0.63787	-0.646376	-0.326084	-0.243198	-0.384666	-0.430312	-0.42477		0.399454	0.568069	0.0990402	0.923485	A2AQJ5;A2AQJ6;Q8BXN9;A2AQJ7	Transmembrane protein 87A	Tmem87a
A2AQJ8;Q8BVW0	1.4942	1.15866	1.32678	1.4627	1.40724	1.68337	1.34798	1.36957	1.31832	1.3886		0.236531	0.962497	0.0516531	0.576873	A2AQJ8;Q8BVW0	Neutral alpha-glucosidase C	Ganc	1.14124	0.917687	1.39759	1.6948	1.62844	0.72065	0.722239	0.78009	1.0408	1.00153		1.64889	0.115272	-0.502888	-3.10024	A2AQJ8;Q8BVW0	Neutral alpha-glucosidase C	Ganc
A2AQN4;Q9QXG4;A2AQN5;D6RHA7;F7CU63	4.42192	3.91928	4.09844	4.27584	4.22212	4.48255	4.24888	4.34268	4.21517	4.24282		0.572505	1	0.118904	1.21403	A2AQN4;Q9QXG4;A2AQN5	Acetyl-coenzyme A synthetase, cytoplasmic	Acss2	4.14142	3.51621	4.38951	4.38129	4.28571	2.98371	3.15971	3.369	3.81968	3.70602		1.92228	0.084121	-0.735204	-3.23612	A2AQN4;Q9QXG4;A2AQN5	Acetyl-coenzyme A synthetase, cytoplasmic	Acss2
A2AQU8;Q9D975	1.10545	1.62687	1.09107	1.22699	1.21331	1.34407	1.06209	0.98245	1.15951	1.12207		0.472771	1	-0.118703	-1.03497	A2AQU8;Q9D975	Sulfiredoxin-1	Srxn1	-2.46466	-1.32253	-2.63063	-2.1029	-2.01065	-2.59636	-2.69292	-2.58068	-2.41876	-2.67379		1.00867	0.248663	-0.486229	-2.09841	A2AQU8;Q9D975	Sulfiredoxin-1	Srxn1
A2AQW0	-2.87702	-3.64462	-2.84476	-1.53819	-3.24012	-3.13433	-3.01938	-4.19348	-1.54926	-3.66277		0.199407	0.961372	-0.282902	-0.499046	A2AQW0	Mitogen-activated protein kinase kinase kinase 15	Map3k15	-1.80464	-4.23639	-3.43012	-5.46019	-5.21075	-2.11434	-2.94219	-2.6904	-3.07758	-5.04769		0.474885	0.509253	0.853978	1.03088	A2AQW0	Mitogen-activated protein kinase kinase kinase 15	Map3k15
A2AQZ5;A2AQZ7;Q9DB26;D6RIQ3;D6RI61;A0A0A0MQG9;A2AQZ2;A0A0R4J137	1.09559	0.784979	1.45323	1.15275	1.39248	1.48601	1.51565	1.483	1.44449	1.78537		1.47052	1	0.367097	2.73745	A2AQZ5;A2AQZ7;Q9DB26;D6RIQ3;D6RI61;A0A0A0MQG9;A2AQZ2;A0A0R4J137	Phytanoyl-CoA dioxygenase domain-containing protein 1	Phyhd1	-0.810178	-0.00278187	-0.420925	-0.137805	-0.24826	-1.16349	-1.07715	-0.839014	-0.940356	-0.743883		2.15286	0.0644895	-0.628789	-3.95335	A2AQZ5;A2AQZ7;Q9DB26;D6RIQ3;D6RI61;A0A0A0MQG9;A2AQZ2;A0A0R4J137	Phytanoyl-CoA dioxygenase domain-containing protein 1	Phyhd1
A2AR02;A2AR01	1.50941	1.19026	1.56936	1.45731	1.58461	1.39174	1.51993	1.60903	1.50303	1.53953		0.258626	0.963239	0.0504625	0.632145	A2AR02	Peptidyl-prolyl cis-trans isomerase G	Ppig	2.33252	1.50293	2.38944	2.26883	2.33462	2.28205	2.45301	2.35519	2.30493	2.37887		0.490337	0.49912	0.189141	1.11615	A2AR02	Peptidyl-prolyl cis-trans isomerase G	Ppig
A2AR78;Q8C2D3;A2AR76;P70347	-7.39134	-6.07774	-7.25671	-6.86333	-7.05792	-7.38708	-7.30235	-7.3869	-7.25427	-7.01376		0.654756	1	-0.339464	-1.40891	A2AR78;Q8C2D3;A2AR76;P70347	TRAF family member-associated NF-kappa-B activator	Tank	-2.78649	-4.72316	-2.54621	-2.46875	-2.38928	-2.87804	-2.87613	-2.78159	-2.54516	-2.55261		0.225218	0.726356	0.256074	0.573602	A2AR78;Q8C2D3;A2AR76;P70347	TRAF family member-associated NF-kappa-B activator	Tank
A2ARI4	-3.0911	-2.20571	-3.16911	-2.91965	-2.94858	-2.77987	-3.08043	-3.0231	-2.81642	-3.08021		0.188994	0.963328	-0.0891752	-0.485717	A2ARI4	Leucine-rich repeat-containing G-protein coupled receptor 4	Lgr4	-4.98356	-3.47513	-4.90247	-4.38527	-4.40436	-4.43362	-4.61153	-4.74073	-4.58842	-4.44826		0.188209	0.767432	-0.134354	-0.489194	A2ARI4	Leucine-rich repeat-containing G-protein coupled receptor 4	Lgr4
A2ARP1;F7AST3;F6RMX0;F6Q5C6	0.0726814	1.47849	-0.111952	-0.121082	-0.0924587	0.162525	-0.00647163	-0.0876989	-0.0807848	-0.059413		0.344009	0.993612	-0.259503	-0.826918	A2ARP1	Inositol hexakisphosphate and diphosphoinositol-pentakisphosphate kinase 1	Ppip5k1	-0.656529	-0.131585	-0.463507	-0.319264	-0.504055	-0.83551	-0.959688	-0.896629	-0.760512	-0.717566		2.23161	0.0580412	-0.418993	-4.22397	A2ARP1	Inositol hexakisphosphate and diphosphoinositol-pentakisphosphate kinase 1	Ppip5k1
A2ARP8;Q9QYR6	3.1303	3.14905	3.38572	3.13654	3.30734	3.20628	3.23273	3.24938	3.24678	3.29898		0.175669	0.963105	0.0250372	0.458301	A2ARP8;Q9QYR6	Microtubule-associated protein 1A;MAP1A heavy chain;MAP1 light chain LC2	Map1a	1.86304	1.82458	1.87836	1.89148	1.85883	1.90966	1.89997	1.84472	1.81708	1.91597		0.257747	0.695844	0.01422	0.627097	A2ARP8;Q9QYR6	Microtubule-associated protein 1A;MAP1A heavy chain;MAP1 light chain LC2	Map1a
A2AS45;Q68FH0;A2AS44;A2AS47	0.319269	-3.62366	0.432329	-0.463966	-0.427477	-2.28168	0.139694	0.0724077	0.0176764	0.0989523		0.159175	0.962933	0.362112	0.411822	A2AS45;Q68FH0;A2AS44;A2AS47	Plakophilin-4	Pkp4	-2.37553	-2.62671	-2.57779	-2.97425	-2.7201	-1.86342	-2.00752	-2.20622	-2.45438	-2.54572		1.54801	0.129653	0.439426	2.71367	A2AS45;Q68FH0;A2AS44;A2AS47	Plakophilin-4	Pkp4
A2AS70;O54826	-5.80231	-6.02785	-5.951	-6.01026	-5.79451	-5.7823	-5.89553	-5.86407	-6.00577	-6.01845		0.0203164	0.99107	0.00396423	0.0591589	A2AS70;O54826	Protein AF-10	Mllt10
A2ASK1;Q7TS68	-1.8082	-2.09339	-1.90469	-2.17944	-1.9043	-1.70838	-1.79172	-1.75452	-2.06385	-1.80363		0.868535	1	0.153585	1.6624	A2ASK1;Q7TS68	Putative methyltransferase NSUN6	Nsun6	-4.65006	-4.43679	-4.28716	-4.20026	-4.27151	-5.21621	-4.82374	-4.67325	-4.61312	-4.74169		1.93923	0.0833177	-0.444444	-3.33349	A2ASK1;Q7TS68	Putative methyltransferase NSUN6	Nsun6
A2ASS6;F7CR78;A2AT70;Q8BUJ6;F6RSJ3;A2AT68;A2AT64;A2AT66;A2AT65;F6ZZ75;A0A087WRP0;F6ZRX7;A2AT61;A2AT63;F6Q6Z0	1.1707	1.78347	1.64059	2.144	1.42778	1.82378	1.50094	0.940665	2.19453	1.30148		0.111922	0.964737	-0.0810312	-0.299351	A2ASS6	Titin	Ttn	5.95272	5.60941	6.17467	5.42589	5.74885	6.41214	6.44045	6.17315	5.93737	5.76838		1.07138	0.230056	0.36399	1.96618	A2ASS6	Titin	Ttn
A2AST1;E9Q8Q6																			-1.46521	-1.36996	-1.34145	-1.62802	-1.57275	-1.32512	-1.39508	-1.4653	-1.48674	-1.53866		0.197724	0.756399	0.0332993	0.497261	A2AST1;E9Q8Q6		Ccdc141
A2ASY0;Q5HZG4;A2ADM8																			-4.54316	-4.43382	-4.377	-4.20209	-4.30868	-4.06818	-4.52764	-4.3747	-4.23831	-4.33341		0.284763	0.668548	0.0645014	0.676672	A2ASY0;Q5HZG4	Transcription initiation factor TFIID subunit 3	Taf3
A2ASZ8;Z4YLR9;A0A0A6YWC1;F6RC04;Q8BVN7	1.82508	1.45881	1.8671	1.84317	1.86945	1.70721	1.9183	1.89034	1.84768	1.82856		0.318726	0.977767	0.0656931	0.756088	A2ASZ8;Z4YLR9	Calcium-binding mitochondrial carrier protein SCaMC-2	Slc25a25	0.925302	0.553149	0.639114	0.335034	0.367786	0.937199	0.888166	0.953247	0.940507	0.774054		1.49381	0.136032	0.334557	2.99791	A2ASZ8;Z4YLR9	Calcium-binding mitochondrial carrier protein SCaMC-2	Slc25a25
A2AT37;F6Q3G7	0.655594	0.636599	0.672279	0.633028	0.660023	0.70929	0.661335	0.663312	0.679576	0.748816		1.17002	1	0.0409613	2.26723	A2AT37		Upf2	-0.484984	-0.689792	-0.49972	-0.372603	-0.22562	-0.464605	-0.498144	-0.515863	-0.465028	-0.452261		0.115822	0.856085	-0.0246365	-0.317696	A2AT37		Upf2
A2ATI9;Q99JX3;A2ATI8;A2ATI6	3.82809	5.91049	3.90448	3.7815	3.97122	4.53403	3.77283	3.75037	3.54742	3.70058		0.412544	1	-0.41811	-0.941461	A2ATI9;Q99JX3;A2ATI8;A2ATI6	Golgi reassembly-stacking protein 2	Gorasp2	2.72495	3.00242	2.82603	2.93081	2.9492	2.85901	2.87506	2.86332	2.75655	2.76139		0.523694	0.473196	-0.063612	-1.13404	A2ATI9;Q99JX3;A2ATI8;A2ATI6	Golgi reassembly-stacking protein 2	Gorasp2
A2ATL0;A2ATK9;A2ATL1;A2ATK8	-3.28377	-3.03792	-3.25959	-3.37998	-3.32761	-3.64136	-3.29149	-3.37014	-3.18571	-3.22348		0.372214	1	-0.0846638	-0.846089	A2ATL0;A2ATK9;A2ATL1		Fam171a1	-1.57432	-1.95863	-1.74505	-1.86229	-1.85183	-1.47617	-1.58712	-1.71592	-1.73047	-1.79465		0.816079	0.319346	0.137556	1.58315	A2ATL0;A2ATK9;A2ATL1		Fam171a1
A2ATP6;A2ATP5;F6XJA1	3.22994	3.72947	3.19764	3.11062	3.19992	3.14806	3.17278	3.19473	3.09527	3.08827		0.619616	1	-0.153695	-1.36299	A2ATP6;A2ATP5;F6XJA1		Myef2	3.2741	4.13423	3.20308	3.31093	3.35077	3.35169	3.28381	3.28448	3.28121	3.29718		0.378408	0.585621	-0.154948	-0.900087	A2ATP6;A2ATP5;F6XJA1		Myef2
A2ATS6;Q7M6Z0	0.116455	0.655506	0.209505	0.2964	0.202538	0.489082	0.347555	0.369834	0.0207319	0.32833		0.0432103	0.983949	0.0150259	0.122939	A2ATS6;Q7M6Z0	Reticulon-4 receptor-like 2	Rtn4rl2	-1.85102	-1.391	-2.13512	-1.91968	-2.23181	-1.64553	-1.89291	-1.87262	-2.0209	-2.03778		0.0247733	0.969702	0.0117798	0.072634	A2ATS6;Q7M6Z0	Reticulon-4 receptor-like 2	Rtn4rl2
A2ATU0	0.127127	0.279463	0.140701	0.0471935	0.127964	0.0199757	0.044857	0.194282	-0.14755	-0.0559721		1.03948	1	-0.133371	-1.95885	A2ATU0	Probable 2-oxoglutarate dehydrogenase E1 component DHKTD1, mitochondrial	Dhtkd1	2.14078	2.3024	2.0829	2.05862	2.10531	2.10728	2.12531	2.11715	2.24609	2.22887		0.204857	0.748469	0.026939	0.512349	A2ATU0	Probable 2-oxoglutarate dehydrogenase E1 component DHKTD1, mitochondrial	Dhtkd1
A2ATU9;Q8BY71	-3.84274	-5.30229	-3.80941	-4.13544	-3.69618	-4.07205	-3.8426	-3.74504	-4.32852	-3.88673		0.232368	0.962411	0.182226	0.582593	A2ATU9;Q8BY71	Histone acetyltransferase type B catalytic subunit	Hat1	-4.15966	-6.20094	-3.75684	-4.67154	-3.98317	-4.02421	-3.983	-3.64083	-3.82683	-3.88387		0.709077	0.367578	0.682682	1.53924	A2ATU9;Q8BY71	Histone acetyltransferase type B catalytic subunit	Hat1
A2AUC9	-6.1358	-4.46871	-5.46149	-5.04262	-4.80715	-5.40005	-5.26337	-5.45441	-7.06089	-5.57993		0.634787	1	-0.568575	-1.29581	A2AUC9	Kelch-like protein 41	Klhl41	-0.533311	0.180606	-0.147293	-0.345359	-0.198055	0.0225964	0.101418	-0.215107	-0.172267	-0.173941		0.398492	0.56879	0.121222	0.905751	A2AUC9	Kelch-like protein 41	Klhl41
A2AUK7	-6.63904	-6.1482	-6.70218	-6.87842	-7.00492	-6.84647	-6.91147	-6.89226	-6.72028	-6.89876		0.532019	1	-0.179293	-1.18937	A2AUK7		Epb4.1l1
A2AUK8;A2AUK5;E9PV14;A0A2R8VHB6	-0.816948	-0.67124	-0.679037	-0.717855	-0.809345	-0.755648	-0.775135	-0.780694	-0.717504	-0.71235		0.0995707	0.963444	-0.00938091	-0.272382	A2AUK8;A2AUK5;E9PV14		Epb4.1l1	-0.0668077	0.813148	-0.0876045	0.0670481	0.037714	-0.113123	-0.176481	-0.249891	-0.161513	-0.128691		0.884782	0.292814	-0.318639	-1.88081	A2AUK8;A2AUK5;E9PV14		Epb4.1l1
A2AUM2;A2AUM1;A2AUM0;Q9QZ05;A2AUL9	-4.94658	-5.0129	-5.08948	-4.84608	-4.86738	-4.7393	-4.91974	-4.99068	-4.92414	-4.88413		0.453172	1	0.0608847	0.988083	A2AUM2;A2AUM1;A2AUM0;Q9QZ05	Eukaryotic translation initiation factor 2-alpha kinase 4	Eif2ak4	-4.30396	-6.82705	-5.34541	-6.46623	-6.04542	-4.94261	-5.64806	-5.13584	-5.50175	-5.86898		0.333398	0.623346	0.378166	0.790888	A2AUM2;A2AUM1;A2AUM0;Q9QZ05	Eukaryotic translation initiation factor 2-alpha kinase 4	Eif2ak4
A2AUP1;Q3U3S6;A2AUP3;A2AUP5;Q7TS91;A2AUP4;A7UAK8;A7UAK5;A0A0A6YY64;A7UAK4;A0A0A6YW89;B2Z894;B2Z893;B2Z891	3.05621	2.65232	2.84429	2.96877	2.98348	3.10747	2.97551	3.03864	2.90609	2.99767		0.628804	1	0.10406	1.32754	A2AUP1;Q3U3S6;A2AUP3;A2AUP5;Q7TS91;A2AUP4;A7UAK8;A7UAK5;A0A0A6YY64;A7UAK4		Pfkfb3	1.47332	1.34136	1.49801	1.64625	1.56252	1.18392	1.11793	1.35871	1.37954	1.26936		2.03394	0.0749322	-0.2424	-3.40827	A2AUP1;Q3U3S6;A2AUP3;A2AUP5;Q7TS91;A2AUP4;A7UAK8;A7UAK5;A0A0A6YY64;A7UAK4		Pfkfb3
A2AVA0	3.66228	3.79158	3.7009	3.62466	3.73267	3.5942	3.68096	3.75134	3.56553	3.69799		0.455314	1	-0.0444143	-0.993301	A2AVA0	Sushi, von Willebrand factor type A, EGF and pentraxin domain-containing protein 1	Svep1	2.57915	3.10216	2.66686	2.66141	2.61374	2.7535	2.74664	2.75147	2.76924	2.72719		0.0927559	0.884119	0.0249397	0.259846	A2AVA0	Sushi, von Willebrand factor type A, EGF and pentraxin domain-containing protein 1	Svep1
A2AVJ7;Q99PL5	6.34716	5.91743	6.48925	6.4141	6.46665	6.25956	6.4037	6.32918	6.47466	6.32943		0.106147	0.965103	0.0323908	0.290527	A2AVJ7;Q99PL5	Ribosome-binding protein 1	Rrbp1	6.25828	5.70016	5.78187	5.96602	5.91605	6.34898	6.32703	6.20986	6.03373	6.01682		1.21454	0.191966	0.262808	2.2105	A2AVJ7;Q99PL5	Ribosome-binding protein 1	Rrbp1
A2AVR9;P62627	0.54147	0.326529	0.597706	0.687216	0.49534	0.778696	0.594965	0.638772	0.653262	0.621406		0.965153	1	0.127768	1.88073	A2AVR9;P62627	Dynein light chain roadblock-type 1	Dynlrb1	1.09439	0.882781	1.25625	1.44287	1.37313	1.01259	0.984573	1.08787	1.20398	1.12496		0.535369	0.466131	-0.127092	-1.17374	A2AVR9;P62627	Dynein light chain roadblock-type 1	Dynlrb1
A2AW73;Q76KF0	-4.89607	-4.20178	-4.93088	-4.79809	-4.8639	-4.66801	-4.8775	-4.96305	-4.81545	-4.78733		0.232551	0.962624	-0.0841238	-0.582516	A2AW73;Q76KF0	Semaphorin-6D	Sema6d
A2AWA9;A2AWA7;A2AWB0	1.80327	1.39148	1.78304	1.72009	1.71876	1.83065	1.76954	1.80538	1.73374	1.81657		0.644523	1	0.107848	1.40239	A2AWA9	Rab GTPase-activating protein 1	Rabgap1	1.54078	0.950889	1.77928	1.71535	1.77183	1.48688	1.49591	1.56382	1.61117	1.65758		0.0241006	0.970675	0.0114456	0.0716973	A2AWA9	Rab GTPase-activating protein 1	Rabgap1
A2AWF8;A2AWF9;E9Q4S7;Q64455	-3.38482	-2.5221	-3.18696	-3.32958	-3.2867	-3.00984	-3.20608	-2.99806	-3.37771	-3.05304		0.0256314	0.991347	0.0130882	0.0751714	A2AWF8;A2AWF9;E9Q4S7;Q64455	Protein-tyrosine-phosphatase;Receptor-type tyrosine-protein phosphatase eta	Ptprj	-2.83405	-3.88145	-2.86674	-2.85316	-2.71544	-2.56324	-2.67041	-2.57355	-2.79169	-2.59443		0.845684	0.307539	0.391501	1.79018	A2AWF8;A2AWF9;E9Q4S7;Q64455	Protein-tyrosine-phosphatase;Receptor-type tyrosine-protein phosphatase eta	Ptprj
A2AWN8;P59326	-1.96518	-2.52589	-1.97987	-2.02014	-1.97961	-1.77209	-1.97276	-1.98227	-2.05211	-1.81345		0.704095	1	0.175603	1.45325	A2AWN8;P59326	YTH domain-containing family protein 1	Ythdf1	-0.0887384	-1.00864	0.0314827	0.0307093	0.11211	-0.313808	-0.398693	-0.449257	-0.336114	-0.224714		0.309711	0.646169	-0.159903	-0.754381	A2AWN8;P59326	YTH domain-containing family protein 1	Ythdf1
A2AWT5;P25976;G3UZW9;E9Q4A8	-1.82971	-2.65831	-1.99492	-1.9243	-2.22471	-2.13755	-2.05806	-2.00823	-2.12135	-2.00043		0.15246	0.963817	0.0612658	0.406355	A2AWT5;P25976	Nucleolar transcription factor 1	Ubtf	-2.17122	-3.80217	-2.34135	-1.94446	-1.88594	-1.8945	-1.8985	-1.85831	-2.11779	-1.97181		0.609517	0.419085	0.480847	1.35138	A2AWT5;P25976	Nucleolar transcription factor 1	Ubtf
A2AWT7;A2AWT6	2.90131	2.78221	2.90724	2.82204	2.95657	2.84609	2.92104	2.96512	2.92775	2.88813		0.43098	1	0.0357546	0.95849	A2AWT7;A2AWT6		Ubtf	3.12834	3.58142	3.16251	3.31877	3.31591	3.28241	3.27707	3.2896	3.23244	3.25474		0.158975	0.802797	-0.0341377	-0.422846	A2AWT7;A2AWT6		Ubtf
A2BDX3	1.09054	1.26617	1.04016	1.00595	1.1452	1.18204	1.10826	1.04951	1.05748	1.06678		0.121073	0.964211	-0.0167913	-0.324013	A2BDX3	Adenylyltransferase and sulfurtransferase MOCS3;Molybdopterin-synthase adenylyltransferase;Molybdopterin-synthase sulfurtransferase	Mocs3	-0.285546	0.0452032	-0.361994	-0.266328	-0.295746	-0.650402	-0.5238	-0.366642	-0.505025	-0.47249		1.80329	0.0959188	-0.27079	-3.19649	A2BDX3	Adenylyltransferase and sulfurtransferase MOCS3;Molybdopterin-synthase adenylyltransferase;Molybdopterin-synthase sulfurtransferase	Mocs3
A2BE28	0.207903	0.604969	0.24967	0.197166	0.186539	0.175068	0.288502	0.27262	0.200784	0.237702		0.266187	0.963268	-0.0543142	-0.658805	A2BE28	Ribosomal biogenesis protein LAS1L	Las1l	0.276057	0.715093	0.258059	0.133483	0.283819	0.4084	0.48731	0.413443	0.361598	0.340929		0.273021	0.679884	0.0690338	0.673878	A2BE28	Ribosomal biogenesis protein LAS1L	Las1l
A2BE91;Q5U4F6	-2.94909	-3.05326	-3.04329	-3.26928	-3.04787	-3.06102	-3.08222	-3.04886	-3.30672	-2.9994		0.137842	0.965823	-0.0270834	-0.36017	A2BE91;Q5U4F6	WD repeat-containing protein 34	Wdr34	-3.41904	-3.51969	-3.56168	-3.63378	-3.62494	-3.76881	-3.86899	-3.85436	-3.82078	-3.94023	+	3.40668	0.0187751	-0.298811	-6.17787	A2BE91;Q5U4F6	WD repeat-containing protein 34	Wdr34
A2BEF2;Q52KF7;A2BEE9;P70175	-2.60738	-2.28101	-2.6004	-2.7856	-2.80879	-2.8249	-2.74021	-2.8103	-2.79027	-2.72749		0.788693	1	-0.161998	-1.68059	A2BEF2;Q52KF7;A2BEE9;P70175	Disks large homolog 3	Dlg3	-1.49878	-1.49531	-1.21621	-1.29412	-1.20186	-1.54165	-1.54805	-1.51294	-1.56282	-1.42956		1.29326	0.172483	-0.177748	-2.55034	A2BEF2;Q52KF7;A2BEE9;P70175	Disks large homolog 3	Dlg3
A2BFB0;O08609;A2BFA9;A2BFB2;A2BFB1	-1.49354	-1.83807	-1.39656	-1.33131	-1.61585	-1.3065	-1.47106	-1.33272	-1.45129	-1.30445		0.817949	1	0.161864	1.67283	A2BFB0;O08609;A2BFA9	Max-like protein X	Mlx	-2.48648	-2.17778	-2.10155	-1.89224	-1.90665	-2.27025	-2.28143	-2.18489	-2.17862	-2.24828		0.474385	0.509324	-0.119754	-1.08339	A2BFB0;O08609;A2BFA9	Max-like protein X	Mlx
A2BFF8;O88487;Q3TPJ8;A2BFF5;A2BFF9;Q3TYJ3;D3Z0M6;O88485	1.4715	1.50902	1.35618	1.40062	1.33768	1.75183	1.44766	1.43247	1.23043	1.42697		0.185312	0.962207	0.0428717	0.477055	A2BFF8;O88487;Q3TPJ8;A2BFF5;A2BFF9	Cytoplasmic dynein 1 intermediate chain 2	Dync1i2	1.7336	1.64368	2.0332	2.19154	2.11843	1.74009	1.75844	1.84844	1.91421	1.93827		0.390283	0.575719	-0.104202	-0.90356	A2BFF8;O88487;Q3TPJ8;A2BFF5;A2BFF9	Cytoplasmic dynein 1 intermediate chain 2	Dync1i2
A2BG75;A2BG77;P97863;I7HIP8;A2BG76;A2ADI3	-0.268286	2.527	-0.337303	-0.108208	-0.309034	-0.0343838	-0.449116	-0.455426	-0.477111	-0.373891		0.51551	1	-0.658819	-1.16801	A2BG75;A2BG77;P97863;I7HIP8;A2BG76	Nuclear factor 1;Nuclear factor 1 B-type	Nfib	-0.85303	-0.526965	-0.809408	-0.91608	-0.725866	-0.758682	-0.846344	-0.938906	-1.03814	-1.07089		0.986871	0.256022	-0.164324	-1.8447	A2BG75;A2BG77;P97863;I7HIP8;A2BG76	Nuclear factor 1;Nuclear factor 1 B-type	Nfib
A2BGN7	0.0990391	-0.794727	0.115675	0.130186	-0.127211	-0.0230675	0.0683556	0.18863	-0.0187559	0.0932207		0.422977	1	0.177084	0.980684	A2BGN7		Manbal	-0.231799	-1.10714	-0.320133	-0.560166	-0.449358	-0.258183	-0.12406	-0.200768	-0.432239	-0.347876		0.768046	0.339869	0.261094	1.6009	A2BGN7		Manbal
A2BH06																			-6.83561	-6.72765	-6.77762	-6.85074	-6.36709	-6.9618	-6.97192	-6.64113	-6.84242	-6.98295		0.774181	0.337516	-0.168304	-1.52924	A2BH06		Rpl11
A2BHN6;Q9DC63	-1.00014	-1.34778	-1.1208	-1.22034	-1.10588	-1.07325	-1.07971	-1.07318	-1.25036	-0.957681		0.436393	1	0.0721483	0.960854	A2BHN6;Q9DC63	F-box only protein 3	Fbxo3	-2.98415	-3.0562	-2.55027	-2.77677	-2.70789	-2.95179	-3.08369	-2.97934	-2.75514	-2.74571		0.335407	0.622025	-0.08808	-0.776611	A2BHN6;Q9DC63	F-box only protein 3	Fbxo3
A2CEK1;F6XAI7;Q8VDY4	-5.69862	-4.75811	-5.66613	-5.91424	-5.8047	-5.63288	-5.57907	-5.63579	-5.66455	-5.72445		0.140478	0.96548	-0.0789883	-0.37877	A2CEK1;F6XAI7;Q8VDY4	EF-hand calcium-binding domain-containing protein 7	Efcab7
A2CF80;A2CF83	-5.02472	-5.28411	-5.39305	-5.06703	-5.05276	-4.92808	-5.12638	-5.00797	-5.2311	-5.22057		0.272496	0.963652	0.0615166	0.651214	A2CF80;A2CF83		0610010K14Rik
A2CG63;Z4YL44;Z4YMH1;A0A1Y7VIX3	-2.73508	-2.96108	-2.67919	-2.71598	-2.66027	-2.73682	-2.80199	-2.66655	-2.7239	-2.72736		0.120481	0.963925	0.0189947	0.325064	A2CG63;Z4YL44;Z4YMH1	AT-rich interactive domain-containing protein 4B	Arid4b	-3.07741	-3.13638	-3.15259	-3.12356	-3.02378	-2.79516	-2.98559	-3.03645	-2.99352	-2.92124		1.78331	0.0985968	0.15635	3.24958	A2CG63;Z4YL44;Z4YMH1	AT-rich interactive domain-containing protein 4B	Arid4b
A2CG76;Q9Z148;A2CG77;H3BIW5;G3UYH7	-1.30027	-0.86175	-1.31519	-1.45995	-1.17422	-1.31505	-1.3391	-1.27667	-1.34903	-1.33702		0.42626	1	-0.1011	-0.994158	A2CG76;Q9Z148	Histone-lysine N-methyltransferase EHMT2	Ehmt2	-1.5876	-1.31252	-1.82299	-1.5445	-1.58424	-1.45302	-1.48939	-1.47501	-1.5995	-1.59453		0.219739	0.732134	0.0480789	0.553772	A2CG76;Q9Z148	Histone-lysine N-methyltransferase EHMT2	Ehmt2
A2RS43;E9Q2S0;A0A0A6YY83;A0A0A6YY48;A0A0G2JG16;A0A0A6YW34	-2.91689	-2.28501	-2.68373	-2.74429	-2.75519	-1.96735	-2.66684	-2.773	-2.64992	-2.57067		0.375572	1	0.151467	0.851949	A2RS43;E9Q2S0;A0A0A6YY83;A0A0A6YY48		Pcdh7	-4.35625	-3.33145	-4.8938	-4.50165	-4.63785	-4.5185	-4.71111	-4.56004	-4.89269	-4.97795		0.638324	0.404294	-0.38786	-1.37096	A2RS43;E9Q2S0;A0A0A6YY83;A0A0A6YY48		Pcdh7
A2RSJ4;Q8C318;A0A1W2P7N7;A0A1W2P7J6;A0A3B2WCQ2	1.9973	2.24804	1.95102	2.37934	1.95905	1.91223	1.7904	1.72612	2.25293	1.78553		0.865119	1	-0.213508	-1.65675	A2RSJ4	UHRF1-binding protein 1-like	Uhrf1bp1l	-0.873881	0.0243082	-0.78796	-0.56639	-0.596376	-1.07101	-1.17664	-1.16083	-1.09527	-0.961338		1.59501	0.123658	-0.532955	-3.29674	A2RSJ4	UHRF1-binding protein 1-like	Uhrf1bp1l
A2RSQ0																			-0.150355	-0.584386	-0.481316	0.195544	-0.446119	0.0240555	-0.185019	-0.147932	-0.202781	-0.298029		0.372087	0.591124	0.131385	0.86789	A2RSQ0	DENN domain-containing protein 5B	Dennd5b
A2RSX7;G3UW53	-2.36605	-2.41442	-2.56868	-2.43489	-2.41642	-2.37638	-2.46688	-2.425	-2.32786	-2.38983		0.476811	1	0.0429018	1.03766	A2RSX7	tRNA wybutosine-synthesizing protein 5	Tyw5	-4.18312	-4.22822	-3.7606	-3.34415	-3.51291	-4.08336	-4.14565	-4.22559	-3.9781	-4.22479		0.854298	0.303588	-0.325697	-1.78566	A2RSX7	tRNA wybutosine-synthesizing protein 5	Tyw5
A2RSX9;E9QAY5	-4.361	-4.21038	-4.34454	-4.25731	-4.49493	-4.16109	-4.13469	-4.33347	-4.23637	-3.94892		1.16449	1	0.170724	2.12591	A2RSX9;E9QAY5		Arfip1	-4.50971	-3.94164	-4.28193	-4.30483	-4.37303	-4.49351	-4.49974	-4.42067	-4.33166	-4.34015		0.627093	0.41047	-0.134916	-1.34112	A2RSX9;E9QAY5		Arfip1
A2RSY1	-3.97251	-4.44412	-4.27715	-4.27981	-4.12706	-4.19969	-4.10781	-3.95929	-4.3599	-4.35738		0.0767552	0.975108	0.0233158	0.211226	A2RSY1	KAT8 regulatory NSL complex subunit 3	Kansl3	-4.24519	3.28805	-5.56823	-0.240975	-1.54368	-4.31148	-5.18939	-4.95926	-3.91804	-4.88156		0.895334	0.288805	-2.98994	-1.89941	A2RSY1	KAT8 regulatory NSL complex subunit 3	Kansl3
A2RSY6;A0A0R4J0U8;A0A087WQ23	-0.236565	-0.687855	-0.125252	-0.138123	-0.132998	-0.315849	-0.312624	-0.279986	-0.0694399	-0.285516		0.0335572	0.987617	0.0114752	0.0977456	A2RSY6;A0A0R4J0U8	TRMT1-like protein	Trmt1l	-1.5454	-2.7385	-1.6114	-1.73618	-1.5299	-1.61467	-1.72221	-1.68394	-1.8539	-1.71702		0.187904	0.767731	0.113929	0.489522	A2RSY6;A0A0R4J0U8	TRMT1-like protein	Trmt1l
A2RT60																			-7.9424	-7.41479	-7.28944	-7.44323	-7.53485	-7.62878	-7.10971	-7.33966	-8.28292	-7.65629		0.130656	0.838304	-0.0785309	-0.346535	A2RT60	Serine protease HTRA4	Htra4
A2RTH5;A0A0U1RNF2	-0.0795212	-0.440775	-0.10722	-0.123556	0.0803585	-0.243492	-0.0968781	-0.270343	0.239491	-0.107266		0.116385	0.962854	0.0384451	0.309455	A2RTH5;A0A0U1RNF2		Lcmt1	0.0340872	0.24252	0.174204	0.276462	0.227985	-0.35763	-0.328756	-0.156326	-0.0419168	-0.10483	+	2.89727	0.0300489	-0.388943	-5.16102	A2RTH5;A0A0U1RNF2		Lcmt1
A3KFM7;A3KFM8	-5.18426	-5.87048	-5.23555	-5.13158	-5.20115	-5.34983	-5.03947	-5.46983	-5.02988	-5.31245		0.206382	0.963618	0.0843151	0.516674	A3KFM7;A3KFM8	Chromodomain-helicase-DNA-binding protein 6	Chd6
A3KG36;REV__P46662	-5.39664	-5.82052	-5.28491	-5.48124	-5.3488	-5.22169	-5.554	-5.42985	-5.56495	-5.2345		0.220841	0.963159	0.0654253	0.544975	A3KG36	Glucose-6-phosphate 1-dehydrogenase	G6pdx	-5.24806	-5.123	-4.86163	-5.03331	-5.06861	-6.04099	-5.82599	-5.54422	-5.49473	-5.50647	+	2.65763	0.0382868	-0.615559	-4.91502	A3KG36	Glucose-6-phosphate 1-dehydrogenase	G6pdx
A3KG59																			-2.61131	-2.71316	-2.64875	-2.51331	-2.55885	-3.325	-3.28041	-3.0015	-2.94436	-3.1435	+	3.07552	0.0274733	-0.529877	-6.43725	A3KG59	Peptidase M20 domain-containing protein 2	Pm20d2
A3KG93;Q6ZQ88;G8JL40;F6Z4I3;F6ZC60	1.38654	0.930254	1.3838	1.28037	1.37019	1.14354	1.35798	1.45024	1.08562	1.35094		0.0229362	0.991815	0.00743313	0.0666736	A3KG93;Q6ZQ88;G8JL40	Lysine-specific histone demethylase 1A	Kdm1a	1.45172	1.56601	1.52982	1.53818	1.67774	1.57113	1.62851	1.54075	1.68045	1.62179		0.612516	0.417622	0.0558311	1.27277	A3KG93;Q6ZQ88;G8JL40	Lysine-specific histone demethylase 1A	Kdm1a
A3KGB4;A0A0A6YXU3;A0A0A6YWY1;Q9Z1A9	0.936922	0.498783	0.949495	0.94063	0.931377	1.10996	0.980436	1.01669	1.01132	0.982032		0.887619	1	0.168645	1.84657	A3KGB4	TBC1 domain family member 8B	Tbc1d8b	0.259667	1.31289	0.309847	0.195327	0.187006	0.017189	0.042141	0.152994	0.147389	0.221527		0.708465	0.368003	-0.3367	-1.53431	A3KGB4	TBC1 domain family member 8B	Tbc1d8b
A3KGL2;A3KGL0;Q99KU1;A3KGK9;A3KGL3	-1.06885	-1.48095	-1.45025	-1.51715	-1.07938	-1.51944	-1.1892	-1.37951	-1.54363	-1.31389		0.236534	0.962698	-0.0698168	-0.580515	A3KGL2;A3KGL0;Q99KU1;A3KGK9;A3KGL3	Dehydrodolichyl diphosphate syntase complex subunit Dhdds	Dhdds	-3.11816	-3.6712	-3.30097	-3.38345	-3.37916	-3.20786	-3.33674	-3.25293	-3.33932	-3.28511		0.399829	0.567687	0.0861916	0.930024	A3KGL2;A3KGL0;Q99KU1;A3KGK9;A3KGL3	Dehydrodolichyl diphosphate syntase complex subunit Dhdds	Dhdds
A3KGR9;Q9D8V0;Q6PGJ8	2.43079	2.10352	2.38455	2.56032	2.25485	2.37935	2.50467	2.36831	2.43883	2.47504		0.464764	1	0.0864328	1.04925	A3KGR9;Q9D8V0;Q6PGJ8	Minor histocompatibility antigen H13	H13;Hm13	2.05603	1.28994	1.83273	1.33968	1.33022	2.11776	2.12361	2.03716	1.87483	1.6423		1.13763	0.210163	0.389411	2.1436	A3KGR9;Q9D8V0;Q6PGJ8	Minor histocompatibility antigen H13	H13;Hm13
A3KGU5;E9Q447;A3KGU4;A0A5F8MQC3;REV__A0A0J9YVC1;REV__A0A0J9YUC1;REV__E9Q770;REV__A0A0J9YUS5;REV__E9PVC6;REV__E9Q9E1;REV__E9PVC5;REV__Q6NZJ6;P08032	6.52963	6.35707	6.63779	6.62803	6.48197	6.43727	6.47705	6.53618	6.56987	6.49654		0.159083	0.962789	-0.023514	-0.415676	A3KGU5;E9Q447		Sptan1	7.01786	7.07265	7.10178	7.12378	7.07558	6.69012	6.82841	6.81185	6.91595	6.99212		2.0924	0.0694635	-0.23064	-4.27127	A3KGU5;E9Q447		Sptan1
A3KGU7;A3KGU9	-4.17069	-4.36509	-4.34235	-4.0839	-4.22222	-4.2996	-4.41192	-4.30742	-4.58878	-4.65616		1.33726	1	-0.215927	-2.40154	A3KGU7;A3KGU9		Sptan1	1.379	1.58979	1.50053	1.59635	1.5078	1.11854	1.23325	1.18851	1.31585	1.43207		2.23243	0.0580081	-0.257051	-3.84244	A3KGU7;A3KGU9		Sptan1
A3KGW5;A3KGW4;A3KGW6	1.26116	1.33842	1.45582	1.37298	1.43066	1.54815	1.40257	1.43233	1.29941	1.41686		0.41115	1	0.0480551	0.913796	A3KGW5	Probable inactive glycosyltransferase 25 family member 3	Cercam	0.26043	-0.209737	-0.0331459	0.0921965	-0.00559235	0.490049	0.266376	0.326092	0.24092	0.276573		1.85659	0.0901812	0.299172	3.35278	A3KGW5	Probable inactive glycosyltransferase 25 family member 3	Cercam
A3KMP2;D6RH59	-0.17137	-0.678228	-0.650946	-0.653061	-0.303185	-0.281277	-0.516665	-0.279759	-0.536292	-0.284446		0.406077	1	0.11167	0.917353	A3KMP2	Tetratricopeptide repeat protein 38	Ttc38	0.718635	0.240472	1.15471	1.20551	1.17341	0.240482	0.352663	0.505381	0.724885	0.861523		0.835674	0.311583	-0.361561	-1.64657	A3KMP2	Tetratricopeptide repeat protein 38	Ttc38
A4QPD3;P15307	-6.1008	-6.28722	-6.25217	-6.22126	-6.29822	-6.44002	-6.3919	-6.1808	-5.74106	-6.2786		0.0691963	0.976838	0.0254581	0.196247	A4QPD3;P15307	Proto-oncogene c-Rel	Rel	-7.73528	-7.02295	-8.107	-7.52593	-7.85213	-8.10546	-8.00947	-7.95663	-7.89553	-8.05602		0.910228	0.283692	-0.355966	-1.91286	A4QPD3;P15307	Proto-oncogene c-Rel	Rel
A6H5Y3;A0A1Y7VM88	-2.74432	-3.11238	-2.81748	-2.91822	-2.81647	-2.73085	-2.80987	-3.01359	-2.85592	-3.03253		0.0270572	0.991083	-0.00677948	-0.0782062	A6H5Y3	Methionine synthase	Mtr	-4.71791	-4.296	-4.36775	-4.05863	-4.0519	-4.5868	-4.88798	-4.61581	-4.5173	-4.39859		1.10764	0.218158	-0.302857	-2.06594	A6H5Y3	Methionine synthase	Mtr
A6H5Z3	0.241955	1.16866	0.199642	0.183348	0.273495	0.402395	0.266682	0.241406	0.258845	0.325484		0.235593	0.962915	-0.114458	-0.596908	A6H5Z3	Exocyst complex component 6B	Exoc6b	-1.03724	-0.359756	-0.987499	-0.903489	-0.933924	-1.05493	-1.10068	-1.0526	-1.00177	-1.05716		0.780828	0.334443	-0.209044	-1.68188	A6H5Z3	Exocyst complex component 6B	Exoc6b
A6H611;A0A286YDC5;A0A286YCX4	2.22493	2.3587	2.13766	2.19876	2.05847	2.02222	2.23074	2.35984	2.22804	2.077		0.05521	0.980157	-0.0121382	-0.155224	A6H611;A0A286YDC5	Mitochondrial intermediate peptidase	Mipep	3.14243	3.07336	3.18621	2.95731	2.941	3.15598	3.13025	3.2281	3.25826	3.20515		1.31881	0.167381	0.135487	2.50472	A6H611;A0A286YDC5	Mitochondrial intermediate peptidase	Mipep
A6H619;F7ANA1;F6WXS6;D6RI35	-1.30644	-1.01228	-1.33346	-1.35591	-1.29492	-1.38507	-1.35429	-1.25633	-1.26894	-1.39449		0.460138	1	-0.0712248	-1.02669	A6H619;F7ANA1	PHD and RING finger domain-containing protein 1	Phrf1	-0.236466	-0.252952	-0.07654	-0.0485868	-0.0484066	-0.304298	-0.254904	-0.316198	-0.331645	-0.205713		1.55757	0.128629	-0.149961	-2.90637	A6H619;F7ANA1	PHD and RING finger domain-containing protein 1	Phrf1
A6H630;D6RG65	-1.13572	-1.17483	-1.36294	-1.44196	-1.2445	-0.869362	-1.26684	-1.20886	-1.42851	-1.2576		0.248581	0.960647	0.0657549	0.606434	A6H630	Protein-glutamate O-methyltransferase	Armt1	-1.31848	-0.927695	-0.942261	-0.764205	-0.825298	-1.72043	-1.58941	-1.42619	-1.36684	-1.285	+	2.48131	0.044169	-0.521986	-4.1946	A6H630	Protein-glutamate O-methyltransferase	Armt1
A6H6A9	-1.99285	-1.82055	-1.8606	-2.04185	-2.02509	-1.92356	-1.945	-1.9251	-1.91476	-1.91546		0.198851	0.96146	0.0234102	0.515533	A6H6A9	Rab GTPase-activating protein 1-like	Rabgap1l	-3.04252	-3.94063	-3.11094	-3.22705	-3.18015	-2.85531	-3.0805	-2.79854	-2.958	-2.82713		1.15131	0.207387	0.396361	2.31636	A6H6A9	Rab GTPase-activating protein 1-like	Rabgap1l
A6H6E2	-6.18461	-5.45346	-6.05449	-6.3827	-5.98245	-5.9283	-6.02184	-6.17444	-6.22703	-5.93448		0.0997066	0.963446	-0.0456785	-0.273624	A6H6E2	Multimerin-2	Mmrn2	-1.91374	-3.39122	-2.00137	-2.82734	-2.25514	-1.60026	-1.51424	-1.94665	-1.89091	-2.28342		1.04687	0.237585	0.630664	2.03272	A6H6E2	Multimerin-2	Mmrn2
A6H8H2;E9Q449	1.58998	1.75885	1.49869	1.52355	1.43442	1.63755	1.54096	1.53408	1.51628	1.5115		0.0777462	0.97451	-0.0130236	-0.217218	A6H8H2;E9Q449	DENN domain-containing protein 4C	Dennd4c	2.28871	2.00091	2.36046	2.44249	2.4525	2.15631	2.16777	2.25417	2.28233	2.32458		0.343946	0.615092	-0.0719822	-0.810588	A6H8H2;E9Q449	DENN domain-containing protein 4C	Dennd4c
A6P3E4;G3X8U9;Q91Y86;Q7TSJ7;Q3TQZ7;Q8C9D4;Q80W80;A0A5F8MP75;E9QN59;Q61831;D3Z1Z4;A0A0G2JG69;A0A0G2JGL2	-1.81164	-2.03847	-1.93459	-1.97778	-1.74823	-1.5328	-2.05915	-1.89731	-2.02252	-1.93033		0.0444532	0.983642	0.0137201	0.127204	A6P3E4;G3X8U9;Q91Y86;Q7TSJ7;Q3TQZ7;Q8C9D4;Q80W80;A0A5F8MP75;E9QN59;Q61831	Mitogen-activated protein kinase;Mitogen-activated protein kinase 8;Mitogen-activated protein kinase 10	Mapk8;Mapk10	-2.81583	-2.63459	-2.58093	-2.48585	-2.60792	-2.6272	-2.67626	-2.56754	-2.74529	-2.45135		0.0557292	0.92847	0.0114975	0.156457	A6P3E4;G3X8U9;Q91Y86;Q7TSJ7;Q3TQZ7;Q8C9D4;Q80W80;A0A5F8MP75;E9QN59;Q61831	Mitogen-activated protein kinase;Mitogen-activated protein kinase 8;Mitogen-activated protein kinase 10	Mapk8;Mapk10
A6PW47;Q99K74;F6XX22;A6PW46	-2.13847	0.0776749	-2.02517	-2.09534	-2.21176	-1.43933	-2.00768	-2.02328	-2.29201	-2.10729		0.257782	0.963579	-0.295305	-0.638181	A6PW47;Q99K74	Mediator of RNA polymerase II transcription subunit 24	Med24	-0.768258	-1.40102	-0.785208	-0.887933	-0.792543	-0.619158	-0.702391	-0.663044	-0.75714	-0.721933		0.90795	0.284748	0.23426	1.90955	A6PW47;Q99K74	Mediator of RNA polymerase II transcription subunit 24	Med24
A6PW84;A2A7Q5;Q3V1T4;F2Z499	4.47303	4.35887	4.58941	4.45757	4.60315	4.54193	4.49915	4.57523	4.43701	4.44982		0.0276913	0.990725	0.0042223	0.0805754	A6PW84;A2A7Q5;Q3V1T4	Prolyl 3-hydroxylase 1	P3h1;Lepre1	3.94606	4.10731	4.01787	4.21441	4.20422	4.29111	4.22929	4.14249	4.03405	4.07018		0.340427	0.61842	0.0554482	0.782447	A6PW84;A2A7Q5;Q3V1T4	Prolyl 3-hydroxylase 1	P3h1;Lepre1
A6PWC3;A2A9Q2;Q8BHG1;Q3V3G9	1.69068	1.52994	1.71543	1.58785	1.58799	1.91072	1.69924	1.65437	1.53308	1.75951		0.591752	1	0.0890051	1.24947	A6PWC3;A2A9Q2;Q8BHG1	Nardilysin	Nrd1	-0.206674	-0.701018	-0.0177879	-0.0169649	0.0205364	-0.441824	-0.403484	-0.293432	-0.18154	-0.267118		0.402985	0.565076	-0.133098	-0.930011	A6PWC3;A2A9Q2;Q8BHG1	Nardilysin	Nrd1
A6PWS5	1.88508	1.80282	2.23994	1.81366	2.01658	1.84604	2.03216	1.89939	2.02138	1.84118		0.0940303	0.965306	-0.0235895	-0.257692	A6PWS5		Gsn	0.962733	0.168809	1.10043	1.26792	1.07	1.36865	1.42343	1.32943	1.199	1.29048		0.995298	0.252772	0.408219	2.07956	A6PWS5		Gsn
A6X8Z5;E9QMX7;Q640N3	-1.66109	-1.62914	-1.52117	-1.75832	-1.56879	-1.48937	-1.65235	-1.64375	-1.80929	-1.61078		0.0742585	0.977325	-0.0134027	-0.205155	A6X8Z5	Rho GTPase-activating protein 31	Arhgap31	-1.94928	-2.07064	-1.99919	-2.13106	-2.12135	-1.4609	-1.50049	-1.73629	-1.90003	-1.88745		1.82103	0.0940642	0.357277	3.5897	A6X8Z5	Rho GTPase-activating protein 31	Arhgap31
A6X919	-0.285688	-0.256359	-0.0701275	-0.320845	-0.182652	-0.14818	-0.100496	-0.198905	-0.148795	-0.138057		0.776399	1	0.0762476	1.61544	A6X919	Probable C-mannosyltransferase DPY19L1	Dpy19l1	-0.160314	-0.935779	-0.1917	-0.546132	-0.440527	0.249414	0.179548	0.135622	-0.106332	-0.0760689		1.81399	0.0945833	0.531327	3.37207	A6X919	Probable C-mannosyltransferase DPY19L1	Dpy19l1
A6ZI44;Q9CPQ9;A6ZI46;A0A0U1RPT5;D3YV98;A6ZI47;Q91Y97	-2.09576	-3.04859	-2.52887	-1.93049	-2.64427	-1.87151	-2.24546	-2.18009	-2.44487	-2.17881		0.559607	1	0.265449	1.20711	A6ZI44;Q9CPQ9;A6ZI46;A0A0U1RPT5	Fructose-bisphosphate aldolase	Aldoa;Aldoart1	-2.31304	-2.38158	-1.85807	-1.61411	-1.62547	-2.53958	-2.48614	-2.45266	-2.02247	-2.08268		0.945396	0.270592	-0.358251	-1.81117	A6ZI44;Q9CPQ9;A6ZI46;A0A0U1RPT5	Fructose-bisphosphate aldolase	Aldoa;Aldoart1
A7RDN6;A0A0R4J156;E9Q243	-1.93546	-2.31659	-2.0087	-2.07867	-1.84076	-2.08721	-1.91147	-1.87484	-1.98008	-2.02318		0.282166	0.963023	0.0606806	0.681568	A7RDN6;A0A0R4J156	Renalase	Rnls	-0.847926	-1.12059	-0.691395	-0.443566	-0.467745	-0.723331	-0.753469	-0.641811	-0.566916	-0.626169		0.149589	0.813946	0.0519058	0.397864	A7RDN6;A0A0R4J156	Renalase	Rnls
A7TU71;A2ALU4	-6.45723	-5.97172	-6.103	-6.64661	-6.63812	-6.40959	-6.4137	-6.89128	-6.29256	-6.46016		0.322998	0.978052	-0.13012	-0.751982	A7TU71;A2ALU4	Protein Shroom2	Shroom2	-2.61335	-2.69527	-2.52121	-2.51201	-2.36671	-2.42104	-2.35607	-2.55404	-2.58059	-2.58322		0.243924	0.706744	0.0427176	0.592594	A7TU71;A2ALU4	Protein Shroom2	Shroom2
A7YY80;A0A286YD84	1.84695	2.09255	2.05765	1.9659	1.91128	1.91753	1.90338	1.85628	1.88581	1.86147		0.924589	1	-0.089971	-1.91898	A7YY80;A0A286YD84		Epb4.1l3	2.53479	2.26087	2.58002	2.58194	2.62935	2.61648	2.56356	2.60268	2.42712	2.53618		0.166063	0.794695	0.0318104	0.430111	A7YY80;A0A286YD84		Epb4.1l3
A8C756	-1.53344	0.656406	-1.50322	-1.56392	-1.60637	-1.33277	-1.25825	-1.49303	-1.41579	-1.49038		0.258392	0.96332	-0.287933	-0.648047	A8C756	Thyroid adenoma-associated protein homolog	Thada	-2.23844	-1.73839	-2.06662	-1.90773	-1.88705	-2.11263	-2.12606	-2.05357	-1.976	-1.91639		0.308189	0.647982	-0.0692837	-0.734484	A8C756	Thyroid adenoma-associated protein homolog	Thada
A8Y5G9;Q8QZX5	-5.94937	-5.98547	-6.02987	-5.71738	-6.06509	-5.78705	-5.78548	-5.88194	-5.54195	-6.01217		0.760431	1	0.147721	1.50114	A8Y5G9;Q8QZX5	U7 snRNA-associated Sm-like protein LSm10	Lsm10
A8Y5H7	-2.24099	-1.27275	-2.57675	-2.36481	-1.99561	-1.60097	-2.42913	-2.37611	-2.44014	-2.39739		0.232978	0.962502	-0.158563	-0.571582	A8Y5H7		Sec14l1	-2.22848	-1.0332	-1.96099	-1.25017	-1.2091	-1.69875	-1.8511	-1.85457	-1.53997	-1.67379		0.3208	0.635449	-0.187247	-0.773596	A8Y5H7		Sec14l1
A8Y5I6;A0A0N4SV07;Q9WV72;D6RDR7	-3.34277	-3.86463	-3.70163	-3.66351	-3.60804	-3.49049	-3.69316	-3.69638	-3.9165	-3.63232		0.179187	0.960933	-0.0496529	-0.454686	A8Y5I6;A0A0N4SV07;Q9WV72;D6RDR7	Ankyrin repeat and SOCS box protein 3	Asb3
A8Y5P4;A2AJI1	1.99079	1.63997	2.16541	1.90753	2.13133	1.89651	2.0118	1.9481	2.09314	1.98		0.0668971	0.97794	0.0189009	0.189459	A8Y5P4;A2AJI1		Map7d1	0.0701303	0.112916	-0.0193481	0.013772	0.0599518	0.34938	0.26939	0.151535	0.135909	0.0904541		1.52402	0.133124	0.151849	2.86618	A8Y5P4;A2AJI1		Map7d1
B0QZL1	-4.19877	-3.62532	-3.50501	-3.47991	-3.5698	-3.26154	-3.32114	-3.48215	-4.87318	-3.191		0.0509343	0.982169	0.0499571	0.145865	B0QZL1	Enolase	Eno1
B0QZV7;Q99MK9	-1.28262	-1.24865	-1.11406	-1.23558	-1.18042	-1.21095	-1.29086	-1.31428	-1.26802	-1.23509		0.733097	1	-0.0515734	-1.47679	B0QZV7;Q99MK9	Ras association domain-containing protein 1	Rassf1	-1.89297	-2.54467	-2.2028	-2.30571	-2.33007	-1.86386	-1.98204	-1.99314	-2.03427	-2.0416		1.21699	0.191527	0.272261	2.45354	B0QZV7;Q99MK9	Ras association domain-containing protein 1	Rassf1
B0R0S4;Q8VCH5;A2AUF7;D6RGR6;D6RHN6	-2.17916	-2.94474	-2.14121	-2.10108	-2.41367	-2.18521	-2.19163	-2.07997	-2.12773	-2.08707		0.634517	1	0.221653	1.39707	B0R0S4;Q8VCH5;A2AUF7	Rab9 effector protein with kelch motifs	Rabepk	-1.7256	-2.3254	-1.55572	-1.67594	-1.57412	-2.13427	-2.10837	-1.92511	-1.93414	-1.83914		0.671645	0.386918	-0.216847	-1.41688	B0R0S4;Q8VCH5;A2AUF7	Rab9 effector protein with kelch motifs	Rabepk
B0V2M9;Q91VY5;F7BTY2;B0V2M7	-0.642517	-0.616144	-0.736061	-0.714554	-0.764549	-0.695171	-0.702566	-0.62139	-0.706494	-0.728076		0.0419632	0.984271	0.00402546	0.120046	B0V2M9;Q91VY5;F7BTY2	Lysine-specific demethylase 4B	Kdm4b	-0.98644	-0.923306	-1.11604	-0.952794	-0.888529	-0.981169	-1.08762	-1.19923	-1.13632	-1.06434		1.26197	0.180488	-0.120315	-2.25036	B0V2M9;Q91VY5;F7BTY2	Lysine-specific demethylase 4B	Kdm4b
B0V2N1;A0A286YDS2;A0A286YDF6	-0.26581	-0.479961	-0.117956	-0.161215	-0.183985	-0.374329	-0.242863	-0.328561	-0.205941	-0.231597		0.190819	0.962459	-0.0348726	-0.486226	B0V2N1	Receptor-type tyrosine-protein phosphatase S	Ptprs	-1.47132	-1.72548	-1.68028	-1.49641	-1.73206	-1.05316	-1.50421	-1.5688	-1.36916	-1.64874		0.807801	0.322443	0.1923	1.61655	B0V2N1	Receptor-type tyrosine-protein phosphatase S	Ptprs
B0V3P3;B0V3P4;Q9WV76;A0A0G2JFY6	-3.95094	-3.18734	-3.87682	-3.99446	-3.87956	-3.68898	-3.89697	-3.79548	-4.16679	-3.61819		0.11694	0.963519	-0.0554565	-0.31258	B0V3P3;B0V3P4;Q9WV76;A0A0G2JFY6	AP complex subunit beta;AP-4 complex subunit beta-1	Ap4b1	-4.94789	-4.72564	-4.90764	-5.01193	-5.02157	-5.12466	-4.81608	-4.73414	-5.05802	-4.88208		0.000229268	0.999738	-6.21796e-05	-0.000684365	B0V3P3;B0V3P4;Q9WV76;A0A0G2JFY6	AP complex subunit beta;AP-4 complex subunit beta-1	Ap4b1
B1APX2;Q3UE31	-5.37215	-4.58338	-5.29607	-5.24061	-5.27589	-5.02983	-5.22352	-5.07638	-5.00339	-5.17		0.131105	0.966073	0.0529991	0.353052	B1APX2;Q3UE31	Uncharacterized protein KIAA0930 homolog	5031439G07Rik
B1AQD9;Q9Z2R6;B1AQD7;REV__F8WIE5;REV__Q69ZR2	-0.521912	-0.494392	-0.61635	-0.599257	-0.559153	-0.427616	-0.684479	-0.697373	-0.657922	-0.679698		0.598005	1	-0.0712049	-1.27712	B1AQD9;Q9Z2R6	Protein unc-119 homolog A	Unc119	-0.886275	-0.221879	-0.860764	-0.617419	-0.788038	-1.14775	-1.51899	-1.28803	-1.22698	-1.11906		2.27453	0.0548149	-0.585289	-4.12846	B1AQD9;Q9Z2R6	Protein unc-119 homolog A	Unc119
B1AQJ2	-4.41113	-4.60041	-4.24469	-4.34066	-4.05296	-4.36105	-4.41329	-4.31996	-4.36501	-4.40539		0.17814	0.961617	-0.0429653	-0.466657	B1AQJ2	Ubiquitin carboxyl-terminal hydrolase 36	Usp36
B1AQR8;G3X9T7;O08573	0.287704	-0.0712376	0.449207	0.0123177	0.530035	0.285116	0.254473	0.173963	0.11469	0.264401		0.0662761	0.978467	-0.0230768	-0.188592	B1AQR8;G3X9T7;O08573	Galectin;Galectin-9	Lgals9	0.350657	-0.308702	0.251011	-0.0918436	0.107199	0.667702	0.555439	0.509512	0.11757	0.269714		1.30926	0.169607	0.362323	2.32944	B1AQR8;G3X9T7;O08573	Galectin;Galectin-9	Lgals9
B1AR74;B1AR76;F7CPM1;F6VJ09;Q5SWI1	-5.74799	-5.4568	-6.11822	-5.83647	-5.58515	-5.40299	-5.80638	-5.62366	-5.93558	-6.02537		0.0213516	0.990854	-0.00987034	-0.0620764	B1AR74;B1AR76;F7CPM1		Bcas3	-4.23122	-3.75037	-4.09416	-3.72977	-3.75761	-4.58021	-4.73548	-4.39386	-4.49883	-4.25915	+	2.57497	0.0407482	-0.580881	-4.39609	B1AR74;B1AR76;F7CPM1		Bcas3
B1ART1;B1ART2;V9GX23;F6XI52	2.56681	2.58817	2.46029	2.56344	2.52113	2.40714	2.5383	2.48357	2.55485	2.46001		0.735736	1	-0.0511946	-1.45866	B1ART1;B1ART2;V9GX23		Vps13d	2.85474	2.76484	2.80284	2.87098	2.7482	2.98181	2.92596	3.10119	2.971	2.98853	+	2.89006	0.0301717	0.185378	4.91577	B1ART1;B1ART2;V9GX23		Vps13d
B1ARU1	-0.533108	-0.402468	-0.530087	-0.637642	-0.531103	-0.527924	-0.618912	-0.647965	-0.676301	-0.665168		1.19769	1	-0.100373	-2.18974	B1ARU1		Macf1	-1.48405	-0.942742	-1.39587	-1.32222	-1.48848	-1.27207	-1.46868	-1.52379	-1.66188	-1.4988		0.646454	0.399975	-0.158372	-1.33433	B1ARU1		Macf1
B1ARW4;Q99LY9	2.49928	2.72321	2.38745	2.4669	2.29551	2.1706	2.32187	2.33184	2.16027	2.28095		1.47848	1	-0.221367	-2.75341	B1ARW4;Q99LY9	NADH dehydrogenase [ubiquinone] iron-sulfur protein 5;NADH dehydrogenase [ubiquinone] iron-sulfur protein 5, N-terminally processed	Ndufs5	3.81881	4.62676	3.60938	3.73297	3.69355	3.54727	3.56306	3.67362	3.65412	3.55208		0.734476	0.355776	-0.298262	-1.58923	B1ARW4;Q99LY9	NADH dehydrogenase [ubiquinone] iron-sulfur protein 5;NADH dehydrogenase [ubiquinone] iron-sulfur protein 5, N-terminally processed	Ndufs5
B1ASA5;E9QA68	-4.71797	-5.95117	-4.92854	-5.04807	-4.71958	-5.05077	-4.85189	-4.65871	-4.87368	-4.78888		0.416378	1	0.228284	0.962665	B1ASA5;E9QA68		Zfp362
B1ASK8;Q6P073;B0QZM2;B0QZM1	-2.91537	-3.16899	-2.72189	-2.6118	-2.68397	-2.79481	-2.8385	-3.02358	-2.64752	-2.66005		0.082153	0.971452	0.0275076	0.225941	B1ASK8;Q6P073;B0QZM2;B0QZM1	Ubiquitin-conjugating enzyme E2 J2	Ube2j2	-4.31914	-3.4725	-4.30519	-4.25197	-4.32315	-3.86255	-4.32227	-4.10275	-4.22493	-4.30268		0.0541202	0.931001	-0.0286446	-0.153831	B1ASK8;Q6P073;B0QZM2;B0QZM1	Ubiquitin-conjugating enzyme E2 J2	Ube2j2
B1ASP2;P52332	2.06242	2.06463	2.24825	2.2847	2.21348	2.14151	2.18117	2.20961	2.27907	2.17841		0.172991	0.962911	0.0232588	0.446367	B1ASP2;P52332	Tyrosine-protein kinase;Tyrosine-protein kinase JAK1	Jak1	1.59699	0.914481	1.3918	1.54779	1.59709	1.88657	1.79126	1.77696	1.65692	1.60324		1.22358	0.189919	0.333358	2.4	B1ASP2;P52332	Tyrosine-protein kinase;Tyrosine-protein kinase JAK1	Jak1
B1ASU9;O55047;B7ZC85;F6XSD0;B7ZC84;D6RHM1	-0.542908	-0.362259	-0.49655	-0.530182	-0.494177	-0.530596	-0.541832	-0.523763	-0.514901	-0.526355		0.58452	1	-0.0422743	-1.30255	B1ASU9;O55047;B7ZC85;F6XSD0	Serine/threonine-protein kinase tousled-like 2	Tlk2	-2.65235	-1.7843	-2.70896	-2.54795	-2.51321	-2.82275	-2.78876	-2.77368	-2.65898	-2.91381		0.977488	0.260238	-0.350242	-2.02515	B1ASU9;O55047;B7ZC85;F6XSD0	Serine/threonine-protein kinase tousled-like 2	Tlk2
B1ASZ3;Q64516;Q9WU65;Q8C635	4.29407	3.83056	4.13169	4.1944	4.20098	4.27584	4.1823	4.17023	4.02305	4.09456		0.0752295	0.976764	0.0188555	0.209347	B1ASZ3;Q64516	Glycerol kinase	Gyk;Gk	4.1217	3.56217	4.09348	3.96453	3.93411	4.03064	4.01197	4.12111	4.04553	3.96839		0.420667	0.551335	0.100333	0.973694	B1ASZ3;Q64516	Glycerol kinase	Gyk;Gk
B1AT60;B1AT59;Q400C8	-5.36714	-7.12074	-5.23777	-5.02032	-5.06051	-5.24932	-5.44896	-5.21994	-4.94006	-5.32438		0.33474	0.986311	0.324764	0.804545	B1AT60;B1AT59;Q400C8	Archaemetzincin-2	Amz2	-4.23861	-4.56052	-4.37431	-4.08606	-4.24147	-4.06172	-4.30475	-4.30027	-4.45639	-4.08909		0.215274	0.736607	0.0577499	0.532152	B1AT60;B1AT59;Q400C8	Archaemetzincin-2	Amz2
B1AT82;Q9D0M1;B1AT84;B1AT83	0.901131	0.805799	0.953867	0.822073	0.937826	0.932066	0.85059	0.903749	0.757884	0.930036		0.0758062	0.976058	-0.00927448	-0.208835	B1AT82;Q9D0M1;B1AT84	Phosphoribosyl pyrophosphate synthase-associated protein 1	Prpsap1	0.52509	0.390397	0.722233	0.615232	0.640312	0.404638	0.501659	0.454325	0.50858	0.574688		0.684908	0.380428	-0.0898746	-1.41866	B1AT82;Q9D0M1;B1AT84	Phosphoribosyl pyrophosphate synthase-associated protein 1	Prpsap1
B1ATD5;Q8K296;M0QW74;B1ATD4;R4GML8	-0.148792	0.0264244	-0.151176	-0.127523	-0.0972576	-0.126179	-0.12837	-0.129283	-0.135041	-0.0996008		0.291574	0.964619	-0.0240297	-0.716176	B1ATD5;Q8K296;M0QW74;B1ATD4;R4GML8	Myotubularin-related protein 3	Mtmr3	-1.51182	-0.703435	-1.49781	-1.4032	-1.44788	-1.32537	-1.38453	-1.33059	-1.22076	-1.29833		0.00192092	0.997444	0.000914001	0.00586405	B1ATD5;Q8K296;M0QW74;B1ATD4;R4GML8	Myotubularin-related protein 3	Mtmr3
B1ATI9;Q3U432;Q60780	-1.75441	-1.97808	-1.38825	-1.7403	-1.68703	-1.77246	-1.73103	-1.84691	-1.7197	-1.6081		0.0922592	0.967288	-0.0260283	-0.254566	B1ATI9;Q3U432;Q60780	Growth arrest-specific protein 7	Gas7	-2.70986	-3.20054	-2.55368	-2.4752	-2.2638	-2.37844	-2.35404	-2.45666	-2.66915	-2.37502		0.523993	0.47317	0.193954	1.15581	B1ATI9;Q3U432;Q60780	Growth arrest-specific protein 7	Gas7
B1ATS5;E9Q559;Q64518;B1ATS4	-1.74748	-1.72761	-1.90889	-1.86925	-1.89252	-2.08044	-2.00574	-1.91146	-1.87254	-1.88065		1.21794	1	-0.121018	-2.1845	B1ATS5;E9Q559;Q64518;B1ATS4	Calcium-transporting ATPase;Sarcoplasmic/endoplasmic reticulum calcium ATPase 3	Atp2a3	2.16445	1.43965	2.05527	1.63052	1.89593	2.05639	2.10208	2.20779	2.17966	2.2074		1.10578	0.218765	0.313501	2.2821	B1ATS5;E9Q559;Q64518;B1ATS4	Calcium-transporting ATPase;Sarcoplasmic/endoplasmic reticulum calcium ATPase 3	Atp2a3
B1ATV0;Q9WVD4;B1ATV1	0.381016	0.488136	0.417551	0.426376	0.304041	0.3563	0.331532	0.359256	0.395852	0.24664		0.869831	1	-0.0655081	-1.6692	B1ATV0;Q9WVD4	Chloride channel protein;H(+)/Cl(-) exchange transporter 5	Clcn5	0.724717	3.72981	0.357	0.147973	0.261282	0.819033	0.639807	0.613375	0.532193	0.42182		0.256476	0.696016	-0.438911	-0.644033	B1ATV0;Q9WVD4	Chloride channel protein;H(+)/Cl(-) exchange transporter 5	Clcn5
B1AU25;Q9Z0X1	4.28008	4.11367	4.12731	4.26118	4.2398	4.13223	4.20364	4.32038	4.16098	4.11162		0.140412	0.965461	-0.0186361	-0.36619	B1AU25;Q9Z0X1	Apoptosis-inducing factor 1, mitochondrial	Aifm1	5.05076	5.16193	4.96573	4.9029	4.81658	5.05531	5.06579	5.23922	5.15231	5.14202		1.17731	0.201231	0.151352	2.21681	B1AU25;Q9Z0X1	Apoptosis-inducing factor 1, mitochondrial	Aifm1
B1AU74;Q9CWP6	-5.33691	-5.94394	-5.69192	-5.5377	-5.2424	-5.52619	-5.90141	-5.94634	-5.49129	-5.88573		0.603024	1	-0.199621	-1.24711	B1AU74;Q9CWP6	Motile sperm domain-containing protein 2	Mospd2	-0.508771	-1.40711	-0.460585	-0.636386	-0.566542	-0.301174	-0.34642	-0.365702	-0.393258	-0.424276		0.932933	0.275844	0.349713	1.9811	B1AU74;Q9CWP6	Motile sperm domain-containing protein 2	Mospd2
B1AU76;B1AU75;Q99MD9	0.922083	0.865715	0.928263	0.810389	0.936996	0.992849	0.898964	0.804954	0.846734	0.789264		0.242858	0.961243	-0.0261362	-0.593731	B1AU76;B1AU75;Q99MD9	Nuclear autoantigenic sperm protein	Nasp	1.48555	0.965756	1.61266	1.75148	1.72209	1.51588	1.54594	1.5418	1.42886	1.53826		0.015217	0.980301	0.00663948	0.0458039	B1AU76;B1AU75;Q99MD9	Nuclear autoantigenic sperm protein	Nasp
B1AUB9;Q02780;B1AUC0;F7CDR2;B1AUB8;B1AUB6	-0.833744	-1.21997	-1.34291	-1.18444	-1.25295	-1.40926	-1.28158	-1.241	-1.34876	-0.899409		0.226283	0.964029	-0.0691992	-0.555258	B1AUB9;Q02780;B1AUC0;F7CDR2	Nuclear factor 1;Nuclear factor 1 A-type	Nfia	-0.955152	-0.570264	-1.16003	-0.902209	-0.998707	-1.31598	-1.14031	-1.18848	-1.27839	-1.23033		1.54034	0.130217	-0.313425	-3.07978	B1AUB9;Q02780;B1AUC0;F7CDR2	Nuclear factor 1;Nuclear factor 1 A-type	Nfia
B1AUD6;B1AUD7;Q3UYI1	-4.80769	-5.45028	-4.85865	-5.27504	-4.92431	-5.5716	-4.77889	-5.31131	-4.83238	-4.98541		0.0593428	0.978531	-0.0327265	-0.166148	B1AUD6;B1AUD7;Q3UYI1	P2X purinoceptor	P2rx5
B1AUE5	0.106684	0.458672	0.107302	0.252104	0.202538	0.066	0.160542	0.13197	0.285666	0.147588		0.400523	1	-0.0671064	-0.907977	B1AUE5	Peroxisome biogenesis factor 10	Pex10	0.073842	-0.234254	-0.116203	-0.228354	-0.254633	0.22311	0.156218	0.153395	0.0910521	-0.0283775		2.08835	0.0696361	0.271	3.63238	B1AUE5	Peroxisome biogenesis factor 10	Pex10
B1AUN2;B1AUN3;Q3UKV0	2.49342	2.18749	2.53388	2.46417	2.48117	2.44992	2.44736	2.5036	2.41736	2.44317		0.116188	0.962659	0.0202566	0.317607	B1AUN2;B1AUN3;Q3UKV0		Eif2b3	2.47829	2.17343	2.59972	2.80767	2.79941	1.92303	2.05525	2.15047	2.16211	2.33363		1.82385	0.0939227	-0.446807	-3.29894	B1AUN2;B1AUN3;Q3UKV0		Eif2b3
B1AUW8;B1AUW9;Q8BR10;B1AUW6;Q62406;F6THK7	-4.32835	-4.55195	-4.27818	-4.22706	-4.30763	-4.25344	-4.35705	-4.40609	-4.04908	-4.24853		0.410597	1	0.0757942	0.912266	B1AUW8;B1AUW9;Q8BR10;B1AUW6;Q62406;F6THK7	Interleukin-1 receptor-associated kinase 1	Irak1	-4.67867	-4.48798	-4.82936	-4.68513	-4.59229	-4.64007	-4.88573	-4.8062	-4.71827	-4.7637		0.785087	0.332519	-0.108107	-1.54645	B1AUW8;B1AUW9;Q8BR10;B1AUW6;Q62406;F6THK7	Interleukin-1 receptor-associated kinase 1	Irak1
B1AUY8;B1AUY7;Q9QY36;B1AUY9;B1AUZ1	2.63277	2.95942	2.58469	2.55247	2.59014	2.6703	2.44452	2.50804	2.45848	2.42506		0.96845	1	-0.162616	-1.86591	B1AUY8;B1AUY7;Q9QY36;B1AUY9;B1AUZ1	N-alpha-acetyltransferase 10	Naa10	1.2429	1.34855	1.42336	1.6426	1.66534	0.539349	0.683279	0.751505	0.782834	0.901747	+	3.83159	0.0115423	-0.732806	-7.1933	B1AUY8;B1AUY7;Q9QY36;B1AUY9;B1AUZ1	N-alpha-acetyltransferase 10	Naa10
B1AV75;Q3UJP5	-2.361	-1.91572	-2.20678	-2.44789	-2.24106	-2.11728	-2.23643	-2.30662	-2.50196	-2.35626		0.258613	0.963049	-0.0692198	-0.624995	B1AV75;Q3UJP5	Protein C8orf37 homolog	2610301B20Rik	-3.62376	-3.96534	-3.49362	-3.29857	-3.474	-3.88082	-3.67836	-3.63518	-3.62093	-3.51656		0.319895	0.636438	-0.0953117	-0.754076	B1AV75;Q3UJP5	Protein C8orf37 homolog	2610301B20Rik
B1AV77;B1ATI0;P47740;A0A140LJF9;P47739	2.37621	3.13057	2.38003	2.38086	2.36094	2.38691	2.38083	2.3111	2.28943	2.28006		0.574487	1	-0.196053	-1.28181	B1AV77;B1ATI0;P47740	Aldehyde dehydrogenase;Fatty aldehyde dehydrogenase	Aldh3a2	3.06331	4.14963	2.96737	2.93211	2.95444	3.21389	3.27361	3.09985	3.15765	3.01077		0.0931264	0.88388	-0.0622162	-0.259789	B1AV77;B1ATI0;P47740	Aldehyde dehydrogenase;Fatty aldehyde dehydrogenase	Aldh3a2
B1AVD2;B1AVD1;Q8BU59	-1.65236	-1.05205	-1.26499	-1.37533	-1.47313	-1.3811	-1.51247	-1.54678	-1.3084	-1.3323		0.184282	0.961906	-0.0526361	-0.472196	B1AVD2;B1AVD1;Q8BU59		Xpnpep2	-0.417529	0.0761728	-0.836531	-0.254672	-0.416533	0.0326118	-0.15078	-0.178341	-0.713675	-0.476835		0.140125	0.826072	0.0724144	0.365629	B1AVD2;B1AVD1;Q8BU59		Xpnpep2
B1AVF2;Q9Z2S7	-1.56934	-2.39246	-1.6348	-1.37856	-1.67049	-1.54789	-1.68587	-1.63362	-1.621	-1.45226		0.329324	0.98099	0.141001	0.792217	B1AVF2;Q9Z2S7	TSC22 domain family protein 3	Tsc22d3	-4.24464	-4.99001	-4.08563	-3.90413	-3.61981	-4.56903	-4.39181	-4.18399	-4.30001	-4.14411		0.246791	0.70395	-0.148945	-0.614373	B1AVF2;Q9Z2S7	TSC22 domain family protein 3	Tsc22d3
B1AVZ0	0.0390167	0.191555	0.0112419	-0.0741558	-0.0668297	0.00210762	0.0282059	-0.0273161	-0.0882025	-0.040616		0.375706	1	-0.0453299	-0.871701	B1AVZ0	Uracil phosphoribosyltransferase homolog	Uprt	-0.550059	0.114644	-0.493498	-0.24867	-0.297792	-0.651396	-0.688011	-0.723524	-0.591212	-0.56147		1.4091	0.14971	-0.348048	-2.87884	B1AVZ0	Uracil phosphoribosyltransferase homolog	Uprt
B1AWE0;Q6PFA2;B1AWE1;B1AWD8;B1AWD9;O08585	4.95557	4.70645	4.95778	4.7493	4.91579	4.63187	4.84214	4.7931	4.70629	4.70323		0.984787	1	-0.12165	-1.86693	B1AWE0;Q6PFA2;B1AWE1;B1AWD8;B1AWD9;O08585	Clathrin light chain A	Clta	4.46387	3.88491	4.73686	4.732	4.40629	3.96792	4.30519	4.1823	4.07629	4.23994		0.854524	0.303517	-0.290459	-1.74391	B1AWE0;Q6PFA2;B1AWE1;B1AWD8;B1AWD9;O08585	Clathrin light chain A	Clta
B1AWL2;B1AWL4;B1AWL5	-3.63738	-4.01826	-3.72061	-3.79576	-3.67876	-4.07439	-3.92072	-3.81759	-3.47765	-3.79607		0.152578	0.964071	-0.0471281	-0.396012	B1AWL2;B1AWL4;B1AWL5		Zfp462
B1AX39;E9Q193;E0CY20																			-4.79851	-4.12304	-5.03058	-4.76214	-5.0497	-4.67407	-4.76051	-4.91148	-4.90791	-4.70311		0.0783924	0.900606	-0.0386223	-0.220321	B1AX39;E9Q193;E0CY20	Zinc finger CCHC domain-containing protein 7	Zcchc7
B1AXH1	-2.88211	-2.78844	-2.78812	-2.51291	-2.97801	-3.03481	-2.89444	-3.02168	-2.63259	-2.92827		0.493352	1	-0.112441	-1.05796	B1AXH1	NHS-like protein 2	Nhsl2	-3.07215	-2.51104	-2.11865	-2.9904	-3.09687	-3.51757	-3.33233	-3.52491	-3.10504	-3.209		1.44604	0.143511	-0.579952	-2.77205	B1AXH1	NHS-like protein 2	Nhsl2
B1AXI9;J3QMP9;Q62036	-2.35293	2.25929	-2.33455	-3.99851	-3.15544	-2.10706	-2.78859	-2.70641	-4.27697	-2.99242		0.398805	1	-1.05786	-0.923769	B1AXI9;J3QMP9;Q62036	Centrosomal protein of 131 kDa	Cep131	-4.37121	-4.26245	-4.6152	-4.85485	-4.8318	-4.66656	-4.77477	-4.60187	-4.89736	-4.80449		0.57839	0.437138	-0.161907	-1.2444	B1AXI9;J3QMP9;Q62036	Centrosomal protein of 131 kDa	Cep131
B1AXP6	3.63683	2.96367	3.53654	3.81833	3.50873	3.46599	3.64266	3.85168	3.72148	3.66074		0.512691	1	0.175688	1.12593	B1AXP6	Mitochondrial import receptor subunit TOM5 homolog	Tomm5	5.00753	4.19185	4.76543	4.68672	4.65243	4.79233	4.84003	4.87757	4.76681	4.69705		0.424921	0.547546	0.133966	0.983514	B1AXP6	Mitochondrial import receptor subunit TOM5 homolog	Tomm5
B1AXS6;B1AXS8;B1AXS7;Q9JLM4;B0R077;Q8CG95	-4.72798	-4.60262	-4.62087	-4.93851	-4.56784	-4.68588	-4.79176	-4.92442	-4.60251	-4.99336		0.513555	1	-0.108027	-1.09268	B1AXS6;B1AXS8;B1AXS7;Q9JLM4;B0R077;Q8CG95	Zinc finger MYM-type protein 3	Zmym3	-4.92916	-5.349	-4.79838	-4.98061	-4.88313	-4.73852	-4.84206	-4.81678	-4.82443	-4.7558		0.947561	0.26976	0.192536	1.98024	B1AXS6;B1AXS8;B1AXS7;Q9JLM4;B0R077;Q8CG95	Zinc finger MYM-type protein 3	Zmym3
B1AY10	-1.29257	-1.19646	-0.920267	-0.586231	0.160807	-1.35375	-0.798107	-1.09232	0.139075	-1.18772		0.0903234	0.967841	-0.0916204	-0.245534	B1AY10	Transcriptional repressor NF-X1	Nfx1	-1.74356	-1.73888	-1.79432	-1.94574	-1.86623	-1.76835	-1.79997	-1.77347	-1.85346	-1.85525		0.0620076	0.920312	0.00764732	0.175186	B1AY10	Transcriptional repressor NF-X1	Nfx1
B1AYL1	-3.58862	-3.95602	-3.08861	-3.42658	-3.42428	-3.33207	-3.25131	-3.34726	-3.33684	-3.33371		0.554171	1	0.176582	1.2452	B1AYL1	Sodium channel protein	Scn7a
B1AYU7;Q8C5N3;B1AYU4;A2AK44;A2AK42;B1AYU8;B1AYU9;J3QNR0;J3QM48;REV__K4DI65	1.1771	1.31689	1.11669	1.17082	1.18316	1.1809	1.17508	1.28305	1.00341	1.21263		0.148365	0.966061	-0.0219156	-0.385904	B1AYU7;Q8C5N3;B1AYU4;A2AK44;A2AK42	Pre-mRNA-splicing factor CWC22 homolog	Cwc22;Gm13695;Gm13697	1.10397	1.19344	1.00622	0.866206	0.945036	1.05234	1.11139	1.06142	1.03453	1.05314		0.27036	0.682096	0.0395908	0.669621	B1AYU7;Q8C5N3;B1AYU4;A2AK44;A2AK42	Pre-mRNA-splicing factor CWC22 homolog	Cwc22;Gm13695;Gm13697
B1AZ15;B1AZ14;Q3UMF0;B1AZ25;B1AZ20	2.12432	1.93321	2.07231	2.1252	2.08228	2.14806	2.03058	2.161	1.95502	2.11807		0.106792	0.965064	0.0150824	0.286299	B1AZ15;B1AZ14;Q3UMF0	Cordon-bleu protein-like 1	Cobll1	3.07094	3.18212	3.18425	3.22812	3.3426	2.53921	2.66868	2.64632	2.70554	2.76734	+	4.76895	0.00457145	-0.536187	-9.28906	B1AZ15;B1AZ14;Q3UMF0	Cordon-bleu protein-like 1	Cobll1
B1AZ26	-3.66973	-3.96684	-3.87907	-3.63196	-4.11031	-4.04074	-3.7774	-3.39273	-3.76245	-3.7711		0.32279	0.977734	0.1027	0.749217	B1AZ26		Cobll1	-4.52888	-4.63842	-4.42707	-4.38154	-4.1935	-4.89127	-4.8538	-4.90686	-4.68658	-4.81128	+	2.48799	0.0441222	-0.396076	-4.691	B1AZ26		Cobll1
B1AZ46;Q8BKX1	0.966249	0.658358	0.898403	0.935385	0.911118	1.07896	1.02214	1.05276	0.878446	1.0406		1.15661	1	0.140676	2.15003	B1AZ46;Q8BKX1	Brain-specific angiogenesis inhibitor 1-associated protein 2	Baiap2	1.74195	1.40169	1.87248	1.84019	2.06119	1.45713	1.58482	1.56656	1.58089	1.63457		0.940594	0.272649	-0.218707	-1.94502	B1AZ46;Q8BKX1	Brain-specific angiogenesis inhibitor 1-associated protein 2	Baiap2
B1AZA5;D3YWD3;B1AZA8	-1.89442	-2.17375	-2.04719	-1.83188	-2.11575	-2.03833	-1.86471	-1.93716	-2.09285	-1.86314		0.280473	0.963776	0.0533587	0.66909	B1AZA5;D3YWD3	Transmembrane protein 245	Tmem245	0.697066	1.43981	0.575932	0.767287	0.585855	1.10976	0.94231	0.828449	0.840024	0.714933		0.162844	0.798258	0.0739052	0.425226	B1AZA5;D3YWD3	Transmembrane protein 245	Tmem245
B1AZI6;E9Q5E2;F6SBF2;Q8C690;B8A4C2;F6VK25	1.92041	1.57008	1.85514	1.88975	1.93101	1.81203	1.93445	1.95144	1.81147	1.91684		0.29314	0.964703	0.0519667	0.704933	B1AZI6	THO complex subunit 2	Thoc2	2.48276	2.20706	2.38244	2.27471	2.34711	2.60836	2.69736	2.56018	2.52841	2.48134		2.32861	0.0521922	0.236314	3.95485	B1AZI6	THO complex subunit 2	Thoc2
B1B0E8;Q62377	-5.24341	-4.68546	-4.88862	-5.26488	-5.04743	-4.96563	-5.23279	-5.0298	-5.34221	-5.35066		0.55445	1	-0.15826	-1.16944	B1B0E8;Q62377	U2 small nuclear ribonucleoprotein auxiliary factor 35 kDa subunit-related protein 2	Zrsr2	-4.49692	-4.09005	-4.00318	-4.37425	-4.17997	-4.58115	-4.51783	-4.74225	-4.38308	-4.49549		1.63209	0.118047	-0.315087	-2.90552	B1B0E8;Q62377	U2 small nuclear ribonucleoprotein auxiliary factor 35 kDa subunit-related protein 2	Zrsr2
B1B1A8;Q6PDN3	2.01882	2.36919	2.18293	2.01752	2.13532	2.15376	1.99328	2.06089	2.12693	2.10797		0.3375	0.988845	-0.0561907	-0.795001	B1B1A8;Q6PDN3	Myosin light chain kinase, smooth muscle;Myosin light chain kinase, smooth muscle, deglutamylated form	Mylk	-0.147389	0.307456	-0.35111	-0.209809	-0.285168	0.0281353	-0.0069294	-0.0635643	-0.228448	-0.251289		0.0919907	0.885034	0.032785	0.252775	B1B1A8;Q6PDN3	Myosin light chain kinase, smooth muscle;Myosin light chain kinase, smooth muscle, deglutamylated form	Mylk
B1B1E3;Q8VDV0	-5.69304	-5.51889	-5.4411	-5.47431	-4.98	-5.14572	-5.80009	-5.64278	-5.40747	-5.45193		0.163701	0.962173	-0.0681292	-0.419467	B1B1E3;Q8VDV0	Integrin beta-like protein 1	Itgbl1	-5.48085	-6.19191	-4.73713	-3.95564	-3.70218	-4.82954	-4.4369	-4.6539	-4.90649	-4.51648		0.111355	0.861987	0.14488	0.306059	B1B1E3;Q8VDV0	Integrin beta-like protein 1	Itgbl1
B2KF50;A0A3B2WAV8;A0A3B2WCP2	-0.0562038	0.0142498	-0.173689	-0.0439701	-0.129602	-0.0525246	-0.065197	-0.0183458	-0.145133	-0.0427313		0.124434	0.964779	0.0130568	0.330517	B2KF50		Uhrf1bp1	0.580712	0.664922	0.733789	0.584569	0.575783	0.442738	0.449726	0.503668	0.571303	0.517801		1.95108	0.0832386	-0.130908	-3.34776	B2KF50		Uhrf1bp1
B2KF57;E9PVU7;Q01063;F6QFD1;B2KF84;B1PSD9;G3UWT3;B1AWC9;Q8VBU5;G3UZ46;B1AWC8;Q80VK8;A0A286YD02;A6XDB1;F6YIS2;D3Z2G1;Q3UEI1	-2.84309	-3.33377	-2.5979	-2.6756	-2.80378	-2.69372	-2.55386	-2.86118	-2.61807	-2.5249		0.677614	1	0.200483	1.41303	B2KF57;E9PVU7;Q01063;F6QFD1;B2KF84;B1PSD9	cAMP-specific 3,5-cyclic phosphodiesterase 4D	Pde4d	-3.18527	-2.86801	-3.05339	-3.24907	-3.1474	-3.08826	-2.87284	-3.11966	-3.11025	-3.27587		0.0271766	0.966859	0.00725384	0.0785239	B2KF57;E9PVU7;Q01063;F6QFD1;B2KF84;B1PSD9	cAMP-specific 3,5-cyclic phosphodiesterase 4D	Pde4d
B2KFM4;E9PVR0;Q2TBA9;B2KFM9;P35710;Q8BSS6;A0A0U1RPC1;E9PUW0;A0A0U1RNW8;P40645;A0A0U1RNH0;B2KFM8;B2KFM7	-3.08646	-3.85302	-3.1731	-3.12562	-3.20938	-3.4857	-3.05282	-3.02369	-3.15313	-3.11267		0.319716	0.977096	0.123912	0.751411	B2KFM4;E9PVR0;Q2TBA9;B2KFM9;P35710;Q8BSS6;A0A0U1RPC1;E9PUW0;A0A0U1RNW8;P40645	Transcription factor SOX-5;Transcription factor SOX-6	Sox5;Sox6	-3.60563	-3.15092	-3.67769	-3.39033	-3.50669	-3.65605	-3.69202	-3.75784	-3.5803	-3.4446		0.739547	0.353552	-0.159911	-1.49573	B2KFM4;E9PVR0;Q2TBA9;B2KFM9;P35710;Q8BSS6;A0A0U1RPC1;E9PUW0;A0A0U1RNW8;P40645	Transcription factor SOX-5;Transcription factor SOX-6	Sox5;Sox6
B2KGF0;Q8VEE0;M0QWJ2;A0A087WQM3;M0QWQ0	-1.406	-3.71623	-1.81132	-1.65381	-2.02412	-1.62633	-1.84167	-1.52858	-1.87006	-1.71039		0.419	1	0.406889	0.977937	B2KGF0;Q8VEE0;M0QWJ2;A0A087WQM3;M0QWQ0	Ribulose-phosphate 3-epimerase	Rpe	-0.883269	-2.5317	-0.401657	-0.610656	-0.515106	-1.86076	-1.44506	-1.3211	-1.0064	-0.980478		0.331654	0.625073	-0.334282	-0.785142	B2KGF0;Q8VEE0;M0QWJ2;A0A087WQM3;M0QWQ0	Ribulose-phosphate 3-epimerase	Rpe
B2LVG5;B2LVG6;E0CXT7;Q8BQZ5;F7B6Z5;M0QWM8	-0.0206242	0.162384	-0.0569553	-0.11581	-0.00115395	-0.120747	0.0516853	0.0697184	-0.17089	-0.0748148		0.268218	0.964804	-0.0425776	-0.641345	B2LVG5;B2LVG6;E0CXT7;Q8BQZ5;F7B6Z5	Cleavage and polyadenylation specificity factor subunit 4	Cpsf4	-0.578744	-0.0250616	-0.58012	-0.53876	-0.540247	-0.496992	-0.434393	-0.447104	-0.537326	-0.521894		0.117024	0.855118	-0.0349552	-0.320248	B2LVG5;B2LVG6;E0CXT7;Q8BQZ5;F7B6Z5	Cleavage and polyadenylation specificity factor subunit 4	Cpsf4
B2M1R6;P61979;H3BKD0;H3BLL4;H3BK96;A0A286YDM3;H3BKI8;A0A286YCM2;A0A286YEC4;Q8BT23;A0A286YDH1;H3BLP7;H3BJ43;A0A286YE41;H3BJS9	5.69175	5.90392	5.65414	5.69427	5.68186	5.68355	5.57081	5.69966	5.6071	5.52951		1.02407	1	-0.107062	-1.92157	B2M1R6;P61979;H3BKD0;H3BLL4;H3BK96;A0A286YDM3;H3BKI8	Heterogeneous nuclear ribonucleoprotein K	Hnrnpk	5.25852	5.489	5.39202	5.54341	5.40273	5.0771	5.2711	5.15368	5.09018	5.16668	+	2.56361	0.0411571	-0.265387	-4.45599	B2M1R6;P61979;H3BKD0;H3BLL4;H3BK96;A0A286YDM3;H3BKI8	Heterogeneous nuclear ribonucleoprotein K	Hnrnpk
B2M1R7;Q61990;A0A2R8VI25;A0A2R8VHG2;A0A2R8VJY1;A0A2R8W6L5;A0A2R8VHZ0;A0A2R8VHY9;A0A2R8VI92;A0A2R8W6H3	6.43168	6.47989	6.24644	6.43662	6.50671	6.31356	6.37953	6.30518	6.55326	6.2551		0.377852	1	-0.0589426	-0.852853	B2M1R7;Q61990;A0A2R8VI25;A0A2R8VHG2;A0A2R8VJY1;A0A2R8W6L5;A0A2R8VHZ0;A0A2R8VHY9	Poly(rC)-binding protein 2	Pcbp2	3.52033	3.71132	3.38575	3.85007	3.70134	3.82795	3.65758	3.76026	3.58408	3.77654		0.421458	0.550756	0.0875217	0.947688	B2M1R7;Q61990;A0A2R8VI25;A0A2R8VHG2;A0A2R8VJY1;A0A2R8W6L5;A0A2R8VHZ0;A0A2R8VHY9	Poly(rC)-binding protein 2	Pcbp2
B2RQ57;F8VQH0;Q4JIM5;G3UWQ2	-4.84417	-4.26348	-5.09484	-5.12764	-4.90578	-5.15634	-5.05089	-5.02645	-5.15564	-5.02506		0.685455	1	-0.235693	-1.48711	B2RQ57;F8VQH0;Q4JIM5	Non-specific protein-tyrosine kinase;Abelson tyrosine-protein kinase 2	Abl2	-5.84665	-6.36778	-6.22822	-6.25067	-6.20793	-6.21624	-6.09963	-6.07034	-5.83693	-6.1661		0.420872	0.551181	0.102401	0.934796	B2RQ57;F8VQH0;Q4JIM5	Non-specific protein-tyrosine kinase;Abelson tyrosine-protein kinase 2	Abl2
B2RQ71;E9PWR4;B7ZMZ7;A0A1Y7VMZ0	0.0852413	0.166222	0.130121	-0.0500011	0.106077	0.282797	0.0182495	0.0149164	-0.132621	0.12219		0.127241	0.964857	-0.0264257	-0.338835	B2RQ71;E9PWR4;B7ZMZ7		Dip2c	-0.700963	-0.538266	-0.73159	-0.814546	-0.717157	-0.857748	-0.799641	-0.820726	-0.780343	-0.875315		1.3381	0.163521	-0.12625	-2.60949	B2RQ71;E9PWR4;B7ZMZ7		Dip2c
B2RQE8	-2.30226	-2.49329	-2.20714	-2.07766	-2.2345	-2.41019	-2.27427	-2.37436	-1.99953	-2.18747		0.0486991	0.981732	0.0138084	0.137668	B2RQE8	Rho GTPase-activating protein 42	Arhgap42	-5.00538	-5.71049	-5.38918	-5.54676	-5.52726	-4.95851	-4.95381	-5.09775	-4.96022	-5.00996		1.71675	0.106372	0.439762	3.59917	B2RQE8	Rho GTPase-activating protein 42	Arhgap42
B2RQG2;A0A087WS81;A0A087WP76	-0.494051	-0.605661	-0.557636	-0.389988	-0.421499	-0.595831	-0.42761	-0.433408	-0.390529	-0.484458		0.2042	0.963611	0.0274	0.508716	B2RQG2		Phf3	0.0568151	1.70453	0.0297375	-0.0545225	0.028429	0.104637	0.0456772	-0.0452881	-0.0621443	-0.032917		0.444739	0.531567	-0.351004	-1.03275	B2RQG2		Phf3
B2RQS1;Q9ERG2	1.1713	0.994528	1.23911	0.99242	1.19467	1.11902	1.11273	1.16763	0.973815	1.17771		0.0454313	0.983802	-0.0082262	-0.129307	B2RQS1;Q9ERG2	Striatin-3	Strn3	1.2054	1.06955	1.35603	1.33574	1.25662	1.2448	1.25657	1.40518	1.31953	1.39101		0.619295	0.413886	0.0787483	1.28626	B2RQS1;Q9ERG2	Striatin-3	Strn3
B2RR83;A0A0J9YV44	-0.820814	-0.463766	-0.761038	-0.736988	-0.409754	-0.846992	-0.885967	-1.00005	-0.503886	-0.872724		0.795106	1	-0.183451	-1.54769	B2RR83;A0A0J9YV44	Probable ATP-dependent RNA helicase YTHDC2	Ythdc2	-1.41905	-1.76022	-1.55865	-1.55745	-1.55556	-1.3144	-1.4629	-1.33207	-1.41142	-1.32863		1.76404	0.100821	0.200301	3.24822	B2RR83;A0A0J9YV44	Probable ATP-dependent RNA helicase YTHDC2	Ythdc2
B2RRD7;A0A0N4SVG7;E9PXP1;Q80XK2;Q3U109;A0A0N4SUT9;A0A0N4SUS4;Q3TRM7	-3.12467	-3.0807	-3.18589	-2.84926	-3.06542	-3.07027	-3.04901	-2.75951	-3.17416	-3.05841		0.169622	0.961969	0.038916	0.433298	B2RRD7;A0A0N4SVG7;E9PXP1;Q80XK2;Q3U109;A0A0N4SUT9;A0A0N4SUS4		Brpf1	-3.51863	-3.43286	-3.74014	-3.81913	-3.60733	-3.677	-3.51748	-3.79351	-3.60791	-3.79596		0.255341	0.696442	-0.0547495	-0.617126	B2RRD7;A0A0N4SVG7;E9PXP1;Q80XK2;Q3U109;A0A0N4SUT9;A0A0N4SUS4		Brpf1
B2RRF0;A0A1W2P7Y1;P35822	-5.62457	-4.85924	-5.71425	-5.84058	-5.65636	-5.61049	-5.78637	-6.02748	-5.94482	-5.62504		0.640857	1	-0.25984	-1.34698	B2RRF0;A0A1W2P7Y1;P35822	Protein-tyrosine-phosphatase;Receptor-type tyrosine-protein phosphatase kappa	Ptprk	-3.94055	-4.73791	-3.94202	-3.92355	-3.75531	-3.56371	-3.75955	-3.76605	-4.17928	-3.98608		0.469484	0.512826	0.208932	1.02975	B2RRF0;A0A1W2P7Y1;P35822	Protein-tyrosine-phosphatase;Receptor-type tyrosine-protein phosphatase kappa	Ptprk
B2RSH2;A2AE32;P20612;Q3V3I2;P50149;A0A0A6YXN0;A0A0A6YXC2;F6QPU5	-0.321255	-0.215158	-0.316267	-0.394825	-0.365465	-0.454552	-0.211943	-0.32842	-0.36803	-0.340749		0.140148	0.965375	-0.0181444	-0.366282	B2RSH2	Guanine nucleotide-binding protein G(i) subunit alpha-1	Gnai1	0.697066	0.549657	0.380028	0.342826	0.523109	0.719929	0.569712	0.713598	0.580888	0.517311		0.816965	0.319228	0.12175	1.61071	B2RSH2	Guanine nucleotide-binding protein G(i) subunit alpha-1	Gnai1
B2RT41	-5.62248	-6.09365	-5.99697	-5.82232	-5.40059	-5.87417	-5.90949	-5.72816	-6.2152	-5.66069		0.23317	0.963316	-0.0903374	-0.571265	B2RT41		Zfc3h1	-4.30255	-4.37966	-4.33803	-4.43668	-4.40823	-4.55055	-4.31806	-4.41669	-4.47275	-4.5472		0.901303	0.286854	-0.0880184	-1.76906	B2RT41		Zfc3h1
B2RTJ2;Q3URF8;A0A3Q4EG48;E9Q6T9;Q5M956	-2.5449	-2.61745	-2.61913	-2.5525	-2.57488	-2.4635	-2.59714	-2.57654	-2.69382	-2.51579		0.108452	0.964638	0.0124123	0.295353	B2RTJ2;Q3URF8;A0A3Q4EG48;E9Q6T9;Q5M956	BTB/POZ domain-containing protein KCTD21;BTB/POZ domain-containing protein KCTD1	Kctd21;Kctd1	-4.59567	-4.07634	-4.79984	-4.39318	-4.43555	-4.91722	-4.7675	-5.00516	-4.6619	-4.64972		1.33032	0.16538	-0.340181	-2.45282	B2RTJ2;Q3URF8;A0A3Q4EG48;E9Q6T9;Q5M956	BTB/POZ domain-containing protein KCTD21;BTB/POZ domain-containing protein KCTD1	Kctd21;Kctd1
B2RUE8;A0A0A6YWM8;A0A0A6YWJ2;A0A0A6YVZ8;E0CYV5	-4.38583	-5.55748	-4.35762	-3.97827	-4.66556	-4.39155	-4.26329	-4.16568	-4.31837	-4.21946		0.522423	1	0.31728	1.18153	B2RUE8;A0A0A6YWM8		Map4k4	-4.40865	-5.32088	-4.68624	-4.32819	-4.71553	-5.03702	-5.19053	-4.6483	-4.96402	-4.76065		0.530543	0.469642	-0.228205	-1.14335	B2RUE8;A0A0A6YWM8		Map4k4
B2RUF0;Q9Z2C8;A0A0A0MQD2;J3QNB9	0.608072	0.579166	0.463253	0.542356	0.590563	0.352715	0.467974	0.681623	0.35745	0.504865		0.59759	1	-0.0837572	-1.28017	B2RUF0;Q9Z2C8;A0A0A0MQD2	Y-box-binding protein 2	Ybx2	0.602786	0.614312	0.740095	0.847188	0.732689	0.212545	0.357796	0.272676	0.444173	0.531355	+	2.75391	0.0351485	-0.343705	-4.70761	B2RUF0;Q9Z2C8;A0A0A0MQD2	Y-box-binding protein 2	Ybx2
B2RUR8;H3BKW8;Q8R554;D3YYZ8;D3Z210	2.91024	3.29505	2.87256	3.33104	2.75488	3.22752	3.05792	3.32903	2.88262	3.14818		0.289137	0.963888	0.0962976	0.688276	B2RUR8	OTU domain-containing protein 7B	Otud7b	4.31062	4.40897	4.0487	4.02695	3.97897	4.27454	4.17991	4.27664	4.06642	4.01008		0.0225346	0.971927	0.00667534	0.0658148	B2RUR8	OTU domain-containing protein 7B	Otud7b
B2RVL6	-1.05337	-0.328926	-0.9144	-0.893532	-1.01742	-0.854731	-0.965359	-0.883857	-0.977035	-1.10596		0.353899	1	-0.115859	-0.834988	B2RVL6	Zinc finger CCHC domain-containing protein 24	Zcchc24	-2.66022	-1.36032	-2.98918	-2.46875	-2.67244	-2.54558	-2.73624	-2.60057	-2.6449	-2.74406		0.326982	0.62925	-0.224088	-0.792334	B2RVL6	Zinc finger CCHC domain-containing protein 24	Zcchc24
B2RVY9	-3.85379	-4.69115	-4.03453	-3.99126	-3.93103	-3.5747	-3.60424	-3.33534	-4.43486	-3.50908		0.87206	1	0.408708	1.67645	B2RVY9	Transmembrane protein 182	Tmem182	-2.48399	-3.53332	-2.26017	-2.60134	-2.47615	-2.13575	-2.20591	-2.25179	-2.33076	-2.51227		0.788537	0.331138	0.383699	1.65615	B2RVY9	Transmembrane protein 182	Tmem182
B2RWS6;A0A087WPR8	-3.50301	-3.97773	-3.15907	-3.88369	-3.89234	-4.40921	-3.54827	-3.76685	-3.81644	-3.72304		0.348178	0.996646	-0.169594	-0.796932	B2RWS6	Histone acetyltransferase p300	Ep300	-2.79464	-3.29751	-3.06701	-2.89633	-2.8927	-2.8673	-2.96198	-2.62798	-2.86562	-2.88265		0.696799	0.373631	0.148535	1.41639	B2RWS6	Histone acetyltransferase p300	Ep300
B2RXC1	1.28763	0.836918	1.25279	1.25443	1.21203	1.28216	1.30654	1.3079	1.32265	1.3589		0.809457	1	0.146872	1.73267	B2RXC1	Trafficking protein particle complex subunit 11	Trappc11	1.84336	1.08911	2.00308	1.94332	2.01835	2.09529	2.07969	2.13303	2.14083	2.09612		0.875152	0.296634	0.329549	1.87566	B2RXC1	Trafficking protein particle complex subunit 11	Trappc11
B2RXC2;Q7TS72	-3.32692	-2.55087	-3.48435	-3.34314	-3.43177	-2.94233	-3.78044	-3.34846	-3.68028	-3.34452		0.374572	1	-0.191797	-0.84704	B2RXC2		Itpkb	-4.20401	-4.83732	-4.23541	-4.40245	-4.2208	-3.96443	-3.9437	-4.2606	-4.51435	-4.37198		0.476567	0.50749	0.168983	1.02887	B2RXC2		Itpkb
B2RXC6;Q7TSI4	0.0790844	-0.000196457	0.0990276	-0.0449581	0.186712	-0.133362	0.117115	-0.054431	0.15245	-0.00422764		0.309717	0.970468	-0.0484251	-0.725817	B2RXC6;Q7TSI4	DNA-directed RNA polymerase	Polr3a	1.14154	1.06019	0.924034	0.924535	0.9466	1.0313	0.978888	1.12585	0.982982	1.04992		0.280844	0.671732	0.0344074	0.67278	B2RXC6;Q7TSI4	DNA-directed RNA polymerase	Polr3a
B2RXC8;G3X9E8	-4.83591	-5.2396	-4.53039	-4.82558	-4.22422	-4.62843	-4.53071	-4.63621	-4.36152	-4.46042		0.526905	1	0.207686	1.17048	B2RXC8;G3X9E8		Ppp2r3a	-3.13015	-2.04256	-3.20444	-2.99131	-2.98314	-3.30115	-3.0557	-3.31338	-3.1979	-3.15802		0.720745	0.362274	-0.334909	-1.54709	B2RXC8;G3X9E8		Ppp2r3a
B2RXP1;Q8BVU0;E9QAU9;B7ZWM8;E9Q892;F6YZL6;F6Y466;F6TPH7;E9Q0H5;F6VQ19;Q3UMG5	0.534981	0.7435	0.559656	0.33392	0.541418	0.637671	0.507677	0.602147	0.328502	0.560643		0.0652586	0.97815	-0.0153669	-0.181695	B2RXP1;Q8BVU0;E9QAU9;B7ZWM8;E9Q892	Leucine-rich repeat and calponin homology domain-containing protein 3	Lrch3	0.268338	0.560479	0.417044	0.393378	0.393784	0.395866	0.302269	0.288515	0.295438	0.322367		0.835675	0.311671	-0.0857136	-1.69889	B2RXP1;Q8BVU0;E9QAU9;B7ZWM8;E9Q892	Leucine-rich repeat and calponin homology domain-containing protein 3	Lrch3
B2RXQ4;B7ZWK0;B2RXX0;P51954	-0.823669	-0.251984	-0.864893	-0.938955	-0.900736	-0.795544	-0.914005	-0.969651	-0.828847	-0.87536		0.393075	1	-0.120634	-0.920092	B2RXQ4;B7ZWK0;B2RXX0;P51954	Serine/threonine-protein kinase Nek1	Nek1	-0.794122	-1.49122	-0.800228	-0.997491	-0.989071	-0.846819	-0.852133	-0.816191	-0.969489	-0.905001		0.458539	0.521096	0.136501	1.05118	B2RXQ4;B7ZWK0;B2RXX0;P51954	Serine/threonine-protein kinase Nek1	Nek1
B2RXQ9;D3Z080;A0A0R4J1T1;A0A0R4J1W0;Z4YJR7;B7ZWM6;B9EKP8;Q3UTJ2;A0A0R4J1X5;F6V513;F7BEU1;F6ZWT0;D3Z203;A0A1B0GRC3	-3.04995	-2.07907	-2.64055	-3.04726	-2.6233	-2.86121	-2.99951	-2.87539	-2.9175	-2.77171		0.473465	1	-0.197039	-1.0806	B2RXQ9;D3Z080;A0A0R4J1T1;A0A0R4J1W0;Z4YJR7;B7ZWM6;B9EKP8;Q3UTJ2	Sorbin and SH3 domain-containing protein 2	Sorbs2	-0.326171	-1.01052	-0.450087	-0.527024	-0.371311	-0.159794	-0.255583	-0.230373	-0.277423	-0.304415		1.11726	0.215458	0.291505	2.3193	B2RXQ9;D3Z080;A0A0R4J1T1;A0A0R4J1W0;Z4YJR7;B7ZWM6;B9EKP8;Q3UTJ2	Sorbin and SH3 domain-containing protein 2	Sorbs2
B2RXS4;Q9QZC2	2.74615	3.09311	2.99652	2.75326	2.91618	2.82401	2.83164	2.79693	2.8181	2.88189		0.441257	1	-0.0705317	-1.01789	B2RXS4	Plexin-B2	Plxnb2	2.42161	2.31595	2.45714	2.39973	2.37056	2.72993	2.66392	2.63016	2.48593	2.59439	+	2.63852	0.0389279	0.227866	4.84924	B2RXS4	Plexin-B2	Plxnb2
B2RXT3;E9Q7L0																			-3.94219	-5.69528	-4.29525	-4.3771	-4.16479	-3.89279	-3.99185	-3.89784	-4.09089	-4.10947		0.737944	0.354037	0.498353	1.59548	B2RXT3;E9Q7L0		Ogdhl
B2RXV6;Q80T32	-2.45265	-2.51245	-2.36461	-2.43541	-2.21646	-2.36188	-2.47312	-2.32722	-2.66315	-2.42011		0.28619	0.964095	-0.0527796	-0.677891	B2RXV6;Q80T32	Probable G-protein coupled receptor 133	Adgrd1;Gpr133	-4.45128	-4.21294	-4.6457	-4.31838	-4.64946	-4.40378	-4.20368	-4.40428	-4.48822	-4.42717		0.295914	0.657912	0.0701223	0.705675	B2RXV6;Q80T32	Probable G-protein coupled receptor 133	Adgrd1;Gpr133
B2RXW8;B2RXQ2;S4R1I7;A0A087WPJ3;A0A087WPM2;B8QI36;F7CYX4;B8QI34;Q8BSS9	0.203318	0.431492	0.379936	0.311516	0.270136	0.432325	0.310162	0.238778	0.283177	0.369369		0.0504976	0.98231	0.00748272	0.142601	B2RXW8;B2RXQ2		Ppfia1	0.862798	0.869199	0.901606	0.884864	0.886993	0.842613	0.677242	0.823307	0.789584	0.754614		1.6583	0.114049	-0.10362	-3.45347	B2RXW8;B2RXQ2		Ppfia1
B2RY04	0.021431	0.151628	0.0758762	0.0382977	-0.0630875	0.151045	0	-0.00394344	0.066432	0.0858278		0.125284	0.964184	0.0150431	0.331067	B2RY04	Dedicator of cytokinesis protein 5	Dock5	-0.724202	-1.19499	-0.707762	-0.796668	-0.657207	-1.04216	-1.12365	-1.10161	-0.982781	-0.930683		1.06235	0.233123	-0.22001	-2.12045	B2RY04	Dedicator of cytokinesis protein 5	Dock5
B2RY56;S4R2B0;S4R2J1;S4R2A4;S4R1X9;S4R2F7	1.44781	2.25202	1.48231	1.50925	1.61062	1.45925	1.49724	1.63468	1.53278	1.51608		0.363497	1	-0.132395	-0.864145	B2RY56;S4R2B0	RNA-binding protein 25	Rbm25	1.40794	2.49196	1.56595	1.62683	1.55597	1.45829	1.63113	1.59981	1.53256	1.60202		0.350618	0.609013	-0.16497	-0.839923	B2RY56;S4R2B0	RNA-binding protein 25	Rbm25
B7FAU9;Q8BTM8;B7FAV1;F6XC15;J3JS91;F6Z2C0;F7AVL7	7.35347	6.97644	7.61176	7.48822	7.45008	7.3085	7.35899	7.28227	7.5584	7.3288		0.0246566	0.991538	-0.00860462	-0.0723899	B7FAU9;Q8BTM8;B7FAV1	Filamin-A	Flna	6.831	6.38031	6.76063	6.73112	6.68062	6.83528	6.90764	6.85614	6.77068	6.77696		0.906924	0.285072	0.152605	1.8592	B7FAU9;Q8BTM8;B7FAV1	Filamin-A	Flna
B7ZC40;Q923X4	-6.02598	-6.28141	-6.18389	-6.08651	-5.97505	-6.45974	-5.99389	-5.93932	-5.90744	-5.99419		0.173849	0.963709	0.0516516	0.44705	B7ZC40;Q923X4	Glutaredoxin-2, mitochondrial	Glrx2	-2.21838	-2.49581	-2.12273	-2.1778	-2.17468	-1.82773	-2.10323	-1.98799	-1.90815	-1.93952		2.03195	0.075115	0.284555	3.53694	B7ZC40;Q923X4	Glutaredoxin-2, mitochondrial	Glrx2
B7ZC46;B1AQY9;B1AQZ0;Q8CHH9	0.976154	1.72166	0.991934	0.958099	1.1209	1.37148	0.920166	0.958295	1.0381	0.820487		0.327771	0.980494	-0.132046	-0.764263	B7ZC46;B1AQY9;B1AQZ0;Q8CHH9	Septin-8	2020-09-08	0.285253	0.87272	0.401783	0.964633	0.832104	0.317379	0.327549	0.288166	0.516372	0.493431		0.962727	0.264455	-0.282719	-1.95014	B7ZC46;B1AQY9;B1AQZ0;Q8CHH9	Septin-8	2020-09-08
B7ZCC9;B7ZCD1;Q80T58																			-5.6833	-3.59508	-3.61415	-5.19497	-5.05788	-4.21426	-3.80986	-4.27386	-3.88965	-3.92308		0.629053	0.409285	0.606934	1.37666	B7ZCC9;B7ZCD1;Q80T58	Probable G-protein coupled receptor 112	Gpr112;Adgrg4
B7ZCJ0;A0A0A0MQE8;B7ZCJ1;Q6DFV3;G3UWM5;G3UX38;A2BHQ2	-1.80061	-1.88776	-1.76521	-1.91318	-1.89821	-1.97995	-1.92852	-1.91795	-1.87441	-1.9221		1.11611	1	-0.0715883	-2.11217	B7ZCJ0;A0A0A0MQE8;B7ZCJ1;Q6DFV3;G3UWM5	Rho GTPase-activating protein 21	Arhgap21	-2.30255	-1.86753	-2.19204	-2.2423	-2.23865	-2.28947	-2.1504	-2.31318	-2.22661	-2.20731		0.354347	0.605897	-0.0687794	-0.832481	B7ZCJ0;A0A0A0MQE8;B7ZCJ1;Q6DFV3;G3UWM5	Rho GTPase-activating protein 21	Arhgap21
B7ZCU4;B7ZCU3;B7ZCU0;J3QNK8;Q8CBW3;B7ZCU2;B7ZCU5	2.00077	1.78186	2.00336	2.03262	1.79194	1.97766	1.96841	1.92779	1.92021	1.97734		0.222311	0.965137	0.0321714	0.565395	B7ZCU4;B7ZCU3;B7ZCU0;J3QNK8;Q8CBW3;B7ZCU2;B7ZCU5	Abl interactor 1	Abi1	1.91103	2.08968	1.98641	2.19662	2.16201	1.76085	1.69411	1.77264	1.8034	1.78658	+	2.52171	0.0425149	-0.305637	-5.39565	B7ZCU4;B7ZCU3;B7ZCU0;J3QNK8;Q8CBW3;B7ZCU2;B7ZCU5	Abl interactor 1	Abi1
B7ZCV4;D6RJJ8																			-4.97906	-3.85493	-5.35444	-5.45036	-5.42725	-5.32074	-5.51838	-4.98014	-4.91088	-5.14955		0.197808	0.756373	-0.162732	-0.505918	B7ZCV4;D6RJJ8		Coq4
B7ZMP1	2.45526	2.94964	2.41614	2.41262	2.37169	2.40914	2.46642	2.4586	2.37781	2.38134		0.397843	1	-0.102407	-0.934604	B7ZMP1	Probable Xaa-Pro aminopeptidase 3	Xpnpep3	1.90841	2.94691	1.86976	1.84297	1.93881	1.85907	2.02881	1.8738	2.08675	1.99639		0.242968	0.707602	-0.132409	-0.611296	B7ZMP1	Probable Xaa-Pro aminopeptidase 3	Xpnpep3
B7ZN28;Q9EPX2	-2.88765	-2.60216	-2.7357	-2.84511	-2.74636	-3.02949	-2.75602	-2.95399	-2.90395	-2.85562		1.10387	1	-0.136416	-2.01609	B7ZN28;Q9EPX2	Papilin	Papln
B7ZN55;Q9JHE3	-5.91985	-7.05061	-5.55602	-5.98813	-5.50487	-5.91817	-5.78803	-5.97324	-6.33235	-5.92458		0.0190574	0.991534	0.0166195	0.0566685	B7ZN55;Q9JHE3	Neutral ceramidase;Neutral ceramidase soluble form	Asah2
B7ZNG0;J3QNW9;E9QMU1	-5.10722	-5.05359	-4.94753	-4.80249	-4.83275	-4.37141	-4.71548	-4.66539	-4.47187	-4.81089		1.97706	1	0.341708	3.40468	B7ZNG0;J3QNW9;E9QMU1	Kinesin-like protein KIF7;Kinesin-like protein	Kif7	-4.1552	-5.00509	-4.36821	-4.36392	-4.57069	-3.93472	-4.244	-4.19886	-4.14056	-4.32226		1.04821	0.237273	0.324545	2.05195	B7ZNG0;J3QNW9;E9QMU1	Kinesin-like protein KIF7;Kinesin-like protein	Kif7
B7ZNH7;K3W4R4;Q80X19;F7D5Y4	2.63128	2.66046	3.38666	2.90715	3.0623	2.97773	2.80607	2.67885	2.75826	3.01741		0.211569	0.965817	-0.0819052	-0.532931	B7ZNH7;K3W4R4;Q80X19	Collagen alpha-1(XIV) chain	Col14a1	-2.58298	-3.7273	-2.39059	-2.50752	-2.56408	-2.19612	-2.28387	-2.27945	-2.56391	-2.45144		0.73923	0.353628	0.399533	1.57048	B7ZNH7;K3W4R4;Q80X19	Collagen alpha-1(XIV) chain	Col14a1
B7ZNJ5;G3X907;Q9WTS6;A0A1D5RM80;D3YW49	-1.14658	-1.44453	-0.892332	-1.05676	-1.10545	-1.14621	-1.09707	-1.21419	-1.12629	-1.0298		0.0228493	0.991743	0.00641499	0.0676435	B7ZNJ5;G3X907;Q9WTS6	Teneurin-3	Tenm3
B7ZNK6;Q64191	-3.34681	-3.34151	-2.89957	-2.64215	-3.14424	-3.13739	-3.3456	-3.21835	-2.483	-3.07038		0.0416493	0.984149	0.0239103	0.118585	B7ZNK6;Q64191	N(4)-(beta-N-acetylglucosaminyl)-L-asparaginase;Glycosylasparaginase alpha chain;Glycosylasparaginase beta chain	Aga
B7ZNL2;Q78ZA7;A0A140LJB5;A0A140LJ37	-0.909693	-1.248	-0.868191	-0.715652	-1.11829	-0.77215	-0.925116	-0.935155	-0.778813	-0.792556		0.602853	1	0.131207	1.29647	B7ZNL2;Q78ZA7	Nucleosome assembly protein 1-like 4	Nap1l4	-0.0972033	0.827451	0.201977	0.434962	0.190132	-0.559711	-0.501907	-0.270264	-0.330247	-0.129036		2.07523	0.0708076	-0.669697	-3.87457	B7ZNL2;Q78ZA7	Nucleosome assembly protein 1-like 4	Nap1l4
B7ZNL3	2.48273	3.08824	2.79581	2.53061	2.57062	2.46062	2.34767	2.53369	2.61841	2.59069		0.721877	1	-0.183388	-1.49745	B7ZNL3		Tpm1	0.55066	1.30218	0.425871	0.566331	0.203152	0.773922	0.584074	0.649845	0.687802	0.690329		0.133176	0.834459	0.0675564	0.360326	B7ZNL3		Tpm1
B7ZNN5;Q8BRB1;P29319;Q8C9K6;A0A338P6A7;A2BDW0;P35991	-3.33113	-3.61382	-2.9485	-3.31622	-2.96511	-3.34044	-3.23967	-3.33317	-3.47371	-3.02608		0.122728	0.964382	-0.0476555	-0.327171	B7ZNN5;Q8BRB1;P29319;Q8C9K6	Receptor protein-tyrosine kinase;Ephrin type-A receptor 3	Epha3
B7ZNP0;A0A087WQK5;A0A087WR24;Q2HXL6	-1.70593	-1.98534	-1.65076	-1.98183	-1.52465	-1.6299	-1.63375	-1.55385	-1.78264	-1.51665		0.686694	1	0.146346	1.42312	B7ZNP0;A0A087WQK5;A0A087WR24;Q2HXL6	alpha-1,2-Mannosidase;ER degradation-enhancing alpha-mannosidase-like protein 3	Edem3	-1.14071	-1.71812	-1.09725	-1.34243	-1.10113	-0.944227	-0.921291	-1.03212	-1.03807	-1.0462		1.13188	0.211422	0.283547	2.3367	B7ZNP0;A0A087WQK5;A0A087WR24;Q2HXL6	alpha-1,2-Mannosidase;ER degradation-enhancing alpha-mannosidase-like protein 3	Edem3
B7ZNP3;Q3V4B5	-0.737831	-0.426231	-0.696808	-0.691378	-0.702641	-0.695734	-0.803888	-0.846578	-0.686807	-0.866817		0.998093	1	-0.128987	-1.89378	B7ZNP3;Q3V4B5	COMM domain-containing protein 6	Commd6	-0.99286	-0.420026	-0.713966	-0.565284	-0.59584	-1.19807	-1.44854	-1.21142	-0.956149	-0.911594		2.13442	0.0662366	-0.48756	-3.56605	B7ZNP3;Q3V4B5	COMM domain-containing protein 6	Commd6
B7ZNS2;B1AZP2;I1E4X0;F6YMR0;E9PUF2;H3BJW9;H3BKJ0;H3BJD4;H3BL90	-0.20236	-0.515272	-0.232077	-0.410927	-0.324387	-0.256664	-0.253183	-0.406083	-0.328654	-0.338431		0.117935	0.963053	0.0204012	0.317099	B7ZNS2;B1AZP2;I1E4X0;F6YMR0;E9PUF2	Disks large-associated protein 4	Dlgap4	-0.962693	-1.43552	-0.87932	-0.782218	-0.758085	-0.860189	-0.890022	-0.888807	-0.873385	-0.857988		0.293179	0.661154	0.0894897	0.723628	B7ZNS2;B1AZP2;I1E4X0;F6YMR0;E9PUF2	Disks large-associated protein 4	Dlgap4
B7ZNY3;Q99NH2;A5D6P2;G3XA13;E0CXL4;F6S7Z1;E0CY24;E0CZE2;E0CZ83;E0CX45;E0CXR8;F6TSJ9;F6UGU7;A0A0R4J1Y4;E9PYJ2;Q4JJC0;F6URI7;F6TB42;E0CXD3;E0CYB6	-0.12417	0.136026	0.0536728	0.0784168	-0.148912	-0.00576973	-0.0781765	-0.137244	0.101295	-0.0558748		0.19455	0.961328	-0.0341608	-0.489749	B7ZNY3;Q99NH2;A5D6P2;G3XA13;E0CXL4;F6S7Z1;E0CY24;E0CZE2;E0CZ83;E0CX45;E0CXR8;F6TSJ9;F6UGU7;A0A0R4J1Y4;E9PYJ2	Partitioning defective 3 homolog	Pard3	-1.37154	-1.03658	-1.30998	-1.2424	-1.20975	-1.31524	-1.42831	-1.31464	-1.37007	-1.50477		1.23038	0.187999	-0.152554	-2.26695	B7ZNY3;Q99NH2;A5D6P2;G3XA13;E0CXL4;F6S7Z1;E0CY24;E0CZE2;E0CZ83;E0CX45;E0CXR8;F6TSJ9;F6UGU7;A0A0R4J1Y4;E9PYJ2	Partitioning defective 3 homolog	Pard3
B7ZP47;Q65Z40;F6YCH1;G3UXQ2	1.08103	1.01723	1.10211	1.05179	1.14205	0.971781	1.02639	1.09041	1.0652	1.0473		0.650583	1	-0.0386286	-1.31969	B7ZP47;Q65Z40	Wings apart-like protein homolog	Wapal	1.55792	1.58315	1.60176	1.68374	1.76705	1.54091	1.50623	1.51186	1.589	1.61251		1.02853	0.242791	-0.0866203	-1.97846	B7ZP47;Q65Z40	Wings apart-like protein homolog	Wapal
B8JJC1;Q8BJ37																			-4.89433	-3.32488	-4.29447	-3.48029	-3.47653	-4.104	-4.17828	-4.26917	-4.00563	-4.05048		0.303613	0.652103	-0.227413	-0.74289	B8JJC1;Q8BJ37	Tyrosyl-DNA phosphodiesterase 1	Tdp1
B8JK39;F7DB81;E9QAP0	-2.33817	-2.34615	-2.0279	-2.08526	-2.06746	-2.26589	-2.25695	-2.16382	-1.96122	-2.15707		0.0477185	0.982266	0.0119936	0.135238	B8JK39	Integrin alpha-9	Itga9	-7.75022	-7.42705	-7.12279	-6.98057	-6.63421	-6.69261	-7.36646	-7.0807	-7.02546	-7.0788		0.250887	0.700816	0.134163	0.613224	B8JK39	Integrin alpha-9	Itga9
B8JK56;Q8VHH7	-2.02512	-1.79363	-2.00601	-1.81891	-2.05196	-2.03202	-1.98266	-1.97343	-2.0031	-1.87707		0.228028	0.963217	-0.0345327	-0.568093	B8JK56;Q8VHH7	Adenylate cyclase type 3	Adcy3	-0.770766	-0.440864	-0.992159	-0.961493	-1.0222	-0.630907	-0.812935	-0.692623	-0.731549	-0.799564		0.393749	0.572866	0.103981	0.915399	B8JK56;Q8VHH7	Adenylate cyclase type 3	Adcy3
B8JK66;B8JK67;Q9JHG1;B8JK63	-2.13011	-2.29131	-2.00901	-2.14422	-1.91934	-2.11482	-1.89559	-1.9984	-2.00157	-1.97406		0.683028	1	0.10191	1.40594	B8JK66;B8JK67;Q9JHG1;B8JK63	Phosphatidylinositol N-acetylglucosaminyltransferase subunit P	Pigp	-3.56786	-4.18805	-3.78236	-3.84513	-3.7104	-3.29075	-3.38059	-3.38099	-3.47567	-3.4917		1.89145	0.0867395	0.414819	3.78818	B8JK66;B8JK67;Q9JHG1;B8JK63	Phosphatidylinositol N-acetylglucosaminyltransferase subunit P	Pigp
B8JK87;Q8K371;Q3TP05;B8JK81;B8JK82;B8JK86;B8JK84;B8JK83;A0A087WRL8	-0.691948	-0.0785503	-0.628063	-0.707737	-0.74526	-0.550438	-0.655388	-0.681624	-0.634892	-0.557137		0.132716	0.96545	-0.0455843	-0.358459	B8JK87;Q8K371;Q3TP05;B8JK81	Angiomotin-like protein 2	Amotl2	-1.18905	-0.228246	-1.05788	-0.954803	-0.968393	-1.25549	-1.04657	-1.14233	-1.08127	-1.08026		0.643387	0.401768	-0.241509	-1.40295	B8JK87;Q8K371;Q3TP05;B8JK81	Angiomotin-like protein 2	Amotl2
B8JKU3	-7.77911	-7.1615	-7.80886	-6.63227	-7.66854	-7.96512	-8.00738	-8.48185	-6.21902	-8.62424		0.408474	1	-0.449469	-0.924714	B8JKU3		Dennd5b
B8JKV0;B8JKU8;B8JKU9	-2.93938	-3.59797	-2.99612	-2.07847	-3.03794	-2.74504	-3.01941	-3.29882	-2.08402	-3.13963		0.0817609	0.971291	0.072595	0.224092	B8JKV0;B8JKU8		Amn1
B9EHI3																			-5.08707	-0.926126	-5.71164	-5.34028	-5.88968	-5.7302	-6.40119	-5.48543	-6.20722	-6.27287		0.699312	0.372765	-1.42842	-1.51433	B9EHI3		1700006A11Rik
B9EHJ3;A0A0U1RPW2;A0A0U1RPB2	2.28467	2.3971	2.34051	2.30043	2.37123	2.41135	2.2553	2.36475	2.24683	2.41749		0.00280415	0.998243	0.000358009	0.00839003	B9EHJ3;A0A0U1RPW2		Tjp1	2.7955	2.79679	2.8126	2.8264	2.89338	2.85497	2.86378	2.70095	2.62716	2.64312		0.770649	0.338556	-0.0869358	-1.60523	B9EHJ3;A0A0U1RPW2		Tjp1
B9EHV0;A0A571BEA5;A0A0G2JDT9;A0A0G2JFZ5;E9Q6L9;Q80TE7	-3.14441	-2.52069	-2.94599	-2.9932	-3.16263	-3.38397	-3.06348	-3.35417	-2.95949	-3.15484		0.82779	1	-0.229808	-1.6172	B9EHV0;A0A571BEA5;A0A0G2JDT9;A0A0G2JFZ5;E9Q6L9;Q80TE7	Leucine-rich repeat-containing protein 7	Lrrc7	-0.890195	-0.251443	-1.07312	-1.14596	-1.12564	-0.795502	-0.876287	-0.835108	-0.946429	-0.996229		0.014271	0.981511	0.00735855	0.0428918	B9EHV0;A0A571BEA5;A0A0G2JDT9;A0A0G2JFZ5;E9Q6L9;Q80TE7	Leucine-rich repeat-containing protein 7	Lrrc7
B9EIX0;Q3U564																			-3.8731	-3.19604	-3.73436	-3.46117	-3.53871	-3.68647	-3.9651	-3.94419	-3.78576	-3.69734		1.00346	0.250397	-0.255096	-1.95205	B9EIX0;Q3U564	mRNA-decapping enzyme 1B	Dcp1b
B9EIX2;Q80U49	-4.53599	-3.95486	-4.2681	-4.65752	-4.35941	-4.66946	-4.56191	-4.63008	-5.03452	-4.94866		1.54852	1	-0.41375	-2.70814	B9EIX2;Q80U49	Centrosomal protein of 170 kDa protein B	Cep170b	-4.7219	-5.8016	-4.77872	-4.73725	-4.72548	-4.59018	-4.76901	-4.72737	-4.76303	-4.58902		0.548308	0.457606	0.26527	1.22666	B9EIX2;Q80U49	Centrosomal protein of 170 kDa protein B	Cep170b
B9EJ80	-0.695461	-0.87435	-0.601357	-0.754845	-0.647478	-0.783659	-0.768507	-0.69398	-0.658759	-0.717563		0.0660602	0.978373	-0.00979557	-0.185829	B9EJ80		Pdzd8	0.0117922	-0.261567	-0.0257912	-0.335141	-0.185284	0.0900631	0	0.0474224	-0.116069	-0.0824528		0.990237	0.254802	0.146991	1.90531	B9EJ80		Pdzd8
B9EJ86;A0A0R4J150;A0A5F8MPC5	1.43627	1.20519	1.27099	1.36539	1.4419	1.39892	1.41801	1.34305	1.24875	1.32925		0.0226457	0.991804	0.00364704	0.066105	B9EJ86;A0A0R4J150;A0A5F8MPC5	Oxysterol-binding protein	Osbpl8	1.57156	0.973258	1.47794	1.44158	1.46414	1.8583	1.79056	1.70045	1.66557	1.6593		1.58172	0.126275	0.349141	3.1075	B9EJ86;A0A0R4J150;A0A5F8MPC5	Oxysterol-binding protein	Osbpl8
B9EJR8;B2RY24	0.15276	0.0377293	0.0260906	0.084341	0.162121	0.306046	0.141739	0.114848	0.125535	0.267943		1.0872	1	0.0986139	2.02093	B9EJR8;B2RY24	Dynein assembly factor 5, axonemal	Dnaaf5	-1.14806	-0.500646	-1.10296	-0.922631	-1.01875	-1.35999	-1.52345	-1.33692	-1.26332	-1.18874		1.63784	0.117203	-0.395875	-3.07239	B9EJR8;B2RY24	Dynein assembly factor 5, axonemal	Dnaaf5
B9EJX5;Q8C176	-4.18021	-4.68546	-4.02689	-3.97872	-4.27021	-4.30731	-4.06735	-4.03078	-3.91689	-4.00606		0.530863	1	0.162615	1.14811	B9EJX5;Q8C176	Transcription initiation factor TFIID subunit 2	Taf2	-4.2673	-5.35437	-4.23637	-4.43005	-4.31607	-3.68555	-4.07563	-3.95282	-4.03173	-3.91808		1.3285	0.16545	0.588069	2.65381	B9EJX5;Q8C176	Transcription initiation factor TFIID subunit 2	Taf2
B9EKI3;D6RJK7	0.842506	0.858227	0.956909	0.90325	0.934191	0.850214	0.833759	0.870063	0.934979	0.948739		0.138661	0.966005	-0.0114656	-0.362116	B9EKI3;D6RJK7	TATA element modulatory factor	Tmf1	0.879861	0.756917	0.869198	0.852254	0.820108	0.820377	0.800709	0.798605	0.822476	0.85474		0.27585	0.677421	-0.0162861	-0.66943	B9EKI3;D6RJK7	TATA element modulatory factor	Tmf1
B9EKI5;Q3TTA7	-1.63668	-1.91949	-1.53455	-1.52718	-1.5894	-1.21763	-1.47581	-1.4322	-1.5331	-1.44624		1.37174	1	0.220466	2.44799	B9EKI5;Q3TTA7	E3 ubiquitin-protein ligase CBL-B	Cblb	-4.91503	-4.10806	-4.83691	-4.68023	-4.48022	-4.69165	-4.52589	-4.65206	-4.71544	-4.81158		0.192402	0.76222	-0.0752338	-0.495375	B9EKI5;Q3TTA7	E3 ubiquitin-protein ligase CBL-B	Cblb
B9EKS2;A0A286YDJ6;Q6ZPY7;Q3UI14	-0.499043	-0.3995	-0.452589	-0.605686	-0.448917	-0.451538	-0.581255	-0.510989	-0.569758	-0.494687		0.430674	1	-0.0404985	-0.9549	B9EKS2;A0A286YDJ6;Q6ZPY7	Lysine-specific demethylase 3B	Kdm3b	0.515342	0.825124	0.508272	0.722978	0.703165	0.457279	0.413473	0.464443	0.436242	0.604103		1.37236	0.155841	-0.179868	-2.5527	B9EKS2;A0A286YDJ6;Q6ZPY7	Lysine-specific demethylase 3B	Kdm3b
[truncated: 7,083 more rows]
