# Supplementary material for: Loss of UCP1 function augments recruitment of futile lipid cycling for thermogenesis in murine brown fat
Source: Mol Metab. 2022 Apr 22;61:101499. doi: 10.1016/j.molmet.2022.101499 (PMC9097615; doi:10.1016/j.molmet.2022.101499)
Supplement: Multimedia component 2 [file mmc2.xlsx]

## Sheet: Tabelle1
Supplementary Table 3: Pathway enrichment analysis for brown WT and UCP1KO adipocytes comparing Isoproterenol (Iso) versus no treatment (Con) within each genotype.
Score_WT Iso vs. Con	Score_KO Iso vs. con	Type	P value	Benj. Hoch. FDR	Names
-0.39	-0.31	GOBP slim name	2.44e-11	7.12e-09	translation
0.08	0.33	GOBP slim name	3.2e-09	4.67e-07	ion transport
0.14	0.53	GOBP slim name	4.17e-09	4.06e-07	protein glycosylation
0.05	0.38	GOBP slim name	6.65e-09	4.86e-07	transmembrane transport
-0.09	0.24	GOBP slim name	1.84e-08	1.07e-06	biological adhesion
-0.09	0.24	GOBP slim name	2.11e-08	1.03e-06	cell adhesion
0.01	-0.15	GOBP slim name	6.21e-07	2.59e-05	catabolic process
0.06	-0.22	GOBP slim name	7.13e-07	2.6e-05	protein modification by small protein conjugation or removal
0.01	-0.09	GOBP slim name	1.71e-06	5.55e-05	cellular metabolic process
-0.11	-0.63	GOBP slim name	6.56e-06	0.000191534	translational initiation
0.01	0.18	GOBP slim name	7.18e-06	0.000190714	lipid metabolic process
-0.01	-0.1	GOBP slim name	7.34e-06	0.000178552	cellular nitrogen compound metabolic process
-0.01	-0.25	GOBP slim name	9.21e-06	0.00020693	cellular amino acid metabolic process
-0.05	-0.28	GOBP slim name	1.54e-05	0.000321419	regulation of translation
-0.02	0.12	GOBP slim name	1.9e-05	0.000369587	multicellular organismal process
-0.13	0.31	GOBP slim name	2.29e-05	0.000417358	extracellular matrix organization
-0.13	0.31	GOBP slim name	2.29e-05	0.000392807	extracellular structure organization
0.12	-0.37	GOBP slim name	2.4e-05	0.000388602	nucleoside metabolic process
-0.01	0.23	GOBP slim name	3.34e-05	0.000513725	cellular ion homeostasis
0.01	-0.23	GOBP slim name	3.65e-05	0.000532307	proteolysis involved in cellular protein catabolic process
-0.01	-0.24	GOBP slim name	5.06e-05	0.000704265	cofactor metabolic process
0	-0.08	GOBP slim name	7.09e-05	0.000940696	primary metabolic process
-0.01	-0.09	GOBP slim name	0.000124921	0.00158595	nitrogen compound metabolic process
0.01	0.19	GOBP slim name	0.000127566	0.00155206	cellular homeostasis
0.04	0.1	GOBP slim name	0.000180699	0.00211057	signal transduction
-0.01	-0.09	GOBP slim name	0.000180853	0.00203111	nucleobase-containing compound metabolic process
0	0.1	GOBP slim name	0.000191375	0.00206968	anatomical structure development
0	-0.07	GOBP slim name	0.00020966	0.00218646	macromolecule metabolic process
0.07	-0.15	GOBP slim name	0.000210661	0.00212114	heterocycle metabolic process
0.01	0.16	GOBP slim name	0.000243381	0.00236891	cellular lipid metabolic process
0.08	-0.17	GOBP slim name	0.000272553	0.00256727	nucleobase-containing small molecule metabolic process
0.23	-0.58	GOBP slim name	0.000380045	0.00346791	cellular metabolic compound salvage
0	0.08	GOBP slim name	0.000386179	0.0034171	developmental process
-0.01	0.12	GOBP slim name	0.000415254	0.0035663	anatomical structure morphogenesis
0.05	0.4	GOBP slim name	0.000531811	0.00443683	organic acid transport
0	0.13	GOBP slim name	0.000597414	0.00484569	homeostatic process
0.09	-0.01	GOBP slim name	0.000790129	0.00623561	macromolecule modification
0.01	0.07	GOBP slim name	0.000846563	0.00650517	response to stimulus
0.05	0.08	GOBP slim name	0.000850915	0.00637095	establishment of localization
-0.1	-0.25	GOBP slim name	0.000910042	0.00664331	ribonucleoprotein complex assembly
-0.05	0.14	GOBP slim name	0.000968081	0.00689463	anatomical structure formation involved in morphogenesis
-0.12	0.47	GOBP slim name	0.000991635	0.00689422	endoplasmic reticulum organization
0.01	0.09	GOBP slim name	0.00108023	0.00733554	response to chemical stimulus
0.14	-0.05	GOBP slim name	0.00141511	0.00939119	alcohol metabolic process
0.08	-0.01	GOBP slim name	0.00178697	0.0115955	protein modification process
0.17	-0.36	GOBP slim name	0.00179482	0.0113932	energy reserve metabolic process
-0.12	0.27	GOBP slim name	0.00218223	0.0135577	muscle contraction
0.06	0.39	GOBP slim name	0.00220867	0.0134361	hydrogen transport
-0.05	0.11	GOBP slim name	0.0023407	0.0139487	response to external stimulus
0.01	-0.14	GOBP slim name	0.00250292	0.014617	proteolysis
0.05	0.07	GOBP slim name	0.00272472	0.0156003	transport
0.11	-0.02	GOBP slim name	0.00290111	0.0162908	phosphorus metabolic process
0.05	-0.19	GOBP slim name	0.00320002	0.0176303	endosome transport
0.03	-0.07	GOBP slim name	0.00346637	0.0187441	small molecule metabolic process
0.14	0.06	GOBP slim name	0.00356764	0.0189409	protein phosphorylation
-0.05	0.07	GOBP slim name	0.00440562	0.0229722	cell differentiation
-0.03	-0.07	GOBP slim name	0.00463773	0.0237582	RNA metabolic process
0.09	0.47	GOBP slim name	0.00497412	0.0250421	oligosaccharide metabolic process
-0.07	-0.13	GOBP slim name	0.00515149	0.0254955	mRNA metabolic process
0.01	-0.05	GOBP slim name	0.00563904	0.0274433	metabolic process
0.1	0.12	GOBP slim name	0.00623138	0.0298289	peptidyl-amino acid modification
0.02	-0.06	GOBP slim name	0.00662428	0.0311982	protein metabolic process
0.07	-0.13	GOBP slim name	0.00702122	0.0325428	nucleotide metabolic process
-0.03	-0.11	GOBP slim name	0.00710603	0.0324212	organic acid metabolic process
0.05	0.32	GOBP slim name	0.00716317	0.0321792	glycerol ether metabolic process
-0.46	-0.47	GOBP slim name	0.00900878	0.039857	ribosomal large subunit biogenesis
-0.05	0.28	GOBP slim name	0.00939585	0.0409491	hormone metabolic process
0.13	-0.11	GOBP slim name	0.00948131	0.0407139	protein folding
-0.57	-0.85	GOBP slim name	0.00999571	0.0423007	cytoplasmic translation
0.24	-0.09	GOBP slim name	0.0119763	0.0499583	peptide metabolic process
0.05	-0.24	GOCC slim name	0	0	cytoplasm
0.13	-0.22	GOCC slim name	0	0	cytosol
0	0.18	GOCC slim name	0	0	membrane
-0.29	0.36	GOCC slim name	1.45e-13	5.31e-12	extracellular matrix
0.01	0.26	GOCC slim name	8.29e-12	2.44e-10	endoplasmic reticulum
0.06	-0.71	GOCC slim name	1.44e-10	3.52e-09	proteasome complex
-0.24	0.39	GOCC slim name	8.81e-10	1.85e-08	proteinaceous extracellular matrix
-0.01	-0.12	GOCC slim name	4.43e-09	8.13e-08	nucleus
-0.06	0.22	GOCC slim name	2.62e-08	4.28e-07	extracellular space
-0.15	-0.17	GOCC slim name	3.79e-08	5.57e-07	ribonucleoprotein complex
0	0.18	GOCC slim name	4.34e-08	5.8e-07	cell part
-0.02	0.3	GOCC slim name	7.01e-08	8.59e-07	cell surface
-0.13	0.27	GOCC slim name	4.47e-07	5.05e-06	extracellular region
-0.05	0.1	GOCC slim name	2.16e-06	2.27e-05	mitochondrion
0.04	0.12	GOCC slim name	1.36e-05	0.00013325	plasma membrane
0.13	-0.15	GOCC slim name	4.28e-05	0.000393299	microtubule organizing center
-0.39	-0.31	GOCC slim name	4.36e-05	0.000376958	small ribosomal subunit
0.03	-0.09	GOCC slim name	7.76e-05	0.000633947	nucleoplasm
-0.04	0.3	GOCC slim name	0.000189589	0.00146682	receptor complex
0.28	-0.38	GOCC slim name	0.000219072	0.00161018	protein serine/threonine phosphatase complex
0.14	-0.14	GOCC slim name	0.000276781	0.00193747	centrosome
-0.21	-0.53	GOCC slim name	0.000647707	0.00432786	AP-type membrane coat adaptor complex
-0.3	-0.17	GOCC slim name	0.000840598	0.00537252	ribosome
0.03	0.13	GOCC slim name	0.00108569	0.00664987	Golgi apparatus
-0.12	0.17	GOCC slim name	0.00121364	0.00713618	lysosome
-0.01	-0.06	GOCC slim name	0.00178217	0.0100761	macromolecular complex
-0.01	0.58	GOCC slim name	0.00289418	0.0157572	nucleosome
0.06	0.38	GOCC slim name	0.00338727	0.0177832	NADH dehydrogenase complex
0.07	0.12	GOCC slim name	0.0037582	0.0190502	cytoplasmic membrane-bounded vesicle
0.21	0.33	GOCC slim name	0.00433987	0.0212654	lipid particle
0.18	0.12	GOCC slim name	0.00599819	0.028443	neuronal cell body
-0.02	0.04	GOCC slim name	0.00752415	0.0345641	intracellular membrane-bounded organelle
-0.08	0.13	GOCC slim name	0.00783711	0.0349108	vacuole
0.04	-0.22	GOCC slim name	0.00794296	0.0343416	ubiquitin ligase complex
-0.01	0.41	GOCC slim name	0.010035	0.0421469	proton-transporting two-sector ATPase complex
-0.12	-0.52	GOCC slim name	0.0103301	0.0421813	retromer complex
-0.33	-0.84	GOCC slim name	0.0104856	0.0416591	protein acetyltransferase complex
0.04	-0.03	GOCC slim name	0.0127632	0.0493735	protein complex
0.15	0.06	GOCC slim name	0.0130849	0.0493199	cell body
0.03	0.36	GOCC slim name	0.013171	0.0484035	nuclear chromosome
0.04	0.42	GOMF name	5.11e-15	1.56e-11	transmembrane transporter activity
0.06	0.42	GOMF name	2.1e-13	3.21e-10	substrate-specific transmembrane transporter activity
-0.44	-0.33	GOMF name	2.14e-12	2.18e-09	structural constituent of ribosome
0.03	0.32	GOMF name	2.21e-12	1.69e-09	transporter activity
0.1	0.41	GOMF name	1.33e-10	8.13e-08	ion transmembrane transporter activity
-0.09	-0.24	GOMF name	2.69e-10	1.37e-07	RNA binding
0.04	0.31	GOMF name	4.28e-10	1.87e-07	substrate-specific transporter activity
-0.05	-0.58	GOMF name	5.67e-09	2.16e-06	translation factor activity, nucleic acid binding
-0.12	0.3	GOMF name	1.68e-08	5.7e-06	receptor activity
0.11	0.4	GOMF name	1.84e-08	5.61e-06	cation transmembrane transporter activity
-0.1	-0.66	GOMF name	3.33e-08	9.23e-06	translation initiation factor activity
0.01	0.41	GOMF name	3.4e-08	8.64e-06	active transmembrane transporter activity
-0.27	-0.13	GOMF name	3.75e-08	8.79e-06	structural molecule activity
0.07	-0.33	GOMF name	6.47e-08	1.41e-05	ligase activity, forming carbon-nitrogen bonds
0.05	-0.25	GOMF name	2.89e-07	5.88e-05	ligase activity
-0.13	0.33	GOMF name	3.12e-07	5.95e-05	signaling receptor activity
-0.17	0.32	GOMF name	1.41e-06	0.00025309	transmembrane signaling receptor activity
0.11	-0.3	GOMF name	1.41e-06	0.000239501	acid-amino acid ligase activity
0.12	0.4	GOMF name	5.08e-06	0.000814927	inorganic cation transmembrane transporter activity
-0.33	0.3	GOMF name	8.07e-06	0.00123118	glycosaminoglycan binding
0.08	0.18	GOMF name	9.18e-06	0.00133311	nucleoside-triphosphatase activity
0.11	-0.29	GOMF name	9.64e-06	0.00133712	small conjugating protein ligase activity
-0.01	0.24	GOMF name	1.38e-05	0.00183544	calcium ion binding
-0.29	0.26	GOMF name	1.71e-05	0.00217769	pattern binding
-0.29	0.26	GOMF name	1.71e-05	0.00209059	polysaccharide binding
0.17	-0.26	GOMF name	2.34e-05	0.00273958	ubiquitin-protein ligase activity
0.07	0.16	GOMF name	4.45e-05	0.00502679	pyrophosphatase activity
0.08	0.15	GOMF name	6.56e-05	0.00714612	hydrolase activity, acting on acid anhydrides
0.08	0.15	GOMF name	6.8e-05	0.00715656	hydrolase activity, acting on acid anhydrides, in phosphorus-containing anhydrides
0.18	-0.2	GOMF name	7.3e-05	0.00742174	magnesium ion binding
-0.07	-0.78	GOMF name	7.95e-05	0.00781934	threonine-type endopeptidase activity
-0.07	-0.78	GOMF name	7.95e-05	0.00757498	threonine-type peptidase activity
-0.05	0.4	GOMF name	8.14e-05	0.0075239	P-P-bond-hydrolysis-driven transmembrane transporter activity
-0.05	0.4	GOMF name	8.14e-05	0.0073026	primary active transmembrane transporter activity
-0.01	0.39	GOMF name	9.6e-05	0.00836537	ATPase activity, coupled to movement of substances
0.01	0.36	GOMF name	0.000103603	0.00877749	transferase activity, transferring hexosyl groups
-0.3	0.29	GOMF name	0.000119511	0.0098516	heparin binding
0.1	0.39	GOMF name	0.000146236	0.0117374	monovalent inorganic cation transmembrane transporter activity
-0.06	0.43	GOMF name	0.000152912	0.0119585	UDP-glycosyltransferase activity
0.16	0.23	GOMF name	0.000199334	0.0151992	GTPase activity
-0.21	0.34	GOMF name	0.000209708	0.0156003	integrin binding
0.54	-0.66	GOMF name	0.000211932	0.0153903	protein phosphatase type 2A regulator activity
-0.05	0.39	GOMF name	0.000239416	0.0169818	ATPase activity, coupled to transmembrane movement of substances
-0.05	-0.09	GOMF name	0.000281719	0.0195283	nucleic acid binding
0.16	0.44	GOMF name	0.00030115	0.0204113	metal ion transmembrane transporter activity
-0.04	0.38	GOMF name	0.000317565	0.0210559	hydrolase activity, acting on acid anhydrides, catalyzing transmembrane movement of substances
0.12	0.42	GOMF name	0.000368582	0.0239186	secondary active transmembrane transporter activity
0.21	0.04	GOMF name	0.000402188	0.0255557	protein serine/threonine kinase activity
0.08	0.28	GOMF name	0.000498529	0.0310309	transferase activity, transferring glycosyl groups
-0.04	0.38	GOMF name	0.000741232	0.0452151	heme binding
0.53	-0.07	GOMF name	0.000789626	0.0472227	microtubule motor activity
0.02	0.81	GOMF name	0.00079016	0.0463459	calcium-dependent phospholipid binding
-0.01	0.47	GOMF name	0.000841741	0.0484398	monooxygenase activity
-0.61	-0.66	KEGG name	0	0	Ribosome
-0.09	-0.69	KEGG name	9.65e-08	1.3e-05	Proteasome
0.43	-0.71	KEGG name	1.92e-07	1.72e-05	Pentose phosphate pathway
0.05	0.65	KEGG name	1.73e-06	0.000116026	N-Glycan biosynthesis
-0.21	0.46	KEGG name	4.1e-06	0.000220474	ECM-receptor interaction
0.14	0.71	KEGG name	1.42e-05	0.000638093	Various types of N-glycan biosynthesis
0.23	-0.5	KEGG name	4.29e-05	0.00164749	Fructose and mannose metabolism
0.04	0.33	KEGG name	4.92e-05	0.00165384	Oxidative phosphorylation
-0.25	0.49	KEGG name	7.12e-05	0.00212872	Protein digestion and absorption
0.19	-0.75	KEGG name	8.17e-05	0.00219762	Carbon fixation in photosynthetic organisms
0.3	-0.31	KEGG name	8.58e-05	0.00209879	Glycolysis / Gluconeogenesis
0.02	-0.67	KEGG name	0.000156682	0.00351228	Cysteine and methionine metabolism
0.02	0.3	KEGG name	0.000255046	0.0052775	Parkinson's disease
0.15	0.32	KEGG name	0.000259324	0.00498272	Phagosome
-0.06	0.44	KEGG name	0.000320267	0.00574346	Pancreatic secretion
0.18	0.75	KEGG name	0.000340636	0.00572694	Glycosylphosphatidylinositol(GPI)-anchor biosynthesis
0.1	-0.26	KEGG name	0.000436251	0.00690303	Insulin signaling pathway
-0.2	0.34	KEGG name	0.000485722	0.00725884	Dilated cardiomyopathy
0.22	0.39	KEGG name	0.000583752	0.00826469	Glycerophospholipid metabolism
0.03	-0.45	KEGG name	0.000672028	0.00903877	Pyruvate metabolism
0.06	0.25	KEGG name	0.000778658	0.00997424	Alzheimer's disease
-0.23	0.32	KEGG name	0.00112894	0.0138039	Cardiac muscle contraction
0.29	-0.13	KEGG name	0.00114059	0.0133399	Oocyte meiosis
-0.14	0.46	KEGG name	0.00123428	0.0138342	Bile secretion
0.12	-0.22	KEGG name	0.00125527	0.0135067	Ubiquitin mediated proteolysis
0.03	0.61	KEGG name	0.00137442	0.01422	Complement and coagulation cascades
-0.27	0.28	KEGG name	0.00201278	0.0200532	Arrhythmogenic right ventricular cardiomyopathy (ARVC)
0.28	-0.24	KEGG name	0.00206991	0.0198859	Glutathione metabolism
0.14	-0.5	KEGG name	0.00207558	0.0192528	Methane metabolism
0.14	-0.32	KEGG name	0.00283316	0.025404	Amino sugar and nucleotide sugar metabolism
0.22	0	KEGG name	0.00301424	0.0261559	MAPK signaling pathway
-0.19	0.47	KEGG name	0.00544097	0.0457381	Malaria
-0.02	0.63	KEGG name	0.00552103	0.0450047	Steroid biosynthesis
