# Supplementary material for: Loss of UCP1 function augments recruitment of futile lipid cycling for thermogenesis in murine brown fat
Source: Mol Metab. 2022 Apr 22;61:101499. doi: 10.1016/j.molmet.2022.101499 (PMC9097615; doi:10.1016/j.molmet.2022.101499)
Supplement: Multimedia component 3 [file mmc3.xlsx]

## Sheet: iBAT_ANOVA
T5.WT_1	T5.WT_2	T5.WT_3	T5.WT_4	T23.WT_1	T23.WT_2	T23.WT_3	T23.WT_4	T5.UCP1KO_1	T5.UCP1KO_2	T5.UCP1KO_3	T5.UCP1KO_4	T23.UCP1KO_1	T23.UCP1KO_2	T23.UCP1KO_3	T23.UCP1KO_4	Tukey	-Log ANOVA p value	ANOVA q-value	Accession	Description	Gene
-2.4793	-2.22615	-2.53572	-2.27743	-2.52197	-2.4467	-2.87005	-2.63381	-2.76736	-3.01099	-2.97022	-3.191	-3.15843	-3.36077	-3.8413	-3.53906	T5.WT/T5.KO;T5.WT/T23.KO;T23.WT/T23.KO	4.371	0	Q8R3W2	RIKEN cDNA 0610009B22 gene OS=Mus musculus OX=10090 GN=0610009B22Rik PE=2 SV=1	0610009B22Rik
-0.330357	-0.237095	-0.163216	-0.45094	-1.18084	-1.33447	-0.905039	-0.759676	0.936754	1.02738	0.930882	0.97308	0.787344	0.464079	0.784271	0.521926	T5.WT/T23.WT;T5.WT/T5.KO;T5.WT/T23.KO;T23.WT/T5.KO;T23.WT/T23.KO	8.42185	0	A0A0J9YTR2	RIKEN cDNA 0610012G03 gene OS=Mus musculus OX=10090 GN=0610012G03Rik PE=1 SV=1	0610012G03Rik
-3.73745	-3.89336	-3.68339	-3.89995	-3.64357	-3.41147	-3.40722	-3.46062	-4.40763	-4.4334	-4.81268	-4.72444	-4.21371	-3.90134	-4.12858	-4.23296	T5.WT/T5.KO;T23.WT/T5.KO;T23.WT/T23.KO	5.81882	0	V9GXF1	RIKEN cDNA 1110065P20 gene OS=Mus musculus OX=10090 GN=1110065P20Rik PE=1 SV=1	1110065P20Rik
-3.20544	-2.82023	-3.03919	-2.7568	-3.15607	-3.31955	-3.30263	-3.08361	-2.49479	-2.33071	-2.526	-2.59981	-2.54129	-2.8414	-2.68031	-2.97465	T23.WT/T5.KO	3.57525	1.64384e-05	E9Q3M9	RIKEN cDNA 2010300C02 gene OS=Mus musculus OX=10090 GN=2010300C02Rik PE=1 SV=1	2010300C02Rik
1.1043	1.38403	1.09025	1.12098	0.605124	0.412061	0.534324	0.53325	1.14123	1.13521	1.21371	1.11206	1.23492	0.801786	0.900664	1.0198	T5.WT/T23.WT;T23.WT/T5.KO	4.58193	2.42718e-06	B8JJ66	RIKEN cDNA 2310061I04 gene OS=Mus musculus OX=10090 GN=2310061I04Rik PE=1 SV=1	2310061I04Rik
-2.18535	-2.22252	-2.49345	-2.40051	-3.39755	-3.25001	-3.34876	-3.0786	-3.32545	-3.08336	-3.01602	-2.69757	-3.32497	-3.77581	-3.51937	-3.47076	T5.WT/T23.WT;T5.WT/T5.KO;T5.WT/T23.KO	5.10158	0	Q6PGK3	RIKEN cDNA 2700097O09 gene OS=Mus musculus OX=10090 GN=2700097O09Rik PE=1 SV=1	2700097O09Rik
-4.37705	-4.21529	-4.0227	-4.59263	-4.11027	-3.76863	-4.04465	-3.83067	-4.69273	-5.45724	-4.92919	-4.61985	-4.92831	-4.55342	-4.85472	-4.36623	T23.WT/T5.KO	2.86072	4.04694e-05	A0A0G2JEY4	RIKEN cDNA 3110082I17 gene OS=Mus musculus OX=10090 GN=3110082I17Rik PE=1 SV=1	3110082I17Rik
-1.46309	-1.55537	-1.70515	-1.63088	-0.977551	-0.89785	-0.971652	-0.848708	-1.86132	-1.56485	-1.75478	-2	-1.2123	-1.07537	-1.46433	-1.57896	T5.WT/T23.WT;T23.WT/T5.KO	4.4687	0	J3KMQ6	RIKEN cDNA 5730455P16 gene OS=Mus musculus OX=10090 GN=5730455P16Rik PE=1 SV=1	5730455P16Rik
-2.44706	-3.01366	-2.61589	-2.82414	-2.32891	-2.40516	-2.39911	-2.30894	-3.32076	-2.94628	-3.19088	-2.97559	-2.64386	-2.28752	-2.78562	-2.496	T23.WT/T5.KO	3.12071	4.17838e-05	Q0VAW6	RIKEN cDNA 8030462N17 gene OS=Mus musculus OX=10090 GN=8030462N17Rik PE=1 SV=1	8030462N17Rik
3.66066	3.8013	3.41886	3.76467	3.41226	3.46332	3.5882	3.21513	2.03542	2.10792	1.73847	1.93549	3.131	3.20153	3.22004	3.29452	T5.WT/T5.KO;T23.WT/T5.KO;T5.KO/T23.KO	8.27514	0	Q9D2R0	Acetoacetyl-CoA synthetase OS=Mus musculus OX=10090 GN=Aacs PE=1 SV=1	Aacs
0.606724	0.484594	0.743474	0.791676	0.923464	1.03815	0.875119	0.866199	-0.2981	-0.345239	0.0427303	-0.0740871	0.423366	0.439264	0.491605	0.00675392	T5.WT/T5.KO;T23.WT/T5.KO;T23.WT/T23.KO	5.29819	0	Q8R0P4	Mth938 domain-containing protein OS=Mus musculus OX=10090 GN=Aamdc PE=1 SV=1	Aamdc
2.90728	2.7669	2.74708	2.89502	3.20576	3.27803	3.14083	3.19785	3.62446	3.7394	3.62869	3.62223	3.53265	3.3794	3.48554	3.43606	T5.WT/T5.KO;T5.WT/T23.KO	8.358	0	Q8BGQ7	Alanine--tRNA ligase, cytoplasmic OS=Mus musculus OX=10090 GN=Aars PE=1 SV=1	Aars
1.42623	1.62417	1.35733	1.42638	1.35008	1.24323	1.2978	1.36964	1.04341	1.10932	1.10947	0.920504	0.902308	0.775022	0.388229	0.639094	T5.WT/T23.KO;T23.WT/T23.KO	4.81103	0	Q14CH7	Alanine--tRNA ligase, mitochondrial OS=Mus musculus OX=10090 GN=Aars2 PE=1 SV=1	Aars2
0.0754626	0.145074	-0.00370312	0.155406	0.315533	0.405341	0.338397	0.432279	0.560297	0.739481	0.700031	0.896678	0.68904	0.377545	0.566202	0.408063	T5.WT/T5.KO	4.537	4.41258e-06	Q9CQF6	L-aminoadipate-semialdehyde dehydrogenase-phosphopantetheinyl transferase OS=Mus musculus OX=10090 GN=Aasdhppt PE=1 SV=1	Aasdhppt
1.04036	1.27175	1.06283	1.06691	0.636808	0.401295	0.708049	0.706404	0.659791	0.636217	0.451848	0.327497	0.319131	0.370772	-0.0396833	0.277007	T5.WT/T5.KO;T5.WT/T23.KO	4.56694	0	Q9JI39	ATP-binding cassette sub-family B member 10, mitochondrial OS=Mus musculus OX=10090 GN=Abcb10 PE=1 SV=1	Abcb10
2.23859	2.34695	2.19088	2.10069	1.4276	1.34083	1.56816	1.39781	2.0055	1.9513	1.92565	1.68954	1.56703	1.51738	1.28416	1.488	T5.WT/T23.WT;T5.WT/T23.KO	5.8625	0	Q61102	ATP-binding cassette sub-family B member 7, mitochondrial OS=Mus musculus OX=10090 GN=Abcb7 PE=1 SV=3	Abcb7
-0.401941	-0.335584	-0.140061	-0.359792	-0.696167	-0.829679	-0.58829	-0.827507	0.00444651	-0.120366	-0.0362988	-0.191005	-0.150317	-0.300438	-0.0819683	-0.124027	T23.WT/T5.KO	5.18846	0	O35379	Multidrug resistance-associated protein 1 OS=Mus musculus OX=10090 GN=Abcc1 PE=1 SV=1	Abcc1
0.79414	1.09868	0.853627	0.887243	0.431907	0.147953	0.470819	0.407905	2.85786	2.86168	2.9697	3.33199	2.21622	1.74548	2.46695	2.34935	T5.WT/T5.KO;T5.WT/T23.KO;T23.WT/T5.KO;T23.WT/T23.KO;T5.KO/T23.KO	8.52887	0	E9Q236	ATP-binding cassette, sub-family C (CFTR/MRP), member 4 OS=Mus musculus OX=10090 GN=Abcc4 PE=1 SV=1	Abcc4
2.14321	2.47037	2.09907	2.20511	1.52716	1.24849	1.71476	1.50553	4.02449	3.89244	4.09579	3.73117	2.8872	2.66446	2.13651	3.00132	T5.WT/T23.WT;T5.WT/T5.KO;T23.WT/T5.KO;T23.WT/T23.KO;T5.KO/T23.KO	7.16462	0	P55096	ATP-binding cassette sub-family D member 3 OS=Mus musculus OX=10090 GN=Abcd3 PE=1 SV=2	Abcd3
-0.422364	-0.279831	-0.363194	-0.444302	-1.3748	-1.46464	-1.01439	-1.29287	-1.01011	-1.24001	-1.47098	-1.60105	-1.33566	-1.24391	-1.57938	-1.16729	T5.WT/T23.WT;T5.WT/T5.KO;T5.WT/T23.KO	4.69203	0	O89016	ATP-binding cassette sub-family D member 4 OS=Mus musculus OX=10090 GN=Abcd4 PE=1 SV=2	Abcd4
-3.10142	-2.53272	-2.70515	-2.98547	-3.86234	-3.76055	-3.59214	-3.73282	-3.05616	-3.05125	-3.2528	-2.86983	-2.75019	-3.16438	-2.60184	-2.91103	T5.WT/T23.WT;T23.WT/T5.KO;T23.WT/T23.KO	3.97316	2.36267e-06	A0A0R4J0B6	Broad substrate-specificity ATP-binding cassette transporter ABCG2 OS=Mus musculus OX=10090 GN=Abcg2 PE=1 SV=1	Abcg2
0.177216	0.33253	0.284945	0.227845	-0.0116487	-0.209565	0.09974	-0.114094	1.29032	1.18949	1.13971	0.912678	0.49451	0.401222	-0.00934982	0.623067	T5.WT/T5.KO;T23.WT/T5.KO;T5.KO/T23.KO	5.37584	0	Q99LR1	Lysophosphatidylserine lipase ABHD12 OS=Mus musculus OX=10090 GN=Abhd12 PE=1 SV=2	Abhd12
0.841813	0.366664	0.642848	0.460379	1.33014	1.40377	1.78246	1.43118	0.65801	0.822289	0.534221	0.530893	0.635694	0.795057	0.664142	0.428886	T5.WT/T23.WT;T23.WT/T5.KO;T23.WT/T23.KO	4.64157	0	E9QN99	Protein ABHD14B OS=Mus musculus OX=10090 GN=Abhd14b PE=1 SV=1	Abhd14b
-0.558888	-0.383413	-0.71837	-0.41249	-1.27316	-1.01434	-1.23008	-1.24571	-0.577714	-0.489153	-0.525998	-0.299939	-0.68233	-0.66311	-0.520042	-0.57335	T5.WT/T23.WT;T23.WT/T5.KO	5.16919	0	Q8C0M2	(Lyso)-N-acylphosphatidylethanolamine lipase OS=Mus musculus OX=10090 GN=Abhd4 PE=1 SV=1	Abhd4
1.68017	1.55686	1.62639	1.64866	2.71363	2.82206	2.82492	2.77619	2.09721	2.25689	2.08298	2.04345	2.62175	2.74033	2.35746	2.53288	T5.WT/T23.WT;T5.WT/T23.KO;T23.WT/T5.KO	8.12505	0	Q9DBL9	1-acylglycerol-3-phosphate O-acyltransferase ABHD5 OS=Mus musculus OX=10090 GN=Abhd5 PE=1 SV=1	Abhd5
1.67308	1.71284	1.56453	1.55948	0.443044	0.517603	0.842419	0.753943	2.68173	2.8771	2.68593	2.58448	1.61641	1.18277	1.4286	1.48666	T5.WT/T23.WT;T5.WT/T5.KO;T23.WT/T5.KO;T23.WT/T23.KO;T5.KO/T23.KO	8.67402	0	Q8R2Y0	Monoacylglycerol lipase ABHD6 OS=Mus musculus OX=10090 GN=Abhd6 PE=1 SV=1	Abhd6
-3.16555	-3.44129	-3.03368	-3.59263	-2.89649	-2.69747	-2.83679	-2.94931	-3.84608	-3.60925	-3.40856	-3.67643	-3.56986	-3.18551	-2.63329	-3.03502	T23.WT/T5.KO	2.21867	0.00025717	A0A338P6W9	ABI gene family, member 3 (NESH)-binding protein OS=Mus musculus OX=10090 GN=Abi3bp PE=1 SV=1	Abi3bp
-2.77698	-2.69424	-2.91228	-2.81432	-2.03226	-2.06694	-1.83497	-2.00297	-2.35153	-2.13532	-2.36004	-2.54131	-1.77077	-1.8604	-1.6878	-1.75564	T5.WT/T23.WT;T5.WT/T23.KO	6.90412	0	Q80ZQ9	Protein Abitram OS=Mus musculus OX=10090 GN=Abitram PE=1 SV=2	Abitram
-3.80735	-3.51042	-3.14229	-3.16091	-2.66917	-2.3895	-3.10056	-2.97706	-2.59319	-2.29267	-2.24439	-2.47138	-2.65912	-2.77581	-2.34826	-2.80735	T5.WT/T5.KO;T5.WT/T23.KO	2.98964	3.04826e-05	E9Q4K0	Actin-binding LIM protein 2 OS=Mus musculus OX=10090 GN=Ablim2 PE=1 SV=1	Ablim2
0.0453246	0.249378	0.120872	0.0572519	0.714869	0.687113	0.810419	0.791428	0.117657	0.275206	0.0504427	-0.118833	0.244182	0.462806	0.447521	0.181413	T5.WT/T23.WT;T23.WT/T5.KO	4.77194	0	Q69ZX8	Actin-binding LIM protein 3 OS=Mus musculus OX=10090 GN=Ablim3 PE=1 SV=2	Ablim3
2.28731	2.19393	2.13518	2.22279	2.92316	2.86089	2.85159	2.9178	3.17914	3.29195	3.40407	3.24503	2.99262	3.0657	2.86899	3.22462	T5.WT/T23.WT;T5.WT/T5.KO;T5.WT/T23.KO	7.83331	0	Q921H8	3-ketoacyl-CoA thiolase A, peroxisomal OS=Mus musculus OX=10090 GN=Acaa1a PE=1 SV=1	Acaa1a
-0.83577	-2.38341	-1.5853	-2.13015	0.202618	0.191306	0.397032	0.28091	1.58348	1.98085	2.09732	1.14249	1.42834	1.18792	1.34925	1.60982	T5.WT/T23.WT;T5.WT/T5.KO;T5.WT/T23.KO;T23.WT/T5.KO	6.58291	0	Q8VCH0	3-ketoacyl-CoA thiolase B, peroxisomal OS=Mus musculus OX=10090 GN=Acaa1b PE=1 SV=1	Acaa1b
5.59033	5.55923	5.50034	5.46989	6.1112	6.11094	6.11899	6.38676	4.81452	4.82644	4.36137	3.90965	4.30119	4.65694	3.96112	3.99189	T5.WT/T5.KO;T5.WT/T23.KO;T23.WT/T5.KO;T23.WT/T23.KO	5.91628	0	Q8BWT1	3-ketoacyl-CoA thiolase, mitochondrial OS=Mus musculus OX=10090 GN=Acaa2 PE=1 SV=3	Acaa2
6.51145	6.66533	6.41718	6.72646	6.44631	6.36921	6.40983	6.15596	5.06379	5.13801	4.65171	5.0937	6.61388	6.69324	6.39988	6.76694	T5.WT/T5.KO;T23.WT/T5.KO;T5.KO/T23.KO	7.61873	0	Q5SWU9	Acetyl-CoA carboxylase 1 OS=Mus musculus OX=10090 GN=Acaca PE=1 SV=1	Acaca
5.59952	5.65064	5.43932	5.67077	5.08499	4.9932	5.13124	4.88352	4.59962	4.51233	4.36315	4.47511	5.3282	5.24152	4.94874	5.37014	T5.WT/T5.KO;T5.KO/T23.KO	6.29493	0	E9Q4Z2	Acetyl-CoA carboxylase 2 OS=Mus musculus OX=10090 GN=Acacb PE=1 SV=1	Acacb
3.68598	3.94302	3.60616	3.70423	3.9153	3.96787	3.90351	4.10104	3.87346	4.02627	3.78068	3.65709	3.62525	3.33845	3.1102	3.26868	T23.WT/T23.KO	3.19553	5.26316e-05	Q8K370	Acyl-CoA dehydrogenase family member 10 OS=Mus musculus OX=10090 GN=Acad10 PE=1 SV=1	Acad10
2.96795	3.25419	2.88081	3.12576	2.86048	2.8347	2.99571	3.04481	4.03928	4.04655	4.20096	3.69018	3.72044	3.58978	3.10739	3.75689	T5.WT/T5.KO;T23.WT/T5.KO;T23.WT/T23.KO	4.40446	0	A0A0R4J0I6	Acyl-CoA dehydrogenase family member 11 OS=Mus musculus OX=10090 GN=Acad11 PE=1 SV=1	Acad11
1.18302	1.09396	1.02335	0.985676	1.91918	1.98731	1.88027	2.05569	0.686835	0.960608	0.635406	0.231857	0.955586	0.781844	0.693542	0.606365	T5.WT/T23.WT;T23.WT/T5.KO;T23.WT/T23.KO	6.11148	0	D3Z7X0	Acyl-Coenzyme A dehydrogenase family, member 12 OS=Mus musculus OX=10090 GN=Acad12 PE=1 SV=1	Acad12
3.47844	3.41741	3.28763	3.33211	3.61765	3.69861	3.65226	3.7617	0.831363	0.905284	0.85413	0.421486	0.655882	1.46979	0.764109	0.809717	T5.WT/T5.KO;T5.WT/T23.KO;T23.WT/T5.KO;T23.WT/T23.KO	9.75187	0	D3YTT4	Isobutyryl-CoA dehydrogenase, mitochondrial OS=Mus musculus OX=10090 GN=Acad8 PE=1 SV=1	Acad8
3.41948	3.52833	3.33924	3.34551	3.15248	3.17882	3.26765	3.33144	3.15182	3.20001	3.11898	2.97658	2.76973	2.79303	2.73256	2.62721	T5.WT/T23.KO	6.09251	0	Q8JZN5	Complex I assembly factor ACAD9, mitochondrial OS=Mus musculus OX=10090 GN=Acad9 PE=1 SV=2	Acad9
4.99159	4.65171	4.79818	4.61257	5.07939	5.1418	5.0697	5.37633	4.23642	4.354	4.03176	3.4992	4.46054	4.66083	3.94436	4.10243	T23.WT/T5.KO;T23.WT/T23.KO	3.43118	6.25652e-06	Q07417	Short-chain specific acyl-CoA dehydrogenase, mitochondrial OS=Mus musculus OX=10090 GN=Acads PE=1 SV=2	Acads
2.2288	2.23658	2.0533	2.23643	2.57993	2.61216	2.54846	2.75702	1.68275	1.81702	1.55515	1.27183	1.76893	1.87508	1.12576	1.47155	T5.WT/T5.KO;T5.WT/T23.KO;T23.WT/T5.KO;T23.WT/T23.KO	4.53905	0	Q9DBL1	Short/branched chain specific acyl-CoA dehydrogenase, mitochondrial OS=Mus musculus OX=10090 GN=Acadsb PE=1 SV=1	Acadsb
5.4299	5.58957	5.32763	5.42938	5.20148	5.28805	5.19563	5.40023	5.08332	5.23861	4.98487	5.12899	4.55556	4.22522	4.59989	4.17984	T5.WT/T23.KO;T23.WT/T23.KO;T5.KO/T23.KO	5.97561	0	P50544	Very long-chain specific acyl-CoA dehydrogenase, mitochondrial OS=Mus musculus OX=10090 GN=Acadvl PE=1 SV=3	Acadvl
4.97061	4.83396	4.88045	4.78135	5.03641	5.13588	5.29866	5.39975	4.08516	3.99575	3.62558	3.15627	3.39749	3.72687	3.30322	3.19059	T5.WT/T5.KO;T5.WT/T23.KO;T23.WT/T5.KO;T23.WT/T23.KO	6.15243	0	Q8QZT1	Acetyl-CoA acetyltransferase, mitochondrial OS=Mus musculus OX=10090 GN=Acat1 PE=1 SV=1	Acat1
3.19137	3.17608	3.10259	3.29143	3.82457	3.94511	3.85604	3.85788	2.3983	2.43838	2.18713	2.30667	3.10158	3.41352	3.04219	3.20346	T5.WT/T23.WT;T5.WT/T5.KO;T23.WT/T5.KO;T23.WT/T23.KO;T5.KO/T23.KO	8.74552	0	Q8CAY6	Acetyl-CoA acetyltransferase, cytosolic OS=Mus musculus OX=10090 GN=Acat2 PE=1 SV=2	Acat2
0.335025	0.485704	0.434242	0.219509	-0.283717	-0.513045	-0.149053	-0.311882	0.099833	-0.252347	-0.00265789	-0.319263	0.079185	-0.0679915	-0.151175	0.204443	T5.WT/T23.WT	3.37061	3.16535e-05	Q5XG73	Acyl-CoA-binding domain-containing protein 5 OS=Mus musculus OX=10090 GN=Acbd5 PE=1 SV=1	Acbd5
-1.54389	-2.63514	-2.03643	-2.33942	-1.47929	-1.2571	-1.2241	-1.43154	-1.56518	-1.61092	-1.49573	-2.11972	-0.962229	-0.947992	-1	-0.92382	T5.WT/T23.WT;T5.WT/T23.KO	3.32604	8.01603e-06	Q9D061	Acyl-CoA-binding domain-containing protein 6 OS=Mus musculus OX=10090 GN=Acbd6 PE=1 SV=2	Acbd6
-1.10298	-0.713214	-1.17531	-0.508132	-0.431568	-0.0813432	-0.361184	-0.123106	-2.07777	-1.76608	-1.7713	-1.05777	0.0664787	0.358958	0.1753	0.265164	T5.WT/T23.KO;T23.WT/T5.KO;T5.KO/T23.KO	5.27771	0	Q3V117	ATP-citrate synthase OS=Mus musculus OX=10090 GN=Acly PE=1 SV=1	Acly
6.26989	6.3894	6.03044	6.49738	6.50384	6.61715	6.2606	6.25093	4.48228	4.59881	4.3997	5.24246	6.43302	6.4224	6.31771	6.459	T5.WT/T5.KO;T23.WT/T5.KO;T5.KO/T23.KO	6.3863	0	Q91V92	ATP-citrate synthase OS=Mus musculus OX=10090 GN=Acly PE=1 SV=1	Acly
4.21961	4.30745	4.1013	4.29753	4.67614	4.78097	4.66598	4.80362	3.78923	4.01791	3.78162	3.79348	4.08839	4.13262	4.04665	3.90995	T23.WT/T5.KO;T23.WT/T23.KO	6.89291	0	P28271	Cytoplasmic aconitate hydratase OS=Mus musculus OX=10090 GN=Aco1 PE=1 SV=3	Aco1
6.36991	6.51827	6.27301	6.29656	6.46646	6.4863	6.71978	6.75891	5.8598	5.91761	5.4904	5.26655	5.03359	5.22016	4.62693	4.66471	T5.WT/T5.KO;T5.WT/T23.KO;T23.WT/T5.KO;T23.WT/T23.KO;T5.KO/T23.KO	6.08108	0	Q99KI0	Aconitate hydratase, mitochondrial OS=Mus musculus OX=10090 GN=Aco2 PE=1 SV=1	Aco2
-0.249938	-0.20989	0.151465	-0.00139141	-0.0405922	-0.0355201	-0.00820351	0.0466752	0.596093	0.355681	0.206628	1.07981	-0.912216	-1.0091	-0.0531578	-1.34505	T5.KO/T23.KO	2.9864	1.64459e-05	A0A2R8VJW0	Aconitate hydratase, mitochondrial (Fragment) OS=Mus musculus OX=10090 GN=Aco2 PE=1 SV=1	Aco2
0.860852	1.29219	0.963224	0.975104	-0.808516	-0.849901	-0.628822	-0.492798	-0.748339	-0.371905	-1.1008	-2.00493	-2.37766	-1.82679	-3.0416	-2.88858	T5.WT/T23.WT;T5.WT/T5.KO;T5.WT/T23.KO;T23.WT/T23.KO;T5.KO/T23.KO	5.80039	0	A0A2R8W744	Aconitate hydratase, mitochondrial (Fragment) OS=Mus musculus OX=10090 GN=Aco2 PE=1 SV=1	Aco2
3.30554	3.43963	3.14053	3.36285	2.93868	2.95937	2.9537	2.71799	2.57044	2.3363	2.25906	2.70887	3.27526	2.93339	3.37122	3.10103	T5.WT/T5.KO;T5.KO/T23.KO	4.23765	2.43605e-06	Q8VHQ9	Acyl-coenzyme A thioesterase 11 OS=Mus musculus OX=10090 GN=Acot11 PE=1 SV=1	Acot11
3.22075	2.96203	2.9544	2.84626	3.52051	3.58516	3.46481	3.77844	2.54841	2.66791	2.56752	2.26766	2.77949	2.62971	2.42262	2.34624	T5.WT/T23.WT;T23.WT/T5.KO;T23.WT/T23.KO	5.55012	0	Q9CQR4	Acyl-coenzyme A thioesterase 13 OS=Mus musculus OX=10090 GN=Acot13 PE=1 SV=1	Acot13
2.46169	2.62543	2.21469	2.53941	2.58031	2.69934	2.81689	3.06401	5.17998	5.67036	5.56666	5.61347	5.05254	4.21085	4.36062	4.15375	T5.WT/T5.KO;T5.WT/T23.KO;T23.WT/T5.KO;T23.WT/T23.KO;T5.KO/T23.KO	8.29014	0	Q9QYR9	Acyl-coenzyme A thioesterase 2, mitochondrial OS=Mus musculus OX=10090 GN=Acot2 PE=1 SV=2	Acot2
-1.58058	-1.7454	-1.89467	-1.50912	-1.76844	-1.77269	-1.90026	-1.76672	0.291657	0.380279	0.211605	-0.0522242	-0.522841	-0.741164	-1.10735	-0.632757	T5.WT/T5.KO;T5.WT/T23.KO;T23.WT/T5.KO;T23.WT/T23.KO;T5.KO/T23.KO	8.15735	0	Q8BWN8	Peroxisomal succinyl-coenzyme A thioesterase OS=Mus musculus OX=10090 GN=Acot4 PE=1 SV=1	Acot4
-1.84362	-1.49282	-1.86988	-1.67238	-2.0683	-2.03979	-1.43046	-1.30747	1.81667	2.43434	1.80394	1.14732	-0.672615	-1.04125	-1.1626	-1.08202	T5.WT/T5.KO;T23.WT/T5.KO;T5.KO/T23.KO	7.6895	0	Q6Q2Z6	Acyl-coenzyme A thioesterase 5 OS=Mus musculus OX=10090 GN=Acot5 PE=1 SV=2	Acot5
-4.00439	-3.37533	-3.91735	-4.30465	-3.91387	-3.8181	-3.85517	-4.08865	-1.4378	-1.36132	-1.60996	-1.90474	-2.67455	-2.97765	-2.98148	-2.59705	T5.WT/T5.KO;T5.WT/T23.KO;T23.WT/T5.KO;T23.WT/T23.KO;T5.KO/T23.KO	7.31894	0	Q32Q92	Acyl-coenzyme A thioesterase 6 OS=Mus musculus OX=10090 GN=Acot6 PE=1 SV=1	Acot6
0.229891	0.280405	0.0544353	0.248476	-0.187433	-0.0681906	-0.171907	-0.124399	2.14271	2.37036	2.23539	1.76597	0.895792	0.811821	0.587135	1.00376	T5.WT/T5.KO;T5.WT/T23.KO;T23.WT/T5.KO;T23.WT/T23.KO;T5.KO/T23.KO	8.93057	0	P58137	Acyl-coenzyme A thioesterase 8 OS=Mus musculus OX=10090 GN=Acot8 PE=1 SV=1	Acot8
3.74658	4.0395	3.76772	3.94255	3.97314	3.9573	3.76056	3.97224	3.76063	4.01413	3.76074	3.62844	3.51501	3.31006	3.09195	3.27887	T23.WT/T23.KO	3.6413	1.61652e-05	Q9R0X4	Acyl-coenzyme A thioesterase 9, mitochondrial OS=Mus musculus OX=10090 GN=Acot9 PE=1 SV=1	Acot9
2.58143	3.07482	2.62421	2.84374	2.83624	2.90863	3.01892	3.23467	4.60794	4.6537	4.99428	4.19651	3.26998	3.02961	2.45918	2.98962	T5.WT/T5.KO;T23.WT/T5.KO;T5.KO/T23.KO	5.71568	0	Q9R0H0	Peroxisomal acyl-coenzyme A oxidase 1 OS=Mus musculus OX=10090 GN=Acox1 PE=1 SV=5	Acox1
-1.57622	-1.03897	-1.19212	-1.23263	-1.17822	-1.23174	-1.03205	-0.845508	0.215377	0.171626	0.695939	-0.140379	-0.891784	-1.04971	-1.65514	-1.07408	T5.WT/T5.KO;T23.WT/T5.KO;T5.KO/T23.KO	4.7619	0	A2A848	Peroxisomal acyl-coenzyme A oxidase 1 (Fragment) OS=Mus musculus OX=10090 GN=Acox1 PE=1 SV=1	Acox1
-4.79716	-4.10426	-4.76332	-4.13625	-4.75663	-5.222	-5.50831	-5.09877	-4.10373	-3.60925	-3.35324	-3.29188	-3.72186	-3.78385	-3.61891	-2.9985	T23.WT/T5.KO;T23.WT/T23.KO	4.08126	0	Q9QXD1	Peroxisomal acyl-coenzyme A oxidase 2 OS=Mus musculus OX=10090 GN=Acox2 PE=1 SV=2	Acox2
0.884006	1.18832	0.916964	1.13908	0.778478	0.812951	0.622306	0.771766	2.20342	2.27882	2.39012	1.94629	1.20177	1.16017	0.830861	1.19626	T5.WT/T5.KO;T23.WT/T5.KO;T5.KO/T23.KO	7.03781	0	Q9EPL9	Peroxisomal acyl-coenzyme A oxidase 3 OS=Mus musculus OX=10090 GN=Acox3 PE=1 SV=2	Acox3
-2.81762	-3.92841	-3.24055	-3.73349	-2.33768	-1.75853	-1.17018	-1.63934	-3.27466	-3.00658	-3.54654	-3.53179	-2.86942	-2.01264	-2.27426	-3.18429	T5.WT/T23.WT;T23.WT/T5.KO	3.20466	6.39318e-06	Q561M1	Acp1 protein OS=Mus musculus OX=10090 GN=Acp1 PE=1 SV=1	Acp1
0.445948	0.11024	0.069252	0.208118	0.259453	0.341068	0.569887	0.563658	-0.442885	-0.607579	-0.630366	-0.443213	-0.219358	-0.163065	0.0999088	-0.183434	T5.WT/T5.KO;T23.WT/T5.KO	5.35424	0	Q05117	Tartrate-resistant acid phosphatase type 5 OS=Mus musculus OX=10090 GN=Acp5 PE=1 SV=2	Acp5
3.63471	4.11898	3.71329	3.79278	3.94588	3.93656	3.95106	3.82788	2.76519	2.93142	2.77093	3.08534	3.51607	3.75774	3.21277	3.68905	T5.WT/T5.KO;T23.WT/T5.KO;T5.KO/T23.KO	4.81949	0	Q8VCW8	Medium-chain acyl-CoA ligase ACSF2, mitochondrial OS=Mus musculus OX=10090 GN=Acsf2 PE=1 SV=1	Acsf2
3.69971	3.91965	3.68246	3.85079	3.5791	3.60919	3.32157	3.60372	3.26674	3.39523	3.27332	3.12952	3.13881	2.90453	2.69757	2.9087	T5.WT/T23.KO;T23.WT/T23.KO	5.06631	0	Q3URE1	Malonate--CoA ligase ACSF3, mitochondrial OS=Mus musculus OX=10090 GN=Acsf3 PE=1 SV=2	Acsf3
4.55275	4.51508	4.3114	4.3747	4.13987	4.1631	4.35905	4.28112	5.27994	5.32537	5.09618	4.92707	5.06927	4.87063	4.67292	5.01119	T5.WT/T5.KO;T23.WT/T5.KO;T23.WT/T23.KO	5.30552	0	D3Z041	Long-chain-fatty-acid--CoA ligase 1 OS=Mus musculus OX=10090 GN=Acsl1 PE=1 SV=1	Acsl1
-3.96963	-5.36729	-2.95857	-3.5032	-3.416	-3.90451	-3.30263	-3.46062	-1.01959	-0.778234	-1.36459	-2.97559	-2.19412	-1.58116	-0.0780287	-1.63626	T5.WT/T5.KO;T5.WT/T23.KO	2.79406	1.1611e-05	D3YVF6	Long-chain-fatty-acid--CoA ligase 1 (Fragment) OS=Mus musculus OX=10090 GN=Acsl1 PE=1 SV=1	Acsl1
-1.51019	-1.1449	-1.64714	-1.19076	-0.810549	-0.836034	-0.475238	-0.79834	-0.320171	-0.134715	-0.365735	-0.389013	-0.880557	-0.730445	-0.891421	-0.970222	T5.WT/T23.WT;T5.WT/T5.KO	4.95836	0	Q9CZW4	Long-chain-fatty-acid--CoA ligase 3 OS=Mus musculus OX=10090 GN=Acsl3 PE=1 SV=2	Acsl3
-0.220687	-0.326791	-0.384982	-0.264843	-0.278782	-0.206817	-0.176522	-0.362061	0.318972	0.586057	0.438195	0.549517	-0.370576	-0.54742	-0.194777	-0.464518	T5.WT/T5.KO;T23.WT/T5.KO;T5.KO/T23.KO	6.40241	0	Q9QUJ7	Long-chain-fatty-acid--CoA ligase 4 OS=Mus musculus OX=10090 GN=Acsl4 PE=1 SV=2	Acsl4
5.09909	4.94281	4.87798	4.72848	3.0442	3.03147	3.38876	3.19008	4.78658	4.949	4.45159	4.32582	4.76725	4.42042	4.60794	4.63001	T5.WT/T23.WT;T23.WT/T5.KO;T23.WT/T23.KO	6.92985	0	Q8JZR0	Long-chain-fatty-acid--CoA ligase 5 OS=Mus musculus OX=10090 GN=Acsl5 PE=1 SV=1	Acsl5
0.204746	0.243485	0.318764	0.0599222	-0.44651	-0.622312	-0.0896378	-0.331148	0.722217	0.526509	0.508942	0.279287	0.0693765	0.157027	-0.132666	0.0647187	T23.WT/T5.KO	4.20833	2.40096e-06	Q5F2C5	Long-chain-fatty-acid--CoA ligase 6 OS=Mus musculus OX=10090 GN=Acsl6 PE=1 SV=1	Acsl6
2.35958	2.71486	2.26452	2.36724	2.87415	3.06944	2.90975	3.05783	2.18745	2.19201	1.69101	1.40763	2.73091	2.81357	1.5998	2.44237	T23.WT/T5.KO	2.12618	0.000208279	Q3UNX5	Acyl-coenzyme A synthetase ACSM3, mitochondrial OS=Mus musculus OX=10090 GN=Acsm3 PE=1 SV=2	Acsm3
3.4768	3.77821	3.55981	3.46467	3.34215	3.32187	3.29713	3.44344	3.63789	3.67641	3.35898	3.16719	3.0241	2.81132	2.83622	2.75483	T5.WT/T23.KO;T5.KO/T23.KO	3.81215	9.91572e-06	Q99NB1	Acetyl-coenzyme A synthetase 2-like, mitochondrial OS=Mus musculus OX=10090 GN=Acss1 PE=1 SV=1	Acss1
2.70695	2.94438	2.72559	3.09468	3.34597	3.40702	3.35483	3.16801	2.23303	2.3042	2.15102	2.52006	3.536	3.5813	3.41049	3.44845	T5.WT/T23.KO;T23.WT/T5.KO;T5.KO/T23.KO	6.73972	0	A2AQN4	Acetyl-coenzyme A synthetase, cytoplasmic OS=Mus musculus OX=10090 GN=Acss2 PE=1 SV=1	Acss2
4.47651	4.49617	4.16787	4.33484	3.87209	3.83774	4.03251	4.06408	3.46685	3.50082	3.07885	2.54242	2.94071	3.02918	2.34816	2.78962	T5.WT/T5.KO;T5.WT/T23.KO;T23.WT/T5.KO;T23.WT/T23.KO	4.80773	0	Q14DH7	Acyl-CoA synthetase short-chain family member 3, mitochondrial OS=Mus musculus OX=10090 GN=Acss3 PE=1 SV=2	Acss3
-0.465106	-0.677994	-0.494398	-0.543162	0.07901	0.133389	-0.0128384	-0.00118589	-0.293497	-0.177402	-0.040844	0.0464315	-0.0134263	-0.0747545	-0.0329933	-0.269669	T5.WT/T23.WT	4.34431	6.20155e-06	A0A0R4J050	Aminoacylase-1 OS=Mus musculus OX=10090 GN=Acy1 PE=1 SV=1	Acy1
0.580572	0.794595	0.570432	0.673284	1.35439	1.39972	1.40767	1.31086	1.40114	1.56992	1.30358	1.13765	1.6928	1.72793	1.47678	1.44831	T5.WT/T23.WT;T5.WT/T5.KO;T5.WT/T23.KO	5.7696	0	Q91XE4	N-acyl-aromatic-L-amino acid amidohydrolase (carboxylate-forming) OS=Mus musculus OX=10090 GN=Acy3 PE=1 SV=1	Acy3
-0.542828	-0.822973	-0.497242	-0.815547	-0.560802	-0.417815	-0.55336	-0.388985	0.139952	0.0426016	0.0237017	0.273189	-0.231431	-0.288954	0.0499191	-0.3148	T5.WT/T5.KO;T23.WT/T5.KO	4.62288	0	P03958	Adenosine deaminase OS=Mus musculus OX=10090 GN=Ada PE=1 SV=3	Ada
-1.55889	-1.55081	-1.66196	-1.83402	-2.38235	-2.28436	-2.35398	-2.49363	-2.012	-2.27667	-2.07633	-2.01485	-2.23643	-2.09274	-2.35302	-1.73046	T5.WT/T23.WT	3.31395	3.16799e-05	O35598	Disintegrin and metalloproteinase domain-containing protein 10 OS=Mus musculus OX=10090 GN=Adam10 PE=1 SV=2	Adam10
0.70235	0.861953	0.692374	0.811619	0.48053	0.506343	0.401684	0.338789	-0.424522	-0.258226	-0.390466	0.240566	0.363245	0.2773	0.606853	0.486394	T5.WT/T5.KO;T23.WT/T5.KO;T5.KO/T23.KO	4.31672	0	E9PY16	ArfGAP with dual PH domains 1 OS=Mus musculus OX=10090 GN=Adap1 PE=1 SV=1	Adap1
-3.17212	-2.75586	-3.15421	-2.97998	-3.65814	-3.64445	-4.38569	-4.31778	-3.02149	-3.25039	-3.2402	-2.66598	-3.43892	-4.11792	-3.39652	-3.15719	T5.WT/T23.WT;T23.WT/T5.KO	2.42304	0.000107219	Q6P6J0	tRNA-specific adenosine deaminase 2 OS=Mus musculus OX=10090 GN=Adat2 PE=1 SV=1	Adat2
2.45864	2.62442	2.35956	2.36467	1.82293	1.71219	1.87957	1.79451	2.12197	2.15526	2.11388	2.0507	1.85742	1.69016	1.60517	1.76017	T5.WT/T23.WT;T5.WT/T23.KO	6.42592	0	Q9D0L4	AarF domain-containing protein kinase 1 OS=Mus musculus OX=10090 GN=Adck1 PE=1 SV=1	Adck1
-0.927315	-1.13976	-1.07274	-1.31499	-1.23443	-1.51644	-1.21102	-1.29724	-1.87846	-2.11858	-2.10651	-2.17424	-1.47224	-1.43161	-1.60325	-1.31106	T5.WT/T5.KO;T23.WT/T5.KO;T5.KO/T23.KO	5.50907	0	F8VQ52	Adenylate cyclase type 6 OS=Mus musculus OX=10090 GN=Adcy6 PE=1 SV=1	Adcy6
-0.978239	-1.13805	-1.18293	-0.975868	-0.783337	-0.665991	-0.848713	-0.876743	-0.260552	-0.295357	-0.266579	-0.776905	-0.570758	-0.506112	-0.653675	-0.556659	T5.WT/T5.KO	3.67617	1.64911e-05	E9QJS7	Adhesion G protein-coupled receptor E5 OS=Mus musculus OX=10090 GN=Adgre5 PE=1 SV=1	Adgre5
1.99102	2.20543	2.10705	2.27112	2.88715	2.89503	2.90921	2.94685	2.51918	2.54041	2.39299	2.14889	2.61651	2.62488	2.82929	2.44928	T5.WT/T23.WT	4.59871	0	P00329	Alcohol dehydrogenase 1 OS=Mus musculus OX=10090 GN=Adh1 PE=1 SV=2	Adh1
2.28537	2.16755	2.12996	2.27414	2.91718	2.98506	2.99712	2.89486	2.66327	2.87367	2.80248	2.62383	3.21072	3.03548	3.16775	2.95618	T5.WT/T23.WT;T5.WT/T23.KO	6.99029	0	P28474	Alcohol dehydrogenase class-3 OS=Mus musculus OX=10090 GN=Adh5 PE=1 SV=3	Adh5
0.473581	0.398241	0.350227	0.482941	1.04427	1.10464	0.963238	1.04294	-0.0862031	-0.0741162	-0.0205021	0.180283	0.717395	1.00671	0.985717	0.851586	T5.WT/T23.WT;T23.WT/T5.KO;T5.KO/T23.KO	7.69515	0	Q99JT9	1,2-dihydroxy-3-keto-5-methylthiopentene dioxygenase OS=Mus musculus OX=10090 GN=Adi1 PE=1 SV=1	Adi1
-0.32211	-0.127827	-0.245324	-0.355338	0.44219	0.44738	0.43383	0.528324	-0.514071	-0.439322	-0.490747	-0.44377	0.169992	0.142258	0.274175	0.0875516	T5.WT/T23.WT;T23.WT/T5.KO;T5.KO/T23.KO	8.95954	0	Q60994	Adiponectin OS=Mus musculus OX=10090 GN=Adipoq PE=1 SV=2	Adipoq
-1.31391	-0.944762	-1.09412	-0.963613	-3.0181	-2.89122	-3.11377	-3.39054	-0.508725	-0.801892	-1.0754	-1.12957	-1.83867	-2.25644	-1.99256	-1.77353	T5.WT/T23.WT;T5.WT/T23.KO;T23.WT/T5.KO;T23.WT/T23.KO;T5.KO/T23.KO	7.52795	0	Q8BQS5	Adiponectin receptor protein 2 OS=Mus musculus OX=10090 GN=Adipor2 PE=1 SV=2	Adipor2
-2.46309	-2.56913	-2.43047	-2.42271	-2.28301	-2.01795	-2.04254	-2.05376	-2.66273	-2.76795	-2.58851	-2.7657	-2.18029	-2.25924	-2.13881	-2.48753	T23.WT/T5.KO	4.30758	6.16967e-06	Q9Z103	Activity-dependent neuroprotector homeobox protein OS=Mus musculus OX=10090 GN=Adnp PE=1 SV=2	Adnp
-0.0475485	-0.224335	-0.281646	-0.205114	0.119087	0.219671	0.107353	0.185065	0.326842	0.473493	0.528402	0.563744	0.543262	0.256388	0.576238	0.351411	T5.WT/T5.KO;T5.WT/T23.KO	5.25413	0	Q6PDY2	2-aminoethanethiol dioxygenase OS=Mus musculus OX=10090 GN=Ado PE=1 SV=2	Ado
-1.08892	-0.974976	-1.23105	-0.943417	-1.82692	-1.80765	-2.04044	-2.0513	-3.93649	-3.51239	-3.20305	-3.11083	-2.90083	-2.38808	-2.63619	-2.51307	T5.WT/T23.WT;T5.WT/T5.KO;T5.WT/T23.KO;T23.WT/T5.KO;T23.WT/T23.KO;T5.KO/T23.KO	7.27959	0	Q8BGK2	[Protein ADP-ribosylarginine] hydrolase-like protein 1 OS=Mus musculus OX=10090 GN=Adprhl1 PE=1 SV=1	Adprhl1
1.1952	1.10952	0.979684	1.11264	1.35349	1.4327	1.27411	1.28773	1.13995	1.19572	1.3763	1.42118	1.67826	1.52614	1.73878	1.79484	T5.WT/T23.KO	4.35525	8.07673e-06	Q9JKV1	Proteasomal ubiquitin receptor ADRM1 OS=Mus musculus OX=10090 GN=Adrm1 PE=1 SV=2	Adrm1
1.26041	1.40354	1.97113	2.31524	2.56706	2.58684	2.23262	1.81184	2.39777	2.70313	3.01628	2.93512	2.57623	2.27368	2.65921	2.01143	T5.WT/T5.KO	1.83418	0.000480424	P28650	Adenylosuccinate synthetase isozyme 1 OS=Mus musculus OX=10090 GN=Adss1 PE=1 SV=2	Adss1
-0.0680883	0.118133	0.0236759	0.0275464	-0.325994	-0.300384	-0.265286	-0.235198	0.29204	0.33457	0.329696	0.395518	0.0169091	-0.225321	0.0793266	-0.0365644	T23.WT/T5.KO	5.76282	0	P46664	Adenylosuccinate synthetase isozyme 2 OS=Mus musculus OX=10090 GN=Adss2 PE=1 SV=2	Adss2
-2.85944	-2.94626	-2.87727	-2.79973	-3.81258	-3.80974	-3.09181	-3.66356	-0.525497	-0.445271	-0.704872	-0.639529	-2.55908	-2.7285	-2.83464	-2.46244	T5.WT/T23.WT;T5.WT/T5.KO;T23.WT/T5.KO;T23.WT/T23.KO;T5.KO/T23.KO	9.29724	0	Q8C138	Androgen-dependent TFPI-regulating protein OS=Mus musculus OX=10090 GN=Adtrp PE=2 SV=2	Adtrp
4.02212	4.12108	3.74889	3.85618	3.40149	3.45846	3.45127	3.61741	2.25687	2.36187	2.01661	1.72746	1.85288	1.66474	0.67848	1.3719	T5.WT/T5.KO;T5.WT/T23.KO;T23.WT/T5.KO;T23.WT/T23.KO	6.72983	0	Q3V384	AFG1-like ATPase OS=Mus musculus OX=10090 GN=Afg1l PE=1 SV=1	Afg1l
0.465135	0.584833	0.456954	0.330939	0.064105	0.0136132	0.113037	0.150224	1.27568	1.27317	1.19662	0.827148	0.963708	0.684349	0.716977	0.956475	T5.WT/T5.KO;T23.WT/T5.KO;T23.WT/T23.KO	5.83485	0	Q920A7	AFG3-like protein 1 OS=Mus musculus OX=10090 GN=Afg3l1 PE=1 SV=2	Afg3l1
2.806	2.84767	2.68591	2.6298	2.4524	2.40152	2.643	2.66633	3.58863	3.52888	3.49315	3.26796	3.39096	3.14372	2.87663	3.1938	T5.WT/T5.KO;T23.WT/T5.KO;T23.WT/T23.KO	5.11943	0	Q8JZQ2	AFG3-like protein 2 OS=Mus musculus OX=10090 GN=Afg3l2 PE=1 SV=1	Afg3l2
1.27136	0.631704	1.10845	0.616369	1.72596	1.79952	1.62893	1.84836	1.25205	1.45704	1.35587	1.13896	1.97379	2.11995	2.43766	2.04954	T5.WT/T23.WT;T5.WT/T23.KO;T5.KO/T23.KO	4.77772	0	O89020	Afamin OS=Mus musculus OX=10090 GN=Afm PE=1 SV=2	Afm
-0.494664	-0.473284	-0.54648	-0.464307	-0.095315	-0.0149441	0.0992622	-0.0209041	-0.60099	-0.563235	-0.610636	-0.623636	-0.467197	-0.0582106	-0.307323	-0.325129	T23.WT/T5.KO	5.06324	2.52525e-06	Q3TBU7	Arf-GAP domain and FG repeat-containing protein 2 (Fragment) OS=Mus musculus OX=10090 GN=Agfg2 PE=1 SV=1	Agfg2
1.79266	1.85939	1.76144	1.59397	1.26767	1.07615	1.17435	1.16484	2.28301	2.26522	2.2367	2.06646	2.06081	1.57292	1.81731	1.94968	T23.WT/T5.KO;T23.WT/T23.KO	5.85595	0	Q9ESW4	Acylglycerol kinase, mitochondrial OS=Mus musculus OX=10090 GN=Agk PE=1 SV=1	Agk
3.92822	3.98335	3.86082	4.15189	4.3642	4.3694	4.21092	4.03771	3.44739	3.52375	3.69341	3.68556	4.9892	4.80025	4.75875	4.84482	T5.WT/T23.KO;T23.WT/T5.KO;T23.WT/T23.KO;T5.KO/T23.KO	7.11025	0	F8VPN4	Amylo-1,6-glucosidase, 4-alpha-glucanotransferase OS=Mus musculus OX=10090 GN=Agl PE=1 SV=1	Agl
0.506366	0.584833	0.345472	0.164119	-0.761538	-0.924692	-0.524393	-0.754664	0.164001	0.120185	-0.266579	-0.582503	-0.790596	-0.721734	-1.10033	-0.685009	T5.WT/T23.WT;T5.WT/T23.KO;T5.KO/T23.KO	4.59961	0	O35083	1-acyl-sn-glycerol-3-phosphate acyltransferase alpha OS=Mus musculus OX=10090 GN=Agpat1 PE=1 SV=1	Agpat1
2.72651	2.78369	2.60234	2.67568	2.02644	1.94361	2.34706	2.0758	2.93773	2.79763	2.51422	2.16992	2.41587	2.49066	2.20572	2.64668	T5.WT/T23.WT	2.01332	0.000619702	Q8K3K7	1-acyl-sn-glycerol-3-phosphate acyltransferase beta OS=Mus musculus OX=10090 GN=Agpat2 PE=1 SV=1	Agpat2
2.71264	2.95874	2.64037	2.72615	1.58283	1.41942	1.65822	1.57584	3.0007	2.81079	2.60561	2.51023	2.37172	2.14106	2.1692	2.33779	T5.WT/T23.WT;T23.WT/T5.KO;T23.WT/T23.KO	6.58843	0	Q9D517	1-acyl-sn-glycerol-3-phosphate acyltransferase gamma OS=Mus musculus OX=10090 GN=Agpat3 PE=1 SV=2	Agpat3
-1.81505	-1.58535	-2.13636	-2.12408	-2.87931	-3.43701	-2.62015	-2.64489	-0.261675	-0.199228	-0.27673	-0.387938	-2.06396	-2.59524	-2.31542	-2.00452	T5.WT/T23.WT;T5.WT/T5.KO;T23.WT/T5.KO;T5.KO/T23.KO	7.05617	0	F8WGD9	1-acyl-sn-glycerol-3-phosphate acyltransferase epsilon OS=Mus musculus OX=10090 GN=Agpat5 PE=1 SV=1	Agpat5
-1.22752	-1.19381	-1.42324	-1.3589	-1.72368	-1.80557	-1.62487	-1.42834	-1.01579	-1.02874	-0.877053	-1.00411	-1.26097	-1.4863	-1.51271	-1.21539	T23.WT/T5.KO	4.00662	9.77517e-06	A2AL50	Alkylglycerone-phosphate synthase OS=Mus musculus OX=10090 GN=Agps PE=1 SV=1	Agps
6.4015	6.5667	6.56602	6.62707	7.03477	7.08884	6.63115	6.88173	6.19433	6.17205	6.29726	6.5141	6.5183	6.87617	6.70495	6.71982	T23.WT/T5.KO	3.05382	8.84304e-05	E9Q616	AHNAK nucleoprotein (desmoyokin) OS=Mus musculus OX=10090 GN=Ahnak PE=1 SV=1	Ahnak
-2.99271	-2.64483	-2.82392	-2.86915	-3.03226	-2.54046	-3.00718	-2.65606	-3.55412	-3.22971	-3.28695	-3.70826	-3.48579	-3.42846	-3.56828	-3.57447	T5.WT/T5.KO;T5.WT/T23.KO;T23.WT/T5.KO;T23.WT/T23.KO	3.87583	4.39078e-06	Q8N9S3	Activator of 90 kDa heat shock protein ATPase homolog 2 OS=Mus musculus OX=10090 GN=Ahsa2 PE=1 SV=2	Ahsa2
2.72574	1.67904	2.54243	1.8689	2.58264	2.8317	2.74779	2.91151	2.9963	2.89487	3.27515	2.91333	2.83631	3.0537	3.28066	3.01366	T5.WT/T5.KO;T5.WT/T23.KO	2.28294	0.00017869	P29699	Alpha-2-HS-glycoprotein OS=Mus musculus OX=10090 GN=Ahsg PE=1 SV=1	Ahsg
-3.39232	-3.37533	-2.97964	-3.11201	-3.28019	-3.14108	-2.7414	-3.00059	-2.29983	-2.42162	-2.53367	-2.44656	-2.99454	-3.39115	-3.16992	-3.38969	T5.WT/T5.KO;T23.WT/T5.KO;T5.KO/T23.KO	3.82543	6.44815e-06	O70200	Allograft inflammatory factor 1 OS=Mus musculus OX=10090 GN=Aif1 PE=1 SV=1	Aif1
3.0318	3.25386	2.95986	3.08308	2.29109	2.15625	2.23414	2.33656	3.07284	3.01707	2.83292	2.89287	2.4494	2.30267	2.21277	2.47778	T5.WT/T23.WT;T5.WT/T23.KO;T23.WT/T5.KO;T5.KO/T23.KO	6.59771	0	Q8BUE4	Apoptosis-inducing factor 2 OS=Mus musculus OX=10090 GN=Aifm2 PE=1 SV=1	Aifm2
2.26787	2.11939	2.24791	2.20118	2.35371	2.46644	2.46962	2.45203	1.81959	1.84196	1.88321	1.83442	2.23285	2.28537	2.13767	2.17626	T23.WT/T5.KO	7.39943	0	Q3UZG4	Aminoacyl tRNA synthase complex-interacting multifunctional protein 1 OS=Mus musculus OX=10090 GN=Aimp1 PE=1 SV=1	Aimp1
-0.502926	-0.852119	-0.37187	-0.518054	-1.47445	-1.25426	-1.43598	-1.39054	-0.462776	-0.637065	-0.725944	-0.173314	-1.11963	-1.11538	-0.139835	-1.25075	T23.WT/T5.KO	2.26982	0.000175182	F7BP55	Adenylate kinase 2, mitochondrial (Fragment) OS=Mus musculus OX=10090 GN=Ak2 PE=1 SV=1	Ak2
1.66734	2.02369	1.77506	1.59696	-0.126638	-0.0870171	-0.49744	-0.147858	-1.57911	-1.75496	-1.0624	-1.15219	-0.74407	-1.31347	-0.996277	-1.02734	T5.WT/T23.WT;T5.WT/T5.KO;T5.WT/T23.KO;T23.WT/T5.KO;T23.WT/T23.KO	8.76874	0	Q9WUR9	Adenylate kinase 4, mitochondrial OS=Mus musculus OX=10090 GN=Ak4 PE=1 SV=1	Ak4
-2.69898	-2.05502	-3.0671	-2.78528	-2.16385	-2.31955	-1.93503	-2.09877	-4.40763	-5.07873	-4.36688	-3.46684	-3.05384	-3.30188	-5.8413	-3.24005	T23.WT/T5.KO	2.24882	7.32984e-05	Q7TN79	A-kinase anchor protein 7 isoform gamma OS=Mus musculus OX=10090 GN=Akap7 PE=1 SV=2	Akap7
3.36229	3.45125	3.34123	3.36622	3.31022	3.42225	3.39076	3.38618	3.93449	3.84768	3.95428	4.16277	4.06427	3.96318	4.15687	4.01938	T5.WT/T5.KO;T5.WT/T23.KO;T23.WT/T5.KO;T23.WT/T23.KO	7.28426	0	Q9JII6	Aldo-keto reductase family 1 member A1 OS=Mus musculus OX=10090 GN=Akr1a1 PE=1 SV=3	Akr1a1
3.0223	2.66086	2.75158	2.75332	3.31069	3.34634	3.18546	3.24565	3.48643	3.64927	3.70452	3.32958	3.55664	3.42789	3.47443	3.32658	T5.WT/T5.KO;T5.WT/T23.KO	4.81151	0	P45376	Aldo-keto reductase family 1 member B1 OS=Mus musculus OX=10090 GN=Akr1b1 PE=1 SV=3	Akr1b1
0.64742	0.930794	0.495144	0.794885	0.73627	0.776616	0.277699	0.60401	1.69395	1.62313	1.48874	1.57522	1.14851	0.554907	0.940058	0.686603	T5.WT/T5.KO;T23.WT/T5.KO;T5.KO/T23.KO	4.20949	0	G5E895	Aldo-keto reductase family 1, member B10 (aldose reductase) OS=Mus musculus OX=10090 GN=Akr1b10 PE=1 SV=1	Akr1b10
2.38149	2.42857	2.18616	2.38198	2.5599	2.70947	2.33141	2.61412	3.40327	3.57121	3.39202	3.09675	3.26221	2.91636	3.16806	2.97007	T5.WT/T5.KO;T5.WT/T23.KO;T23.WT/T5.KO	5.43686	0	P45377	Aldose reductase-related protein 2 OS=Mus musculus OX=10090 GN=Akr1b8 PE=1 SV=2	Akr1b8
0.500178	0.61202	0.53235	0.571691	0.094306	0.553703	0.969256	0.864571	4.64787	4.94171	4.77793	4.97219	4.81327	4.06762	4.57197	4.50682	T5.WT/T5.KO;T5.WT/T23.KO;T23.WT/T5.KO;T23.WT/T23.KO	11.0029	0	A0A0R4J0X2	5-aminolevulinate synthase OS=Mus musculus OX=10090 GN=Alas1 PE=1 SV=1	Alas1
4.96645	4.09255	4.52121	4.1209	5.30442	5.42473	5.39429	5.41544	5.29961	5.2792	5.35574	5.14767	5.56594	5.77071	5.95993	5.60504	T5.WT/T23.WT;T5.WT/T5.KO;T5.WT/T23.KO	4.54496	0	P07724	Serum albumin OS=Mus musculus OX=10090 GN=Alb PE=1 SV=3	Alb
-5.58935	-6.46683	-5.57524	-5.31846	-5.17167	-4.95896	-6.03624	-4.96312	-2.88364	-2.46932	-2.14906	-2.29389	-4.58436	-5.38502	-5.0884	-4.71556	T5.WT/T5.KO;T23.WT/T5.KO;T5.KO/T23.KO	6.15005	0	Q9Z110	Delta-1-pyrroline-5-carboxylate synthase OS=Mus musculus OX=10090 GN=Aldh18a1 PE=1 SV=2	Aldh18a1
-3.58058	-3.65947	-2.99028	-3.53508	-3.05619	-3.537	-0.303262	-2.89097	1.8887	1.70967	1.91066	1.93581	-0.220773	-0.7569	-1.02254	-1.19114	T5.WT/T5.KO;T5.WT/T23.KO;T23.WT/T5.KO;T5.KO/T23.KO	5.5385	0	Q9CZS1	Aldehyde dehydrogenase X, mitochondrial OS=Mus musculus OX=10090 GN=Aldh1b1 PE=1 SV=1	Aldh1b1
4.27585	4.26816	4.20517	4.26379	4.30125	4.53346	4.35466	4.30634	3.76018	3.86096	3.5676	3.38196	3.80153	3.91225	3.6418	3.57275	T5.WT/T5.KO;T23.WT/T5.KO;T23.WT/T23.KO	4.84164	0	Q8R0Y6	Cytosolic 10-formyltetrahydrofolate dehydrogenase OS=Mus musculus OX=10090 GN=Aldh1l1 PE=1 SV=1	Aldh1l1
4.59489	4.55973	4.46611	4.53994	4.98663	5.12745	5.18307	5.18169	3.48358	3.65524	3.30814	3.28115	3.75621	4.16999	3.68531	3.79462	T5.WT/T5.KO;T5.WT/T23.KO;T23.WT/T5.KO;T23.WT/T23.KO	8.03334	0	P47738	Aldehyde dehydrogenase, mitochondrial OS=Mus musculus OX=10090 GN=Aldh2 PE=1 SV=1	Aldh2
1.39434	1.59258	1.32683	1.20992	0.681982	0.66478	1.04207	0.701672	1.70909	1.72067	1.58334	1.54643	1.32787	1.31118	1.14085	1.30376	T5.WT/T23.WT;T23.WT/T5.KO	5.03455	0	B1AV77	Aldehyde dehydrogenase OS=Mus musculus OX=10090 GN=Aldh3a2 PE=1 SV=1	Aldh3a2
0.655793	0.936082	1.02929	0.229625	0.311799	0.534945	0.976029	0.308465	1.89602	2.10054	1.47893	1.30675	1.36513	1.12224	1.55736	1.02794	T5.WT/T5.KO;T23.WT/T5.KO	2.99341	1.61435e-05	E9Q3E1	Aldehyde dehydrogenase family 3 member B2 OS=Mus musculus OX=10090 GN=Aldh3b2 PE=1 SV=1	Aldh3b2
3.77734	3.88521	3.62791	3.62536	3.81615	3.85149	3.84779	3.96466	3.59108	3.72837	3.32153	2.79753	2.7017	2.72058	2.35746	2.30832	T5.WT/T23.KO;T23.WT/T23.KO;T5.KO/T23.KO	4.69373	0	Q8CHT0	Delta-1-pyrroline-5-carboxylate dehydrogenase, mitochondrial OS=Mus musculus OX=10090 GN=Aldh4a1 PE=1 SV=3	Aldh4a1
4.47906	4.61151	4.43819	4.48667	4.72337	4.70717	4.92894	4.96836	3.96899	3.86028	3.54089	3.37225	3.95492	4.16667	3.62143	3.90599	T5.WT/T5.KO;T5.WT/T23.KO;T23.WT/T5.KO;T23.WT/T23.KO	5.09099	0	Q9EQ20	Methylmalonate-semialdehyde dehydrogenase [acylating], mitochondrial OS=Mus musculus OX=10090 GN=Aldh6a1 PE=1 SV=1	Aldh6a1
3.65846	3.36184	3.28873	3.3891	3.85131	3.86832	3.81805	3.86172	3.30813	3.31364	3.15798	2.75962	3.23285	3.27821	2.84701	3.25275	T23.WT/T5.KO;T23.WT/T23.KO	3.36331	2.11734e-05	Q9JLJ2	4-trimethylaminobutyraldehyde dehydrogenase OS=Mus musculus OX=10090 GN=Aldh9a1 PE=1 SV=1	Aldh9a1
2.69594	2.51535	2.45155	2.6723	2.6581	2.86824	2.88788	2.68526	1.66305	1.73833	1.8066	2.0227	2.7983	2.92363	3.13189	2.59408	T5.WT/T5.KO;T23.WT/T5.KO;T5.KO/T23.KO	5.53496	0	P05064	Fructose-bisphosphate aldolase A OS=Mus musculus OX=10090 GN=Aldoa PE=1 SV=2	Aldoa
4.42129	4.37395	4.39185	4.56154	4.4199	4.53364	4.43411	4.28164	3.67525	3.60512	3.87874	4.13588	4.71214	4.62232	5.00269	4.63535	T5.WT/T5.KO;T23.WT/T5.KO;T5.KO/T23.KO	4.46614	0	A6ZI44	Fructose-bisphosphate aldolase OS=Mus musculus OX=10090 GN=Aldoa PE=1 SV=1	Aldoa
-2.66613	-4.22979	-2.47091	-3.79973	-1.41755	-1.30773	-0.394396	-1.2641	-2.65091	-3.31974	-2.68197	-2.81682	-2.37136	-2.10276	-1.57938	-2.16392	T5.WT/T23.WT;T23.WT/T5.KO	3.33003	4.62428e-06	Q9CPQ9	Fructose-bisphosphate aldolase OS=Mus musculus OX=10090 GN=Aldoart1 PE=1 SV=1	Aldoart1
-0.652285	-0.464684	-0.548445	-0.518054	-0.521967	-0.429781	-0.47169	-0.241493	-0.588953	-0.192958	-0.106983	-0.145362	-0.00791836	0.135349	0.107714	0.0647187	T5.WT/T23.KO	3.68335	2.11921e-05	Q9D8C3	Putative bifunctional UDP-N-acetylglucosamine transferase and deubiquitinase ALG13 OS=Mus musculus OX=10090 GN=Alg13 PE=1 SV=2	Alg13
-0.21389	0.0906804	-0.18522	-0.0330539	-0.929251	-1.20134	-1.21576	-1.43314	-0.0440278	-0.383995	-0.318613	-0.172389	-0.606381	-0.638307	-0.833807	-0.413534	T5.WT/T23.WT;T23.WT/T5.KO	5.42772	0	Q9DB25	Dolichyl-phosphate beta-glucosyltransferase OS=Mus musculus OX=10090 GN=Alg5 PE=1 SV=1	Alg5
-3.44706	-3.65947	-3.36666	-3.3324	-4.42221	-4.97758	-4.80429	-5.31778	-3.19523	-3.6637	-3.60996	-3.47138	-3.95632	-4.27898	-3.95957	-3.51307	T5.WT/T23.WT;T23.WT/T5.KO;T23.WT/T23.KO	4.57499	0	Q8VDI9	Alpha-1,2-mannosyltransferase ALG9 OS=Mus musculus OX=10090 GN=Alg9 PE=2 SV=1	Alg9
-1.48338	-0.941775	-1.15122	-1.37865	-1.70465	-1.78288	-1.60452	-1.64489	-0.720264	-0.533619	-0.873806	-0.913986	-2.03879	-1.85404	-2.06676	-2.20495	T5.WT/T23.KO;T23.WT/T5.KO;T5.KO/T23.KO	5.95661	0	Q9D6Z0	Alpha-ketoglutarate-dependent dioxygenase alkB homolog 7, mitochondrial OS=Mus musculus OX=10090 GN=Alkbh7 PE=1 SV=1	Alkbh7
0.460362	0.836082	0.321457	0.242024	-0.55653	-0.649107	-0.545877	-0.708392	1.02071	0.887939	0.954368	0.806651	0.473664	0.174243	0.237886	0.556604	T5.WT/T23.WT;T23.WT/T5.KO;T23.WT/T23.KO	6.63128	0	P09242	Alkaline phosphatase, tissue-nonspecific isozyme OS=Mus musculus OX=10090 GN=Alpl PE=1 SV=2	Alpl
1.21423	1.42539	1.14601	1.22666	1.48592	1.48313	1.60342	1.77211	2.56933	2.69816	2.34328	1.97496	1.82709	1.37574	1.45434	1.24595	T5.WT/T5.KO;T23.WT/T5.KO;T5.KO/T23.KO	4.27074	0	O09174	Alpha-methylacyl-CoA racemase OS=Mus musculus OX=10090 GN=Amacr PE=1 SV=4	Amacr
-0.659193	-1.82848	-1.14526	-1.73118	-0.252285	0.051405	0.220931	0.229744	-0.424522	-0.260191	-0.405041	-1.37351	0.378745	0.374839	0.796396	0.548398	T5.WT/T23.WT;T5.WT/T23.KO;T5.KO/T23.KO	3.81185	0	Q07456	Protein AMBP OS=Mus musculus OX=10090 GN=Ambp PE=1 SV=2	Ambp
0.724193	0.603356	0.554496	0.510535	1.15235	1.10076	1.32846	1.16405	0.992715	1.01172	0.781585	0.509147	0.94805	1.0537	0.92982	0.897533	T5.WT/T23.WT	3.27487	6.4e-05	F7CUP3	N-acetylglucosamine-6-phosphate deacetylase OS=Mus musculus OX=10090 GN=Amdhd2 PE=1 SV=2	Amdhd2
2.93974	3.1088	2.83349	2.94617	2.19795	2.22273	2.1051	1.9842	2.6351	2.77262	2.69108	3.02663	2.2335	2.25074	1.96736	2.33227	T5.WT/T23.WT;T5.WT/T23.KO;T23.WT/T5.KO;T5.KO/T23.KO	5.46853	0	A0A1L1SRX2	AMP deaminase OS=Mus musculus OX=10090 GN=Ampd3 PE=1 SV=1	Ampd3
-2.78703	-2.73503	-2.70515	-2.81432	-3.13044	-2.93148	-3.19104	-3.00059	-3.29752	-3.6637	-3.51584	-3.10729	-3.08443	-3.06309	-3.02633	-3.10449	T5.WT/T5.KO	3.49141	3.28677e-05	Q8R034	Anaphase-promoting complex subunit 13 OS=Mus musculus OX=10090 GN=Anapc13 PE=3 SV=1	Anapc13
-3.75708	-4.07779	-4.31221	-4.18601	-3.68773	-3.12024	-3.04044	-3.13478	-3.45826	-3.15468	-2.85687	-3.22897	-3.45882	-4.03885	-3.03395	-3.1306	T5.WT/T5.KO	2.17533	0.000208414	Q9Z1P8	Angiopoietin-related protein 4 OS=Mus musculus OX=10090 GN=Angptl4 PE=1 SV=1	Angptl4
0.608163	0.776572	0.551287	0.628113	0.457479	0.416969	0.377488	0.210912	0.930618	1.03006	0.921567	0.979753	0.452068	0.497208	0.535025	0.565271	T23.WT/T5.KO	5.82591	0	Q810B6	Rabankyrin-5 OS=Mus musculus OX=10090 GN=Ankfy1 PE=1 SV=2	Ankfy1
-1.42138	-1.58535	-1.48026	-1.74045	-1.21814	-1.10994	-0.514865	-0.766721	-1.34318	-1.34177	-1.53495	-1.52469	-1.54129	-1.73239	-1.67733	-2.00754	T5.WT/T23.WT;T23.WT/T23.KO	3.18933	2.75032e-05	Q80UP5	Ankyrin repeat domain-containing protein 13A OS=Mus musculus OX=10090 GN=Ankrd13a PE=1 SV=2	Ankrd13a
-2.96391	-2.92251	-2.81443	-2.79008	-2.32309	-2.39574	-2.42358	-2.43795	-2.96183	-3.31429	-3.43225	-2.96594	-2.57709	-2.56376	-2.45664	-2.67177	T23.WT/T5.KO;T5.KO/T23.KO	4.69316	0	Q8VE42	Ankyrin repeat domain-containing protein 49 OS=Mus musculus OX=10090 GN=Ankrd49 PE=1 SV=1	Ankrd49
-3.28869	-3.35135	-3.48214	-5.0647	-5.19273	-5.463	-5.33322	-5.03907	-2.06202	-2.08569	-2.31751	-2.18913	-3.2712	-4.25644	-3.9027	-3.67657	T5.WT/T23.WT;T5.WT/T5.KO;T23.WT/T5.KO;T23.WT/T23.KO;T5.KO/T23.KO	4.91274	0	D3Z2N1	Ankyrin repeat domain-containing protein 9 OS=Mus musculus OX=10090 GN=Ankrd9 PE=1 SV=1	Ankrd9
-0.191183	-0.314182	-0.128254	-0.110503	0.0812054	0.0702195	0.0447969	-0.0723467	-0.634074	-0.604247	-0.697677	-0.622373	-0.323448	-0.279689	-0.305019	-0.344099	T23.WT/T5.KO	7.45204	0	A0A3B2WAQ7	Ankyrin repeat and SAM domain containing 1 OS=Mus musculus OX=10090 GN=Anks1 PE=1 SV=1	Anks1
-2.5503	-2.12783	-2.27594	-2.53106	-3.31441	-3.31955	-3.40181	-3.28274	-3.76736	-4.37545	-4.41327	-4.87283	-4.07416	-3.96388	-4.13676	-3.37401	T5.WT/T23.WT;T5.WT/T5.KO;T5.WT/T23.KO;T23.WT/T5.KO	5.23039	0	D3YYA4	Anoctamin-1 (Fragment) OS=Mus musculus OX=10090 GN=Ano1 PE=1 SV=1	Ano1
0.887565	0.977693	0.84317	0.851469	0.373102	0.297701	0.530789	0.248833	1.37445	1.29564	1.07817	1.14361	1.03688	1.02322	1.03953	1.25889	T23.WT/T5.KO;T23.WT/T23.KO	6.10415	0	Q8BH79	Anoctamin-10 OS=Mus musculus OX=10090 GN=Ano10 PE=1 SV=1	Ano10
2.38289	2.52833	2.30726	2.38917	2.7734	2.84757	3.04628	3.04918	1.96561	1.9554	1.86681	2.02017	2.19793	2.43602	2.15242	2.2348	T23.WT/T5.KO;T23.WT/T23.KO	6.59327	0	O35381	Acidic leucine-rich nuclear phosphoprotein 32 family member A OS=Mus musculus OX=10090 GN=Anp32a PE=1 SV=1	Anp32a
-0.251677	-0.473284	-0.375355	-0.433933	0.0585461	-0.00954628	0.00561237	0.15981	-0.631893	-0.783876	-0.63311	-0.510593	-0.441397	-0.510274	-1.09435	-0.57335	T23.WT/T5.KO;T23.WT/T23.KO	3.64065	1.15218e-05	P97822	Acidic leucine-rich nuclear phosphoprotein 32 family member E OS=Mus musculus OX=10090 GN=Anp32e PE=1 SV=2	Anp32e
0.923459	0.748646	1.00302	0.621801	1.01271	0.885885	0.978367	0.773154	1.37155	1.35376	1.33882	1.38989	1.3404	1.49617	1.58698	1.48424	T5.WT/T23.KO	5.30613	0	P97449	Aminopeptidase N OS=Mus musculus OX=10090 GN=Anpep PE=1 SV=4	Anpep
2.58837	2.30246	2.6354	2.40501	2.63709	2.96135	2.80436	2.59157	3.36697	3.50044	3.31679	3.35863	2.88391	3.12606	3.50624	3.0604	T5.WT/T5.KO;T5.WT/T23.KO;T23.WT/T5.KO	4.26374	0	P10107	Annexin A1 OS=Mus musculus OX=10090 GN=Anxa1 PE=1 SV=2	Anxa1
3.60402	3.73039	3.60743	3.68209	4.15401	4.21616	3.7013	3.93151	3.21472	3.16426	3.2516	3.70249	3.85775	3.90835	4.21036	4.02271	T23.WT/T5.KO;T5.KO/T23.KO	3.08852	4.14673e-05	P07356	Annexin A2 OS=Mus musculus OX=10090 GN=Anxa2 PE=1 SV=2	Anxa2
2.38862	2.46349	2.38386	2.24437	1.98733	2.07813	1.9208	2.05868	2.6086	2.50748	2.64017	2.73807	2.26227	2.24483	2.48296	2.38189	T23.WT/T5.KO	5.0468	2.44051e-06	O35639	Annexin A3 OS=Mus musculus OX=10090 GN=Anxa3 PE=1 SV=4	Anxa3
1.45584	1.56528	1.38282	1.44616	1.88895	1.98926	1.98329	1.79639	1.90017	1.97028	1.94267	1.66115	2.13419	1.95965	2.24035	2.20722	T5.WT/T23.KO	4.75108	2.42866e-06	P97429	Annexin A4 OS=Mus musculus OX=10090 GN=Anxa4 PE=1 SV=4	Anxa4
3.93684	4.21834	3.86636	3.974	4.12963	4.2142	3.96916	4.16725	3.43933	3.39372	3.31727	3.61199	3.81359	3.88252	3.33672	3.95342	T23.WT/T5.KO	3.08059	5.2795e-05	P48036	Annexin A5 OS=Mus musculus OX=10090 GN=Anxa5 PE=1 SV=1	Anxa5
2.91078	3.08172	3.14091	2.79127	3.49011	3.36845	3.70272	3.32903	2.22182	1.8934	1.42935	1.82414	2.63618	3.17709	3.03493	3.06687	T5.WT/T5.KO;T23.WT/T5.KO;T5.KO/T23.KO	5.51772	0	O70423	Membrane primary amine oxidase OS=Mus musculus OX=10090 GN=Aoc3 PE=1 SV=3	Aoc3
2.18431	2.28695	1.97764	2.2565	1.90763	1.88121	1.66226	1.71003	2.57603	2.64228	2.5766	2.78407	2.31913	1.83808	2.23006	2.22856	T23.WT/T5.KO	4.41991	2.51889e-06	Q8CBB7	AP-1 complex subunit gamma OS=Mus musculus OX=10090 GN=Ap1g1 PE=1 SV=1	Ap1g1
1.83261	1.96303	1.68821	1.83909	1.60551	1.58833	1.50112	1.48407	2.18281	2.17793	2.05556	2.29459	1.94679	1.76438	1.82942	1.93086	T23.WT/T5.KO	5.2919	0	P35585	AP-1 complex subunit mu-1 OS=Mus musculus OX=10090 GN=Ap1m1 PE=1 SV=3	Ap1m1
-1.26391	-1.23344	-1.41784	-1.44336	-1.94257	-1.78904	-1.4724	-1.61371	-1.10675	-1.10087	-1.1315	-1.02567	-1.30382	-1.40813	-1.39284	-1.52384	T23.WT/T5.KO	3.77094	2.2807e-05	P61967	AP-1 complex subunit sigma-1A OS=Mus musculus OX=10090 GN=Ap1s1 PE=1 SV=1	Ap1s1
-3.1077	-3.82572	-3.13636	-3.2707	-3.70276	-3.73657	-3.76206	-3.90867	-3.06007	-2.93368	-3.21533	-3.15036	-3.7299	-3.20697	-3.29698	-3.81792	T23.WT/T5.KO	1.9836	0.000554398	Q8R5A3	Amyloid beta A4 precursor protein-binding family B member 1-interacting protein OS=Mus musculus OX=10090 GN=Apbb1ip PE=1 SV=2	Apbb1ip
2.42691	2.40295	2.36974	2.46	2.64712	2.72754	2.84605	2.85853	2.10986	2.1377	2.09711	2.09142	2.52375	2.62232	2.65418	2.44569	T23.WT/T5.KO	6.70856	0	Q9WVQ5	Methylthioribulose-1-phosphate dehydratase OS=Mus musculus OX=10090 GN=Apip PE=1 SV=1	Apip
-0.410658	-0.503795	-0.54648	-0.508132	-0.409826	-0.563126	-0.495276	-0.618253	-0.856224	-1.13411	-1.14123	-1.16317	-0.156397	-0.119187	0.00604534	-0.0030117	T5.KO/T23.KO	7.11895	0	Q60709	Amyloid-like protein 2 OS=Mus musculus OX=10090 GN=Aplp2 PE=1 SV=1	Aplp2
2.87327	3.02779	2.88655	2.77968	1.95133	1.9692	2.34445	2.2558	4.00801	4.03868	3.54332	3.10764	2.74393	2.64279	2.52729	2.61989	T5.WT/T23.WT;T5.WT/T5.KO;T23.WT/T5.KO;T5.KO/T23.KO	4.8362	0	Q9D7N9	Adipocyte plasma membrane-associated protein OS=Mus musculus OX=10090 GN=Apmap PE=1 SV=1	Apmap
1.46355	0.493449	0.959771	0.545253	1.11454	1.3366	1.18361	1.57644	0.442779	0.119177	0.301247	0.385187	0.849346	1.2063	1.07911	0.944409	T23.WT/T5.KO	2.7894	4.70035e-05	P09813	Apolipoprotein A-II OS=Mus musculus OX=10090 GN=Apoa2 PE=1 SV=2	Apoa2
-4.34699	-4.15871	-3.39467	-4.25071	-3.88787	-3.63703	-3.61075	-3.22061	-4.37809	-4.95474	-5.76377	-4.25616	-3.62875	-3.38502	-2.96683	-3.1505	T23.WT/T5.KO;T5.KO/T23.KO	2.65129	3.30306e-05	E9Q1Y3	Apolipoprotein B-100 (Fragment) OS=Mus musculus OX=10090 GN=Apob PE=1 SV=1	Apob
0.776755	0.306389	0.695699	0.551909	0.573898	0.704733	0.417463	1.00857	0.0486283	-0.354306	-0.388147	-0.104203	0.270104	0.444433	0.559577	0.482092	T5.WT/T5.KO;T23.WT/T5.KO;T5.KO/T23.KO	3.66731	6.25326e-06	E9QP56	Apolipoprotein C-III OS=Mus musculus OX=10090 GN=Apoc3 PE=1 SV=1	Apoc3
1.90445	0.377466	1.09844	0.725097	2.47918	2.52713	2.37187	2.62146	2.12541	2.1013	2.05492	1.37431	2.55012	2.68808	2.85824	2.73452	T5.WT/T23.WT;T5.WT/T23.KO	3.6976	0	Q01339	Beta-2-glycoprotein 1 OS=Mus musculus OX=10090 GN=Apoh PE=1 SV=1	Apoh
-1.20375	-1.49064	-1.35974	-1.52104	-1.85393	-2.05949	-2.11821	-2.01012	-1.65385	-2.27667	-1.96157	-1.45666	-1.96816	-1.76185	-1.76172	-1.69593	T5.WT/T23.WT	2.05104	0.000573572	G3X9D6	Apolipoprotein N OS=Mus musculus OX=10090 GN=Apon PE=1 SV=1	Apon
1.13857	1.34604	1.09246	0.994427	0.386921	0.375855	0.428902	0.602839	1.04591	0.953561	1.09877	0.687121	0.807615	0.596523	0.571542	0.813574	T5.WT/T23.WT	3.93696	8.05639e-06	Q9DCZ4	MICOS complex subunit Mic26 OS=Mus musculus OX=10090 GN=Apoo PE=1 SV=2	Apoo
0.160966	0.186613	0.292652	0.111031	0.835178	0.797979	0.753941	0.81656	0.333926	0.350969	0.540624	0.614475	0.662038	0.800106	0.992993	0.590967	T5.WT/T23.WT	4.51716	4.57928e-06	Q8K3H0	DCC-interacting protein 13-alpha OS=Mus musculus OX=10090 GN=Appl1 PE=1 SV=1	Appl1
0.112439	-0.4572	-0.289021	-0.141612	0.445176	0.442137	0.235333	0.115615	0.999766	1.15353	1.261	0.942448	0.589612	0.434942	0.813201	0.34254	T5.WT/T5.KO;T5.WT/T23.KO;T23.WT/T5.KO	5.18178	0	P08030	Adenine phosphoribosyltransferase OS=Mus musculus OX=10090 GN=Aprt PE=1 SV=2	Aprt
-1.34885	-1.02152	-0.888433	-1.17655	-0.726561	-1.11637	-1.126	-0.871309	-1.33488	-1.79428	-1.51079	-2.19288	-0.984893	-1.05821	-1.22987	-0.883019	T23.WT/T5.KO	2.42754	0.000163156	Q02013	Aquaporin-1 OS=Mus musculus OX=10090 GN=Aqp1 PE=1 SV=3	Aqp1
1.10022	1.2963	1.1153	0.828945	0.32714	0.102704	0.243562	0.205779	0.869838	0.618503	0.693205	0.127547	0.428791	0.516562	0.352907	0.761724	T5.WT/T23.WT	3.13254	3.03413e-05	O54794	Aquaporin-7 OS=Mus musculus OX=10090 GN=Aqp7 PE=1 SV=1	Aqp7
-1.89162	-2.0326	-2.1042	-1.75211	-1.90515	-1.83074	-2.01956	-1.89758	-2.74205	-2.44229	-2.53623	-2.5825	-2.2393	-2.11792	-2.29469	-2.32796	T5.WT/T5.KO;T23.WT/T5.KO	4.97251	0	E9PUB0	Arf-GAP with Rho-GAP domain, ANK repeat and PH domain-containing protein 1 OS=Mus musculus OX=10090 GN=Arap1 PE=1 SV=1	Arap1
-1.31755	-1.04216	-1.32226	-1.08668	-1.90733	-2.28726	-2.44848	-2.29142	-0.920432	-1.28332	-1.15397	-0.801724	-1.36352	-1.63104	-1.79206	-1.18771	T5.WT/T23.WT;T23.WT/T5.KO;T23.WT/T23.KO	4.53997	0	Q8BSL7	ADP-ribosylation factor 2 OS=Mus musculus OX=10090 GN=Arf2 PE=1 SV=2	Arf2
3.00565	3.04859	2.84392	2.94355	2.68532	2.66224	2.59142	2.55541	3.23891	3.30541	3.10881	3.32295	3.04323	2.87189	3.15797	3.04335	T23.WT/T5.KO	5.15803	0	P61205	ADP-ribosylation factor 3 OS=Mus musculus OX=10090 GN=Arf3 PE=2 SV=2	Arf3
0.839773	1.05636	0.876149	0.880084	0.545166	0.545577	0.450387	0.330796	1.12692	1.10398	1.03411	1.03446	1.00908	0.915041	1.05104	1.09708	T23.WT/T5.KO	5.97673	0	P84084	ADP-ribosylation factor 5 OS=Mus musculus OX=10090 GN=Arf5 PE=1 SV=2	Arf5
0.936501	0.906554	0.722028	0.806859	0.315999	0.281157	0.0248346	0.219086	0.832943	0.891484	0.772547	0.899981	0.62746	0.251972	0.513968	0.616214	T5.WT/T23.WT;T23.WT/T5.KO	4.71608	0	P62331	ADP-ribosylation factor 6 OS=Mus musculus OX=10090 GN=Arf6 PE=1 SV=2	Arf6
1.4593	1.57366	1.44119	1.50662	0.788588	0.635602	0.711487	0.7391	1.89891	1.80171	1.79044	1.81798	1.32666	1.02322	1.0343	1.23608	T5.WT/T23.WT;T23.WT/T5.KO;T5.KO/T23.KO	8.27441	0	A2A5R2	Brefeldin A-inhibited guanine nucleotide-exchange protein 2 OS=Mus musculus OX=10090 GN=Arfgef2 PE=1 SV=1	Arfgef2
2.35958	2.52334	2.35154	2.35097	1.93215	1.98054	2.05836	1.9025	2.64989	2.6101	2.59107	2.77415	2.00182	1.97283	2.07081	2.06885	T23.WT/T5.KO;T5.KO/T23.KO	7.46934	0	Q5FWK3	Rho GTPase-activating protein 1 OS=Mus musculus OX=10090 GN=Arhgap1 PE=1 SV=1	Arhgap1
-0.0483043	0.190021	-0.298087	0.0698924	-0.477674	-0.412265	-0.498162	-0.601961	-0.821843	-0.764222	-0.970217	-0.88566	-0.399129	-0.802098	-0.475304	-0.404545	T5.WT/T5.KO	4.26186	2.36546e-06	E9QAQ3	Rho GTPase-activating protein 26 OS=Mus musculus OX=10090 GN=Arhgap26 PE=1 SV=1	Arhgap26
-4.02804	-4.24444	-3.97964	-3.87934	-4.13044	-4.04469	-4.03624	-4.14	-4.79313	-5.11621	-4.58319	-5.06547	-4.06396	-4.65295	-4.58496	-4.8393	T5.WT/T5.KO;T23.WT/T5.KO	3.37076	1.1434e-05	Q91YM2	Rho GTPase-activating protein 35 OS=Mus musculus OX=10090 GN=Arhgap35 PE=1 SV=3	Arhgap35
-0.105341	0.022732	-0.268626	-0.140845	-0.0163345	-0.0539217	-0.101107	-0.117949	-0.6988	-0.765152	-0.653152	-0.677744	-0.413621	-0.546564	-0.482447	-0.441863	T23.WT/T5.KO	6.91845	0	E9PYT0	Rho GTPase-activating protein 5 OS=Mus musculus OX=10090 GN=Arhgap5 PE=1 SV=1	Arhgap5
2.10838	2.01948	2.16352	2.01074	2.05115	2.04003	1.9614	1.96944	2.55791	2.55519	2.5501	2.72653	2.11314	2.2159	2.52381	2.20868	T23.WT/T5.KO	4.62689	4.50958e-06	Q61599	Rho GDP-dissociation inhibitor 2 OS=Mus musculus OX=10090 GN=Arhgdib PE=1 SV=3	Arhgdib
-1.84362	-1.63998	-1.67693	-1.84647	-2.16125	-2.19997	-2.10936	-2.29142	-0.908063	-0.851394	-1.00177	-0.748363	-1.58618	-1.72077	-1.73355	-1.57896	T5.WT/T5.KO;T23.WT/T5.KO;T5.KO/T23.KO	8.74064	0	H3BJU7	Rho guanine nucleotide exchange factor 2 OS=Mus musculus OX=10090 GN=Arhgef2 PE=1 SV=1	Arhgef2
-3.05209	-3.07779	-3.46719	-3.25071	-2.60423	-2.94516	-2.95868	-2.9724	-2.23881	-2.11384	-2.23394	-2.35345	-2.54483	-2.48303	-2.33645	-2.21889	T5.WT/T5.KO;T5.WT/T23.KO;T23.WT/T5.KO	5.28564	0	Q8K4I3	Rho guanine nucleotide exchange factor 6 OS=Mus musculus OX=10090 GN=Arhgef6 PE=1 SV=1	Arhgef6
1.20189	1.43116	1.24323	1.24613	0.522326	0.403544	0.127149	0.200112	1.4464	1.36633	1.32635	1.34828	0.901657	0.642229	0.578424	0.990189	T5.WT/T23.WT;T23.WT/T5.KO;T5.KO/T23.KO	6.06769	0	P61211	ADP-ribosylation factor-like protein 1 OS=Mus musculus OX=10090 GN=Arl1 PE=1 SV=1	Arl1
-1.59597	-1.68173	-1.69641	-1.84647	-2.19804	-2.52669	-2.23128	-2.15841	-2.2344	-2.33071	-2.22357	-2.10553	-2.43235	-2.36378	-2.71355	-2.17407	T5.WT/T23.KO	3.76971	9.75134e-06	Q8BGR6	ADP-ribosylation factor-like protein 15 OS=Mus musculus OX=10090 GN=Arl15 PE=1 SV=1	Arl15
0.653472	0.468967	0.357593	0.57776	1.14817	1.1388	0.847258	1.12543	1.13782	1.17599	1.36311	1.5139	1.77551	1.31377	1.48463	1.68262	T5.WT/T5.KO;T5.WT/T23.KO	5.0381	0	Q9D0J4	ADP-ribosylation factor-like protein 2 OS=Mus musculus OX=10090 GN=Arl2 PE=1 SV=1	Arl2
-0.83577	-0.795751	-1.10565	-0.923499	-1.17559	-1.30038	-0.963654	-1.41563	0.00911283	0.442415	-0.0679579	0.0649862	0.09235	-0.405027	-0.174125	-0.207551	T5.WT/T5.KO;T5.WT/T23.KO;T23.WT/T5.KO;T23.WT/T23.KO	5.86421	0	Q9JKW0	ADP-ribosylation factor-like protein 6-interacting protein 1 OS=Mus musculus OX=10090 GN=Arl6ip1 PE=1 SV=1	Arl6ip1
-1.19704	-0.996509	-1.06992	-1.1332	-1.64538	-1.92695	-2.14509	-2.15576	-1.03776	-1.2661	-1.14318	-1.29389	-1.22361	-1.53634	-1.53549	-1.29806	T5.WT/T23.WT;T23.WT/T5.KO	4.56881	0	Q8R5J9	PRA1 family protein 3 OS=Mus musculus OX=10090 GN=Arl6ip5 PE=1 SV=2	Arl6ip5
-0.563201	-0.642401	-0.611771	-0.662444	-1.40983	-1.43701	-1.11599	-1.26268	-0.673906	-0.832753	-0.757767	-0.939728	-1.0276	-1.24807	-1.13471	-1.19458	T5.WT/T23.WT	5.47304	0	Q8VEH3	ADP-ribosylation factor-like protein 8A OS=Mus musculus OX=10090 GN=Arl8a PE=1 SV=1	Arl8a
2.25277	2.38923	2.07261	2.31314	1.88094	1.88121	1.6056	1.85575	2.56205	2.51956	2.62705	2.85163	2.25134	1.82955	1.85811	2.01161	T23.WT/T5.KO;T5.KO/T23.KO	4.44708	0	Q9D7A8	Armadillo repeat-containing protein 1 OS=Mus musculus OX=10090 GN=Armc1 PE=1 SV=1	Armc1
1.26589	0.97018	0.843544	0.915901	1.24778	1.30903	1.33435	1.26915	1.64218	1.97474	1.69279	1.57467	1.70552	1.61364	1.87396	1.68894	T5.WT/T5.KO;T5.WT/T23.KO	4.75045	0	Q9WV32	Actin-related protein 2/3 complex subunit 1B OS=Mus musculus OX=10090 GN=Arpc1b PE=1 SV=4	Arpc1b
-0.410658	-0.307438	-0.434103	-0.342057	-0.0423832	0.058846	-0.117097	-0.0113101	-0.970994	-0.924304	-1.07913	-1.06119	-0.757358	-0.337666	-0.796099	-0.592504	T5.WT/T5.KO;T23.WT/T5.KO;T23.WT/T23.KO	6.19976	0	Q9D0A3	Arpin OS=Mus musculus OX=10090 GN=Arpin PE=1 SV=1	Arpin
-1.05816	-1.29881	-1.19982	-1.17184	-0.420656	-0.250718	-0.274532	-0.422766	-0.956366	-1.03434	-0.878679	-1.04925	-0.586178	-0.500307	-0.853038	-0.571114	T5.WT/T23.WT;T23.WT/T5.KO	6.11908	0	J3QNU6	Beta-arrestin-1 OS=Mus musculus OX=10090 GN=Arrb1 PE=1 SV=1	Arrb1
-0.243002	-0.449755	-0.381474	-0.323668	0.371758	0.474169	0.272631	0.594616	-0.845233	-0.828859	-0.811121	-0.757351	-0.288157	0.109547	-0.0392046	-0.110971	T5.WT/T23.WT;T23.WT/T5.KO;T5.KO/T23.KO	7.38834	0	A0A0R4J138	Arylsulfatase B OS=Mus musculus OX=10090 GN=Arsb PE=1 SV=1	Arsb
-0.418452	-0.0341876	0.0756469	-0.0955682	0.490474	0.388632	0.579157	0.344872	-0.424522	-0.634514	-0.53623	-0.352407	0.182358	0.341976	0.236305	0.379437	T23.WT/T5.KO;T5.KO/T23.KO	5.51692	0	E9QNU1	NAD(P)(+)--arginine ADP-ribosyltransferase OS=Mus musculus OX=10090 GN=Art3 PE=1 SV=1	Art3
-1.27095	-0.943267	-1.31054	-1.19553	-1.62555	-1.79315	-2.02579	-1.86698	-0.8958	-1.04899	-0.915769	-0.868328	-1.38875	-1.61303	-1.56277	-1.23119	T5.WT/T23.WT;T23.WT/T5.KO	4.78535	0	C0HK80	Adipocyte-related X-chromosome expressed sequence 2 OS=Mus musculus OX=10090 GN=Arxes2 PE=1 SV=1	Arxes2
2.11784	2.09214	1.79535	1.93202	1.59325	1.72808	1.63898	1.70422	2.036	2.03167	1.97995	2.1792	1.64369	1.43775	1.06425	1.40409	T5.WT/T23.KO;T5.KO/T23.KO	3.84922	9.92063e-06	Q9WV54	Acid ceramidase OS=Mus musculus OX=10090 GN=Asah1 PE=1 SV=1	Asah1
-2.60261	-2.28929	-2.39114	-2.07345	-2.13044	-2.26137	-2.07664	-2.27411	-3.28833	-3.44527	-3.0486	-3.32851	-2.479	-2.42846	-2.67435	-2.88302	T5.WT/T5.KO;T23.WT/T5.KO;T5.KO/T23.KO	5.05628	0	Q8VBX0	Ankyrin repeat and SOCS box protein 13 OS=Mus musculus OX=10090 GN=Asb13 PE=2 SV=1	Asb13
-2.919	-2.98263	-3.04473	-3.26401	-3.55227	-3.76055	-3.4625	-3.74867	-2.5134	-2.54077	-2.38064	-2.45779	-2.94693	-3.29038	-3.07655	-3.0599	T23.WT/T5.KO;T5.KO/T23.KO	6.39166	0	E9PZJ8	Activating signal cointegrator 1 complex subunit 3 OS=Mus musculus OX=10090 GN=Ascc3 PE=1 SV=1	Ascc3
1.95245	2.11078	1.88855	1.88893	1.56647	1.51052	1.65952	1.47514	2.43361	2.54247	2.28708	2.14221	1.75225	1.70693	1.97876	1.84302	T23.WT/T5.KO	5.0157	0	Q91YI0	Argininosuccinate lyase OS=Mus musculus OX=10090 GN=Asl PE=1 SV=1	Asl
0.74571	1.11992	0.838665	1.07848	1.48447	1.54741	1.14413	1.33668	1.90406	2.06867	1.83478	1.91246	2.07775	1.95166	1.73052	1.90759	T5.WT/T5.KO;T5.WT/T23.KO	5.64989	0	Q8R3P0	Aspartoacylase OS=Mus musculus OX=10090 GN=Aspa PE=1 SV=2	Aspa
2.22818	2.08355	1.91447	2.08062	1.07378	1.08487	1.24916	1.08799	0.872913	1.04552	0.765274	0.882059	0.94868	0.596523	0.846235	0.632317	T5.WT/T23.WT;T5.WT/T5.KO;T5.WT/T23.KO	7.67861	0	A0JNU3	60 kDa lysophospholipase OS=Mus musculus OX=10090 GN=Aspg PE=1 SV=1	Aspg
1.14552	1.06937	1.08233	1.31928	1.8866	2.00178	1.73579	1.75377	1.45377	1.58514	1.76358	1.52848	1.64776	1.45728	1.89441	1.42917	T5.WT/T23.WT	3.54272	2.45291e-05	Q8C0M9	Isoaspartyl peptidase/L-asparaginase OS=Mus musculus OX=10090 GN=Asrgl1 PE=1 SV=1	Asrgl1
1.12623	1.27271	1.01638	1.00347	0.841667	0.881372	0.769619	0.860984	1.21417	1.40859	1.78698	1.40034	1.29359	1.21111	2.09315	1.91439	T23.WT/T23.KO	2.33599	0.00018415	P16460	Argininosuccinate synthase OS=Mus musculus OX=10090 GN=Ass1 PE=1 SV=1	Ass1
1.06012	0.597722	0.687789	0.635741	1	0.806165	1.23011	1.01475	1.66542	1.74194	1.75193	1.456	1.50525	1.41971	1.11677	1.48559	T5.WT/T5.KO;T5.WT/T23.KO;T23.WT/T5.KO	4.25743	0	Q9D5T0	ATPase family AAA domain-containing protein 1 OS=Mus musculus OX=10090 GN=Atad1 PE=1 SV=1	Atad1
2.8541	3.04765	2.74638	2.75887	2.27703	2.24134	2.55483	2.48418	3.38683	3.47871	3.34928	3.28443	3.12509	2.8362	3.05307	2.96604	T23.WT/T5.KO;T23.WT/T23.KO	5.84536	0	Q925I1	ATPase family AAA domain-containing protein 3 OS=Mus musculus OX=10090 GN=Atad3 PE=1 SV=1	Atad3
-3.09516	-3.62074	-3.68339	-3.74277	-2.87505	-2.537	-2.66484	-2.80558	-3.12402	-3.0558	-3.00177	-4.07928	-2.32802	-2.56722	-2.52473	-2.42965	T5.WT/T23.KO	2.93691	2.60191e-05	A0A286YD93	Ubiquitin-like-conjugating enzyme ATG10 OS=Mus musculus OX=10090 GN=Atg10 PE=4 SV=1	Atg10
-1.72774	-1.5193	-1.61795	-1.67682	-1.85183	-1.70327	-1.55561	-1.2151	-0.883639	-0.720279	-0.73918	-0.5654	-0.92139	-0.841399	-0.589863	-0.819251	T5.WT/T5.KO;T5.WT/T23.KO;T23.WT/T5.KO;T23.WT/T23.KO	5.30054	0	Q9CQY1	Ubiquitin-like protein ATG12 OS=Mus musculus OX=10090 GN=Atg12 PE=1 SV=1	Atg12
-2.16883	-2.4162	-2.15421	-2.24411	-3.07074	-3.18908	-3.35398	-3.48034	-3.11181	-2.86429	-3.27405	-3.35765	-3.2889	-3.51947	-3.02633	-3.35849	T5.WT/T23.WT;T5.WT/T5.KO;T5.WT/T23.KO	5.09796	0	F6V3Y9	Autophagy-related protein 2 homolog A (Fragment) OS=Mus musculus OX=10090 GN=Atg2a PE=1 SV=1	Atg2a
-0.284237	-0.774338	-0.8275	-0.727725	-0.0293002	-0.028831	0.0127239	-0.0949678	-0.518765	-0.216294	-0.534947	-0.97317	-0.0921783	-0.121095	-0.264153	-0.0685477	T5.WT/T23.WT	2.6463	0.000126214	A0A0R4J065	Cysteine protease OS=Mus musculus OX=10090 GN=Atg4b PE=1 SV=1	Atg4b
1.87367	2.10321	1.78991	1.98778	1.87494	1.93896	1.76105	1.66717	2.51222	2.62721	2.45726	2.51433	2.41222	2.23616	2.14064	2.52337	T5.WT/T5.KO;T23.WT/T5.KO	4.83318	0	Q9D906	Ubiquitin-like modifier-activating enzyme ATG7 OS=Mus musculus OX=10090 GN=Atg7 PE=1 SV=1	Atg7
0.564847	0.693043	0.535137	0.6411	0.0195899	-0.108654	0.188101	0.0409226	1.3926	1.33977	1.22983	0.881836	0.320105	0.367148	0.115908	0.405794	T5.WT/T5.KO;T23.WT/T5.KO;T5.KO/T23.KO	6.11652	0	Q6PA06	Atlastin-2 OS=Mus musculus OX=10090 GN=Atl2 PE=1 SV=1	Atl2
2.74702	2.95483	2.72701	2.86718	2.58564	2.497	2.64144	2.39725	3.00304	2.90316	2.71217	2.94069	3.09967	3.15131	2.9761	3.36877	T23.WT/T23.KO	3.74112	2.44969e-05	Q91YH5	Atlastin-3 OS=Mus musculus OX=10090 GN=Atl3 PE=1 SV=1	Atl3
1.49189	1.12883	1.2364	1.0981	1.65405	1.74166	1.92484	1.87673	1.59702	1.71435	1.6818	1.31353	2.04043	2.20363	2.22249	2.12079	T5.WT/T23.KO	4.86191	0	O08997	Copper transport protein ATOX1 OS=Mus musculus OX=10090 GN=Atox1 PE=1 SV=1	Atox1
0.0636227	0.282961	0.127658	0.0234475	-0.588447	-1.07069	-0.608413	-0.833835	0.41492	0.298088	0.393413	0.308406	-0.0344248	-0.161101	-0.0780287	0.153957	T5.WT/T23.WT;T23.WT/T5.KO;T23.WT/T23.KO	6.06088	0	Q9EPE9	Manganese-transporting ATPase 13A1 OS=Mus musculus OX=10090 GN=Atp13a1 PE=1 SV=2	Atp13a1
1.65231	1.60131	1.66422	1.45506	1.21691	1.09131	1.41363	1.08938	1.84578	1.75237	1.99424	2.26519	1.94695	1.86564	2.10674	2.01961	T23.WT/T5.KO;T23.WT/T23.KO	4.57443	0	Q8VDN2	Sodium/potassium-transporting ATPase subunit alpha-1 OS=Mus musculus OX=10090 GN=Atp1a1 PE=1 SV=1	Atp1a1
-1.48952	-1.37332	-1.36493	-1.1105	-1.61131	-1.52497	-1.67623	-2.14786	-0.912468	-0.690826	-0.930032	-0.37511	-0.817107	-0.496174	-0.643448	-0.597048	T5.WT/T5.KO;T5.WT/T23.KO;T23.WT/T5.KO;T23.WT/T23.KO	4.55139	0	A0A0G2JGX4	Sodium/potassium-transporting ATPase subunit alpha OS=Mus musculus OX=10090 GN=Atp1a3 PE=1 SV=1	Atp1a3
-0.360066	-0.472206	-0.334931	-0.235898	-0.19074	-0.493657	-0.480222	-0.809728	1.02394	1.13745	1.15052	1.14583	0.846984	0.486806	0.792635	0.722147	T5.WT/T5.KO;T5.WT/T23.KO;T23.WT/T5.KO;T23.WT/T23.KO	7.97447	0	P14094	Sodium/potassium-transporting ATPase subunit beta-1 OS=Mus musculus OX=10090 GN=Atp1b1 PE=1 SV=1	Atp1b1
3.21336	3.20778	3.15826	3.12743	2.84256	2.41919	2.63009	2.41626	3.66231	3.75898	3.47774	3.28713	3.53086	3.27989	3.32709	3.52127	T5.WT/T23.WT;T23.WT/T5.KO;T23.WT/T23.KO	5.01643	0	O55143	Sarcoplasmic/endoplasmic reticulum calcium ATPase 2 OS=Mus musculus OX=10090 GN=Atp2a2 PE=1 SV=2	Atp2a2
-0.880816	-0.770358	-0.590352	-1.0926	-1.0978	-1.06321	-1.06269	-1.29869	-1.55274	-1.46176	-1.69052	-1.97236	-1.21936	-0.901342	-0.765674	-1.03502	T5.WT/T5.KO;T5.KO/T23.KO	3.60431	9.88631e-06	Q6Q477	Plasma membrane calcium-transporting ATPase 4 OS=Mus musculus OX=10090 GN=Atp2b4 PE=1 SV=1	Atp2b4
-1.03551	-1.40794	-1.56129	-1.31154	-0.567664	-0.136493	-0.278247	-0.26339	-0.781799	0.338903	-0.37661	-0.27242	0.372659	-0.755911	0.037714	-0.332687	T5.WT/T23.WT;T5.WT/T5.KO;T5.WT/T23.KO	2.63775	4.73934e-05	P56382	ATP synthase subunit epsilon, mitochondrial OS=Mus musculus OX=10090 GN=Atp5f1e PE=1 SV=2	Atp5f1e
-0.279794	-0.142327	-0.43138	-0.264843	-1.01106	-1.16488	-1.26898	-1.45899	-0.283762	-0.289993	-0.433446	-0.228011	-0.939916	-1.36982	-1.32239	-0.977609	T5.WT/T23.WT;T5.WT/T23.KO;T23.WT/T5.KO;T5.KO/T23.KO	5.78847	0	Q78IK2	ATP synthase membrane subunit DAPIT, mitochondrial OS=Mus musculus OX=10090 GN=Atp5md PE=1 SV=1	Atp5md
-1.41358	-1.43708	-2.0227	-1.57181	-2.40367	-2.28147	-2.4625	-2.43474	-1.92399	-1.91912	-2.0214	-2.00823	-2.49261	-2.4443	-2.51404	-2.30176	T5.WT/T23.WT;T5.WT/T23.KO	4.70356	0	P56135	ATP synthase subunit f, mitochondrial OS=Mus musculus OX=10090 GN=Atp5mf PE=1 SV=3	Atp5mf
1.83014	1.88358	1.52699	1.7495	1.28919	1.24724	1.34927	1.16193	1.50686	1.77941	1.46985	1.51977	1.32908	1.10547	0.858624	1.11802	T5.WT/T23.KO	3.69732	1.2975e-05	Q9CPQ8	ATP synthase subunit g, mitochondrial OS=Mus musculus OX=10090 GN=Atp5mg PE=1 SV=1	Atp5mg
-1.2361	-0.867625	-1.80266	-0.880624	-1.91825	-1.96824	-2.44848	-2.372	-1.37809	-1.23099	-1.29562	-0.765699	-2.1236	-2.51612	-1.90619	-2.14052	T5.WT/T23.WT;T5.WT/T23.KO;T23.WT/T5.KO;T5.KO/T23.KO	3.34221	6.27287e-06	P56379	ATP synthase subunit ATP5MPL, mitochondrial OS=Mus musculus OX=10090 GN=Atp5mpl PE=1 SV=1	Atp5mpl
-1.90799	-2.12444	-2.13046	-2.14238	-3.13044	-2.94974	-2.89265	-3.13478	-2.01011	-2.18672	-2.09134	-2.24056	-2.81283	-2.51612	-2.76647	-2.73546	T5.WT/T23.WT;T5.WT/T23.KO;T23.WT/T5.KO	6.79426	0	Q9R1Q9	V-type proton ATPase subunit S1 OS=Mus musculus OX=10090 GN=Atp6ap1 PE=1 SV=1	Atp6ap1
0.736967	0.834776	0.802495	0.610006	0.00867558	-0.0656991	0.0649748	-0.252753	0.961038	0.817638	0.891109	1.14268	0.541594	0.412696	0.464844	0.643435	T5.WT/T23.WT;T23.WT/T5.KO	6.44272	0	Q9Z1G4	V-type proton ATPase 116 kDa subunit a isoform 1 OS=Mus musculus OX=10090 GN=Atp6v0a1 PE=1 SV=3	Atp6v0a1
-0.656887	-0.799802	-0.656647	-0.762687	-1.60953	-1.62231	-1.35659	-1.71714	-0.0459628	-0.252347	-0.206111	-0.288367	-0.721859	-0.992703	-1.2608	-0.840644	T5.WT/T23.WT;T23.WT/T5.KO;T23.WT/T23.KO;T5.KO/T23.KO	6.56605	0	P15920	V-type proton ATPase 116 kDa subunit a isoform 2 OS=Mus musculus OX=10090 GN=Atp6v0a2 PE=1 SV=2	Atp6v0a2
-4.02804	-3.92841	-3.72725	-3.9745	-4.55227	-4.7208	-4.86259	-4.80558	-3.98763	-4.17431	-3.84411	-4.28787	-4.69015	-4.10779	-4.7633	-4.21889	T5.WT/T23.WT;T23.WT/T5.KO	3.19032	2.59965e-05	P63082	V-type proton ATPase 16 kDa proteolipid subunit OS=Mus musculus OX=10090 GN=Atp6v0c PE=1 SV=1	Atp6v0c
1.86968	1.84346	1.73683	1.75815	1.54834	1.56098	1.51978	1.5402	2.0616	2.20667	2.04702	2.09785	1.66165	1.50568	1.32621	1.53833	T5.KO/T23.KO	5.92919	0	P51863	V-type proton ATPase subunit d 1 OS=Mus musculus OX=10090 GN=Atp6v0d1 PE=1 SV=2	Atp6v0d1
2.03965	2.05206	1.77898	1.99425	1.42911	1.40354	1.34847	1.33009	2.31577	2.28523	2.28209	2.4155	1.89252	1.77245	1.91334	1.99076	T5.WT/T23.WT;T23.WT/T5.KO	7.48006	0	Q9Z1G3	V-type proton ATPase subunit C 1 OS=Mus musculus OX=10090 GN=Atp6v1c1 PE=1 SV=4	Atp6v1c1
1.34398	1.18764	1.02533	1.09615	0.470098	0.655371	0.722373	0.620688	1.43898	1.48976	1.39291	1.49597	0.841571	0.800106	1.14948	0.590468	T23.WT/T5.KO;T5.KO/T23.KO	4.72055	0	P57746	V-type proton ATPase subunit D OS=Mus musculus OX=10090 GN=Atp6v1d PE=1 SV=1	Atp6v1d
1.4497	1.7031	1.49586	1.68046	1.08203	1.05656	0.809252	0.929523	1.58176	1.47566	1.56521	2.0233	1.17673	1.08631	1.21338	1.25606	T5.WT/T23.WT;T23.WT/T5.KO	3.97018	6.35593e-06	Q9D1K2	V-type proton ATPase subunit F OS=Mus musculus OX=10090 GN=Atp6v1f PE=1 SV=2	Atp6v1f
2.02751	2.10122	1.95319	1.99983	1.33544	1.3107	1.54031	1.38129	2.453	2.48322	2.44593	2.51519	1.92999	1.70585	1.86388	1.91	T5.WT/T23.WT;T23.WT/T5.KO;T5.KO/T23.KO	8.56992	0	Q8BVE3	V-type proton ATPase subunit H OS=Mus musculus OX=10090 GN=Atp6v1h PE=1 SV=1	Atp6v1h
-0.303952	-0.32874	-0.479321	-0.459518	-1.22762	-1.35106	-1.01439	-1.59567	-0.675402	-0.925343	-1.20815	-0.81827	-0.85726	-0.827833	-0.858942	-0.855538	T5.WT/T23.WT	4.08158	4.58716e-06	P70704	Phospholipid-transporting ATPase IA OS=Mus musculus OX=10090 GN=Atp8a1 PE=1 SV=2	Atp8a1
-0.0604465	0.00116467	-0.143771	-0.187589	-0.931462	-1.10994	-1.08638	-1.1413	-0.34199	-0.479201	-0.453304	-0.452728	-0.588003	-0.598779	-0.850515	-0.401561	T5.WT/T23.WT;T23.WT/T5.KO	6.27029	0	Q8C288	Phospholipid-transporting ATPase OS=Mus musculus OX=10090 GN=Atp9a PE=1 SV=1	Atp9a
0.974935	1.24217	0.882728	1.04887	0.728238	0.542315	0.527601	0.641364	2.22914	2.32018	2.16933	1.9649	1.21177	0.75886	0.907139	0.969978	T5.WT/T5.KO;T23.WT/T5.KO;T5.KO/T23.KO	7.50894	0	Q91YY4	ATP synthase mitochondrial F1 complex assembly factor 2 OS=Mus musculus OX=10090 GN=Atpaf2 PE=1 SV=1	Atpaf2
-2.18868	-2.16566	-2.2662	-2.61802	-2.39755	-1.98462	-2.17941	-1.40617	-1.0513	-0.605079	-0.794139	-1.24736	-0.840847	-0.944609	-0.619626	-1.11585	T5.WT/T5.KO;T5.WT/T23.KO;T23.WT/T5.KO;T23.WT/T23.KO	4.6938	0	E9PV44	ATPase inhibitory factor 1 OS=Mus musculus OX=10090 GN=Atpif1 PE=1 SV=1	Atpif1
-1.48747	-1.3084	-1.60357	-1.63952	-2.56251	-2.5474	-2.38302	-2.5206	-0.737356	-0.719377	-0.575919	-0.996721	-1.4892	-1.79599	-1.74288	-1.53906	T5.WT/T23.WT;T5.WT/T5.KO;T23.WT/T5.KO;T23.WT/T23.KO;T5.KO/T23.KO	8.01946	0	Q9D1Z3	ATP synthase subunit C lysine N-methyltransferase OS=Mus musculus OX=10090 GN=Atpsckmt PE=1 SV=1	Atpsckmt
-2.66613	-2.7196	-3.00101	-2.91037	-3.04179	-3.00596	-3.14057	-3.32966	-3.65681	-4.10675	-3.69911	-3.6712	-3.39993	-3.37285	-3.14911	-3.50451	T5.WT/T5.KO;T23.WT/T5.KO	4.50886	0	Q3TGG2	Ataxin-2-like protein OS=Mus musculus OX=10090 GN=Atxn2l PE=1 SV=1	Atxn2l
1.78569	1.79638	1.6621	1.81122	2.34848	2.46698	2.35818	2.57703	1.2716	1.38971	1.14052	1.04464	1.73118	1.52024	1.69224	1.36052	T5.WT/T23.WT;T23.WT/T5.KO;T23.WT/T23.KO	6.85656	0	A0A0R4J023	Methylglutaconyl-CoA hydratase, mitochondrial OS=Mus musculus OX=10090 GN=Auh PE=1 SV=1	Auh
-3.28157	-2.84792	-2.75876	-3.27743	-2.24677	-2.56488	-2.63914	-2.4903	-1.4686	-1.34038	-1.72521	-2.191	-2.98489	-2.59878	-2.9027	-3.04741	T5.WT/T5.KO;T23.WT/T5.KO;T5.KO/T23.KO	4.30265	0	Q3U3K9	Ancient ubiquitous protein 1 OS=Mus musculus OX=10090 GN=Aup1 PE=1 SV=1	Aup1
0.268021	0.572351	0.156903	0.159147	0.502398	0.384538	0.265418	0.487882	-1.41637	-1.33623	-1.22254	-1.37245	-0.438101	-0.0262764	-1.51271	-0.453146	T5.WT/T5.KO;T23.WT/T5.KO;T23.WT/T23.KO	4.5758	0	Q9DCJ7	Aurora kinase A-interacting protein OS=Mus musculus OX=10090 GN=Aurkaip1 PE=2 SV=2	Aurkaip1
-0.110855	-0.761114	-0.344291	-0.782882	-0.00174093	0.058846	-0.273914	-0.159732	0.108555	0.17454	-0.0102148	-0.105968	-0.0588937	0.0931838	0.295594	0.225183	T5.WT/T23.KO	2.33962	0.000268591	P01887	Beta-2-microglobulin OS=Mus musculus OX=10090 GN=B2m PE=1 SV=2	B2m
-0.839689	-1.01523	-1.01725	-0.853989	-1.05498	-1.0533	-1.28758	-1.2429	-1.42389	-1.31021	-1.63174	-1.70157	-1.15032	-1.08775	-0.968656	-1.02122	T5.WT/T5.KO	3.7485	2.44009e-05	Q8BHT6	Beta-1,3-glucosyltransferase OS=Mus musculus OX=10090 GN=B3glct PE=1 SV=3	B3glct
-2.42727	-2.48846	-2.42685	-2.6746	-1.92484	-2.01795	-2.0659	-1.73085	-3.11587	-3.01099	-3.1748	-2.96274	-2.18029	-2.09024	-2.41131	-2.16729	T23.WT/T5.KO;T5.KO/T23.KO	6.70334	0	Q61337	Bcl2-associated agonist of cell death OS=Mus musculus OX=10090 GN=Bad PE=1 SV=1	Bad
-3.57187	-3.31225	-3.41605	-3.44904	-3.29151	-3.19452	-3.20041	-2.87348	-4.11181	-4.25561	-4.10841	-3.72444	-3.39353	-3.27331	-2.97414	-3.40554	T5.WT/T5.KO;T23.WT/T5.KO;T5.KO/T23.KO	4.13189	2.45248e-06	Q8CI61	BAG family molecular chaperone regulator 4 OS=Mus musculus OX=10090 GN=Bag4 PE=1 SV=2	Bag4
-1.15087	-1.04697	-1.24692	-1.30122	-1.52197	-1.63703	-1.48665	-1.57609	-0.836836	-0.925343	-0.779632	-0.895549	-1.10649	-1.37285	-1.46305	-1.2365	T23.WT/T5.KO	5.07587	0	O08734	Bcl-2 homologous antagonist/killer OS=Mus musculus OX=10090 GN=Bak1 PE=1 SV=3	Bak1
-0.808634	-0.869043	-0.882223	-1.04448	-0.104017	-0.088913	0.16822	-0.0892792	-0.42138	-0.315648	-0.347602	-0.6023	0.0294623	-0.00909781	-0.144979	-0.0204535	T5.WT/T23.WT;T5.WT/T23.KO	6.5556	0	O54962	Barrier-to-autointegration factor OS=Mus musculus OX=10090 GN=Banf1 PE=1 SV=1	Banf1
-2.07346	-2.08107	-2.07558	-2.109	-2.22762	-2.34955	-2.21458	-2.29724	-0.70261	-0.849421	-0.791839	-0.95954	-1.42418	-1.30621	-1.15428	-1.0258	T5.WT/T5.KO;T5.WT/T23.KO;T23.WT/T5.KO;T23.WT/T23.KO	9.28747	0	Q91XV3	Brain acid soluble protein 1 OS=Mus musculus OX=10090 GN=Basp1 PE=1 SV=3	Basp1
-1.59376	-1.84234	-1.63456	-1.62443	-2.02045	-2.23314	-2.10715	-2.14	-0.972833	-0.935775	-0.862496	-0.664025	-1.61566	-1.65112	-1.24084	-1.496	T5.WT/T5.KO;T23.WT/T5.KO;T23.WT/T23.KO;T5.KO/T23.KO	6.74765	0	A0A1B0GS13	Apoptosis regulator BAX (Fragment) OS=Mus musculus OX=10090 GN=Bax PE=1 SV=1	Bax
-0.0392635	0.159749	-0.109996	0.0254984	-0.86868	-0.916811	-0.818646	-0.881105	0.0751252	-0.00823307	-0.0111065	-0.408487	-0.254434	-0.172267	-0.540907	-0.0916057	T5.WT/T23.WT;T23.WT/T5.KO;T23.WT/T23.KO	4.71131	0	Q61334	B-cell receptor-associated protein 29 OS=Mus musculus OX=10090 GN=Bcap29 PE=1 SV=1	Bcap29
2.89947	3.12723	2.91572	2.89259	1.94848	1.85942	2.06546	1.85951	2.99454	2.79005	2.61893	2.52035	2.50942	2.5563	2.4356	2.74443	T5.WT/T23.WT;T23.WT/T5.KO;T23.WT/T23.KO	5.63746	0	Q61335	B-cell receptor-associated protein 31 OS=Mus musculus OX=10090 GN=Bcap31 PE=1 SV=4	Bcap31
-0.485426	-0.719595	-0.656647	-0.643856	0.0218773	0.024178	0.0843916	0.0546899	-0.258307	0.141677	-0.0824099	-0.547298	-0.0986681	-0.105273	-0.329988	-0.115853	T5.WT/T23.WT	3.17391	4.98831e-05	Q9CWI3	BRCA2 and CDKN1A-interacting protein OS=Mus musculus OX=10090 GN=Bccip PE=1 SV=1	Bccip
-1.62498	-1.58302	-1.59542	-1.54316	-2.12791	-2.09716	-2.24576	-2.14523	-2.6988	-2.59926	-2.57526	-2.7769	-2.61752	-2.64561	-2.2255	-2.70082	T5.WT/T5.KO;T5.WT/T23.KO	6.83499	0	Q03311	Cholinesterase OS=Mus musculus OX=10090 GN=Bche PE=1 SV=2	Bche
2.22989	2.20206	2.07852	2.06857	2.44624	2.37241	2.23088	2.39725	3.22909	3.27594	3.16159	2.91991	2.5372	2.3355	2.02861	2.25905	T5.WT/T5.KO;T23.WT/T5.KO;T5.KO/T23.KO	5.69199	0	Q6P3A8	2-oxoisovalerate dehydrogenase subunit beta, mitochondrial OS=Mus musculus OX=10090 GN=Bckdhb PE=1 SV=2	Bckdhb
0.764762	0.786512	1.00067	0.50907	1.31086	1.39249	1.93317	1.69528	-0.37201	-0.533619	-0.564093	-0.330571	-0.700971	-0.419823	0.118485	-0.764557	T5.WT/T23.WT;T5.WT/T5.KO;T5.WT/T23.KO;T23.WT/T5.KO;T23.WT/T23.KO	6.46918	0	O55028	[3-methyl-2-oxobutanoate dehydrogenase [lipoamide]] kinase, mitochondrial OS=Mus musculus OX=10090 GN=Bckdk PE=1 SV=1	Bckdk
1.90621	2.15575	1.79825	1.89717	1.39246	1.3406	1.38553	1.40835	2.0904	2.10818	2.10423	2.14611	2.01405	1.85063	1.50184	2.01329	T23.WT/T5.KO	4.10563	6.43432e-06	P59017	Bcl-2-like protein 13 OS=Mus musculus OX=10090 GN=Bcl2l13 PE=1 SV=2	Bcl2l13
1.89839	2.11401	1.88837	1.98093	1.93701	1.97692	1.99514	2.08854	0.622519	0.561049	0.683042	0.535147	1.09463	1.29028	1.01391	1.16608	T5.WT/T5.KO;T5.WT/T23.KO;T23.WT/T5.KO;T23.WT/T23.KO	10.0656	0	Q9CZP5	Mitochondrial chaperone BCS1 OS=Mus musculus OX=10090 GN=Bcs1l PE=1 SV=1	Bcs1l
-2.76203	-3.07124	-2.97964	-3.0189	-3.0134	-3.41147	-1.7725	-1.32371	2.62996	3.7012	2.43239	1.77535	-0.845205	-2.10276	-1.62752	-2.91103	T5.WT/T5.KO;T23.WT/T5.KO;T5.KO/T23.KO	6.0133	0	Q80XN0	D-beta-hydroxybutyrate dehydrogenase, mitochondrial OS=Mus musculus OX=10090 GN=Bdh1 PE=1 SV=2	Bdh1
-2.21559	-1.92546	-2.00101	-2.19553	-2.40675	-2.61137	-2.07233	-2.34464	-1.155	-1.33347	-1.28479	-1.39494	-1.79375	-2.00792	-1.57244	-1.90539	T5.WT/T5.KO;T23.WT/T5.KO	5.03038	0	O35623	BET1 homolog OS=Mus musculus OX=10090 GN=Bet1 PE=1 SV=1	Bet1
-4.21898	-4.24444	-4.20912	-4.30465	-4.63633	-4.62965	-4.4625	-5.18243	-3.62754	-3.55035	-3.33527	-4.4134	-4.22503	-4.65295	-4.67733	-4.29068	T23.WT/T5.KO	2.37104	0.000134569	Q8R079	Bifunctional apoptosis regulator OS=Mus musculus OX=10090 GN=Bfar PE=1 SV=1	Bfar
-6.42334	-6.10426	-4.54354	-3.30465	-2.66548	-4.73657	-1.94287	-2.28274	-3.38297	-3.22458	0.594373	-2.6023	-1.54838	-0.731416	1.60792	0.884554	T5.WT/T23.KO	2.42859	3.06905e-05	O35490	Betaine--homocysteine S-methyltransferase 1 OS=Mus musculus OX=10090 GN=Bhmt PE=1 SV=1	Bhmt
-2.45105	-2.84792	-2.98495	-2.72888	-2.75663	-2.56841	-2.8813	-2.80144	-1.89929	-1.95474	-1.77584	-1.75181	-2.42908	-2.51947	-2.40636	-2.44596	T5.WT/T5.KO;T23.WT/T5.KO;T5.KO/T23.KO	5.55919	0	P70444	BH3-interacting domain death agonist OS=Mus musculus OX=10090 GN=Bid PE=1 SV=2	Bid
-5.27448	-4.44976	-4.52794	-4.55946	-4.15091	-4.17827	-3.70761	-3.23729	-3.44288	-3.22971	-3.29997	-3.00493	-3.04379	-2.92781	-2.69231	-3.03502	T5.WT/T23.WT;T5.WT/T5.KO;T5.WT/T23.KO;T23.WT/T23.KO	4.64007	0	S4R1B8	Bridging integrator 2 OS=Mus musculus OX=10090 GN=Bin2 PE=1 SV=1	Bin2
-1.27802	-1.18672	-1.50295	-1.53106	-1.6472	-1.6994	-1.52881	-1.55155	-1.51608	-1.11621	-0.880308	-0.746296	-0.796914	-0.912313	-0.686296	-0.662213	T5.WT/T23.KO;T23.WT/T23.KO	3.39576	1.11421e-05	Q8VED2	Biogenesis of lysosome-related organelles complex 1 subunit 4 OS=Mus musculus OX=10090 GN=Bloc1s4 PE=1 SV=1	Bloc1s4
-2.51645	-2.19026	-2.23738	-2.67017	-3.2358	-3.08449	-3.24818	-3.372	-2.58473	-2.56647	-2.65385	-2.46684	-2.77492	-2.94574	-2.70441	-2.71556	T5.WT/T23.WT;T23.WT/T5.KO	4.68455	0	Q8R015	Biogenesis of lysosome-related organelles complex 1 subunit 5 OS=Mus musculus OX=10090 GN=Bloc1s5 PE=1 SV=1	Bloc1s5
1.38345	1.51453	1.29731	1.46013	2.1132	2.1857	1.86589	2.06238	1.84147	1.83569	1.83912	1.83234	2.35887	2.31824	2.25449	2.28428	T5.WT/T23.WT;T5.WT/T23.KO	7.37464	0	Q9CY64	Biliverdin reductase A OS=Mus musculus OX=10090 GN=Blvra PE=1 SV=1	Blvra
2.57322	2.50704	2.70511	2.29526	2.97329	3.05513	3.00211	3.25903	2.53107	2.50613	2.46265	2.67798	2.93007	3.22632	3.18517	3.1054	T5.WT/T23.KO	4.57156	2.52685e-06	Q923D2	Flavin reductase (NADPH) OS=Mus musculus OX=10090 GN=Blvrb PE=1 SV=3	Blvrb
-0.975362	-1.16218	-1.28738	-0.847719	-1.58149	-1.45646	-1.63914	-2.11153	0.0626111	-0.21693	-0.236028	-0.0702047	-1.62687	-1.61482	-1.13062	-1.60847	T5.WT/T23.WT;T5.WT/T5.KO;T23.WT/T5.KO;T5.KO/T23.KO	5.78674	0	Q6PGF5	BMS1 homolog, ribosome assembly protein (Yeast) OS=Mus musculus OX=10090 GN=Bms1 PE=1 SV=1	Bms1
-0.24041	-0.454005	-0.338327	-0.547221	-0.763505	-0.803494	-0.543639	-0.71519	0.267715	0.321928	0.0750179	-0.242987	0.0442653	-0.0014627	-0.0780287	0.086843	T23.WT/T5.KO;T23.WT/T23.KO	4.47965	0	Q6QD59	Vesicle transport protein SEC20 OS=Mus musculus OX=10090 GN=Bnip1 PE=1 SV=1	Bnip1
-1.52905	-1.22252	-1.26782	-1.48947	-2.30578	-2.39887	-2.41811	-2.36894	-1.03104	-1.73114	-1.2423	-2.18726	-1.91909	-2.12301	-2.29469	-2.03502	T5.WT/T23.WT;T23.WT/T5.KO	3.00309	2.4369e-05	O55003	BCL2/adenovirus E1B 19 kDa protein-interacting protein 3 OS=Mus musculus OX=10090 GN=Bnip3 PE=1 SV=1	Bnip3
1.65556	1.59823	1.59512	1.52776	1.55487	1.62137	1.34847	1.62685	1.31163	1.42418	1.21714	1.08156	1.00364	0.992667	0.947567	0.885368	T5.WT/T23.KO	5.23042	0	E9Q705	BolA-like protein 3 OS=Mus musculus OX=10090 GN=Bola3 PE=1 SV=1	Bola3
3.6943	3.66637	3.50939	3.57455	3.69923	3.78704	3.65628	3.8382	3.00859	3.03374	2.8772	2.55964	3.13114	3.03868	2.91538	2.85606	T5.WT/T5.KO;T5.WT/T23.KO;T23.WT/T5.KO;T23.WT/T23.KO	5.81353	0	Q8R164	Valacyclovir hydrolase OS=Mus musculus OX=10090 GN=Bphl PE=1 SV=1	Bphl
-1.97249	-1.5994	-1.84793	-1.78767	-2.13299	-2.18097	-2.18638	-2.0464	-2.15918	-2.32796	-2.39686	-2.68696	-2.45882	-2.38808	-2.62178	-2.73046	T5.WT/T5.KO;T5.WT/T23.KO	3.88505	6.18557e-06	Q80X83	BPI fold-containing family A member 3 OS=Mus musculus OX=10090 GN=Bpifa3 PE=2 SV=1	Bpifa3
-0.481339	-0.325817	-0.640833	-0.48849	-0.163197	-0.158891	-0.463912	-0.225459	-0.850296	-0.713981	-0.717187	-0.328508	-0.535112	-0.968456	-1.24968	-0.779974	T23.WT/T23.KO	2.09534	0.000507602	Q9Z0S1	3'(2'),5'-bisphosphate nucleotidase 1 OS=Mus musculus OX=10090 GN=Bpnt1 PE=1 SV=2	Bpnt1
-0.249069	-0.44024	-0.338327	-0.328898	0.403682	0.355084	0.409018	0.304629	-0.269565	-0.285317	-0.265514	-0.150818	0.247256	0.110631	0.180243	0.105141	T5.WT/T23.WT;T23.WT/T5.KO	8.17381	0	P46737	Lys-63-specific deubiquitinase BRCC36 OS=Mus musculus OX=10090 GN=Brcc3 PE=1 SV=1	Brcc3
-3.28157	-3.5193	-3.22161	-3.61802	-4.06102	-4.1569	-3.95471	-4.12958	-2.98021	-3.06035	-2.98766	-2.87584	-3.43235	-3.55342	-3.36737	-3.07884	T5.WT/T23.WT;T23.WT/T5.KO;T23.WT/T23.KO	5.61678	0	Q8BXV2	BRI3-binding protein OS=Mus musculus OX=10090 GN=Bri3bp PE=1 SV=1	Bri3bp
-0.972491	-0.765069	-0.867426	-0.850224	-1.96278	-2.13323	-1.86818	-2.25134	-0.188265	-0.622668	-0.648288	-0.889455	-1.51154	-1.63467	-1.57938	-1.37987	T5.WT/T23.WT;T5.WT/T23.KO;T23.WT/T5.KO;T5.KO/T23.KO	6.43394	0	Q9Z2E9	Seipin OS=Mus musculus OX=10090 GN=Bscl2 PE=1 SV=2	Bscl2
-0.245599	-0.17703	-0.136361	-0.182845	-0.115912	-0.073813	-0.132707	-0.142612	-0.805364	-0.749425	-0.732547	-0.665327	-0.331833	-0.185515	-0.800961	-0.174917	T23.WT/T5.KO	3.41127	3.15746e-05	Q80Y55	BSD domain-containing protein 1 OS=Mus musculus OX=10090 GN=Bsdc1 PE=1 SV=1	Bsdc1
1.96916	2.03112	1.79864	1.71962	1.3111	1.00771	1.32213	1.23655	1.55775	1.23205	1.52963	1.67651	1.60886	1.72474	1.52324	1.90659	T5.WT/T23.WT	3.20392	4.71698e-05	K3W4Q8	Basigin OS=Mus musculus OX=10090 GN=Bsg PE=1 SV=1	Bsg
-1.14277	-0.705594	-0.835877	-1.04162	-1.51035	-1.24296	-1.2616	-1.43956	0.111162	-0.181741	0.150719	-0.135412	-0.361963	-0.379682	-0.244699	-0.141345	T5.WT/T5.KO;T5.WT/T23.KO;T23.WT/T5.KO;T23.WT/T23.KO	6.8432	0	Q8R2Q8	Bone marrow stromal antigen 2 OS=Mus musculus OX=10090 GN=Bst2 PE=1 SV=1	Bst2
0.926154	0.947404	0.826582	0.748875	0.890047	1.02914	0.950861	0.93976	0.204434	0.028182	-0.0169153	0.0579081	0.122237	0.181484	-0.209788	-0.211029	T5.WT/T5.KO;T5.WT/T23.KO;T23.WT/T5.KO;T23.WT/T23.KO	6.96804	0	A0A0R4J131	Biotinidase OS=Mus musculus OX=10090 GN=Btd PE=1 SV=1	Btd
1.05027	1.28647	0.974561	1.2036	0.812897	0.841772	0.73717	0.893268	0.108555	-0.10204	0.0623589	0.522634	0.710359	0.704957	0.00139713	0.789842	T5.WT/T5.KO;T23.WT/T5.KO	3.19704	1.62822e-05	Q9CQH7	Transcription factor BTF3 homolog 4 OS=Mus musculus OX=10090 GN=Btf3l4 PE=1 SV=1	Btf3l4
0.621051	0.843459	0.746683	0.47596	-0.00756073	-0.230343	0.314342	-0.134778	0.538516	0.187573	0.224919	0.322584	0.249812	0.296009	0.444785	0.46639	T5.WT/T23.WT	2.98106	7.86642e-05	Q8BJE2	Butyrophilin-like protein 9 OS=Mus musculus OX=10090 GN=Btnl9 PE=1 SV=1	Btnl9
-2.03701	-2.23709	-1.70955	-2.32193	-2.52197	-2.03248	-2.23128	-2.36588	-1.00258	-0.98584	-0.998231	-1.05862	-1.75019	-1.77581	-1.58217	-1.53906	T5.WT/T5.KO;T23.WT/T5.KO;T23.WT/T23.KO;T5.KO/T23.KO	5.69397	0	P98086	Complement C1q subcomponent subunit A OS=Mus musculus OX=10090 GN=C1qa PE=1 SV=2	C1qa
-3.29585	-4.53722	-3.39467	-3.68798	-3.5054	-3.27282	-3.04465	-2.94018	-1.91689	-2.21439	-1.98416	-2.54371	-2.599	-2.40348	-2.84465	-2.61077	T5.WT/T5.KO;T5.WT/T23.KO;T23.WT/T5.KO	3.63891	2.45549e-06	P14106	Complement C1q subcomponent subunit B OS=Mus musculus OX=10090 GN=C1qb PE=1 SV=2	C1qb
1.47857	1.56686	1.64844	1.4543	1.34529	1.35694	1.20638	1.4653	2.18755	2.34516	2.22388	2.23291	1.88053	1.56898	1.73752	1.5972	T5.WT/T5.KO;T23.WT/T5.KO	6.53788	0	Q8R5L1	Complement component 1 Q subcomponent-binding protein, mitochondrial OS=Mus musculus OX=10090 GN=C1qbp PE=1 SV=1	C1qbp
-3.37705	-3.51042	-2.81917	-3.70601	-3.7256	-3.24436	-3.33838	-3.56904	-2.06791	-2.46025	-2.26764	-2.22897	-3.13156	-2.63104	-2.51671	-2.77096	T5.WT/T5.KO;T23.WT/T5.KO	3.94505	0	Q02105	Complement C1q subcomponent subunit C OS=Mus musculus OX=10090 GN=C1qc PE=1 SV=2	C1qc
-1.14277	-1.69676	-0.884704	-1.82907	-0.368799	-0.101619	-0.0112915	0.2358	-1.08074	-1.36837	-1.08101	-1.91553	-0.259516	-0.294684	0.19985	-0.174068	T5.WT/T23.WT;T5.WT/T23.KO;T23.WT/T5.KO;T5.KO/T23.KO	4.07812	0	P08607	C4b-binding protein OS=Mus musculus OX=10090 GN=C4bpa PE=1 SV=3	C4bpa
1.18044	0.561867	1.10095	0.6141	1.31483	1.37563	1.39314	1.57703	0.607522	0.215652	0.647322	0.354386	1.20809	1.28836	1.58961	1.35818	T23.WT/T5.KO;T5.KO/T23.KO	3.97106	2.42277e-06	D3YXF5	Complement component 7 OS=Mus musculus OX=10090 GN=C7 PE=1 SV=2	C7
2.89072	3.04361	3.23711	2.60201	2.69018	2.67394	2.52076	3.15656	1.96392	2.13521	1.99867	2.27666	2.17336	2.28537	2.6399	2.56107	T5.WT/T5.KO;T23.WT/T5.KO	2.94096	4.16834e-05	P13634	Carbonic anhydrase 1 OS=Mus musculus OX=10090 GN=Ca1 PE=1 SV=4	Ca1
3.75948	3.22608	3.88596	3.51468	5.03765	5.05694	5.21535	5.00771	3.11658	3.11552	3.09913	2.96837	3.32247	3.58988	4.20403	3.29788	T5.WT/T23.WT;T23.WT/T5.KO;T23.WT/T23.KO	5.97971	0	P16015	Carbonic anhydrase 3 OS=Mus musculus OX=10090 GN=Ca3 PE=1 SV=3	Ca3
1.3411	1.46024	1.28274	1.50883	1.40828	1.36643	1.31886	1.072	-0.0891929	0.215181	0.0787945	0.308406	-0.213712	0.345665	0.182709	-0.158873	T5.WT/T5.KO;T5.WT/T23.KO;T23.WT/T5.KO;T23.WT/T23.KO	6.87692	0	Q9QZA0	Carbonic anhydrase 5B, mitochondrial OS=Mus musculus OX=10090 GN=Ca5b PE=1 SV=2	Ca5b
1.52705	1.43777	1.37403	1.5222	1.45388	1.50089	1.27538	1.46594	0.743934	0.800458	0.762929	0.948839	1.29631	1.39567	1.40311	1.38348	T5.WT/T5.KO;T23.WT/T5.KO	6.59796	0	Q9CXW3	Calcyclin-binding protein OS=Mus musculus OX=10090 GN=Cacybp PE=1 SV=1	Cacybp
0.698303	0.964618	0.779959	0.81518	0.844254	0.814981	0.853496	0.803029	1.59237	1.6753	1.78685	1.86909	1.34208	1.19126	1.23016	1.41089	T5.WT/T5.KO;T23.WT/T5.KO	7.48501	0	E9QAI5	CAD protein OS=Mus musculus OX=10090 GN=Cad PE=1 SV=1	Cad
2.57506	2.99806	2.8427	2.92947	2.44187	2.43424	2.03173	2.45668	3.326	3.02704	3.09017	3.43354	2.67579	2.65641	2.91173	2.75784	T23.WT/T5.KO	3.80426	6.28272e-06	O35887	Calumenin OS=Mus musculus OX=10090 GN=Calu PE=1 SV=1	Calu
-4.96963	-6.33558	-4.22161	-4.26401	-2.4191	-2.40831	-2.96266	-3.63381	-3.19953	-2.73843	-2.11415	-3.40468	-2.57709	-2.80823	-2.09236	-3.33553	T5.WT/T23.WT;T5.WT/T5.KO;T5.WT/T23.KO	2.79711	1.13852e-05	Q5SVI9	Calcium/calmodulin-dependent protein kinase type II subunit beta OS=Mus musculus OX=10090 GN=Camk2b PE=1 SV=1	Camk2b
1.21391	0.793251	0.94203	0.984271	1.77662	1.90236	1.87526	1.67778	1.255	1.45804	1.45782	1.21286	1.65704	1.74339	1.65411	1.66779	T5.WT/T23.WT;T5.WT/T23.KO	5.5954	0	E9Q1W0	Calcium/calmodulin-dependent protein kinase type II subunit delta OS=Mus musculus OX=10090 GN=Camk2d PE=1 SV=2	Camk2d
-0.72411	-0.961301	-0.469046	-0.395929	0.116414	-0.0137429	-0.359871	-0.474556	-0.386032	-0.279991	0.0792131	-0.385793	0.0571675	0.0194714	0.138097	-0.0258036	T5.WT/T23.KO	2.14434	0.000419723	Q923T9	Calcium/calmodulin-dependent protein kinase type II subunit gamma OS=Mus musculus OX=10090 GN=Camk2g PE=1 SV=1	Camk2g
-4.19202	-4.21529	-4.85765	-3.62658	-4.0134	-3.97758	-4.35398	-4.09877	-5.2125	-5.48149	-5.38525	-4.87283	-4.00426	-4.13838	-4.81483	-3.87196	T5.WT/T5.KO;T23.WT/T5.KO;T5.KO/T23.KO	2.57647	5.83269e-05	Q8C078	Calcium/calmodulin-dependent protein kinase kinase 2 OS=Mus musculus OX=10090 GN=Camkk2 PE=1 SV=2	Camkk2
-1.99562	-2.33167	-2.13046	-2.00209	-1.82281	-1.92469	-1.8813	-1.6283	-2.51876	-2.40703	-2.8633	-2.86983	-2.1289	-2.07784	-2.25412	-2.37011	T23.WT/T5.KO	3.91525	6.43087e-06	H7BX08	Calmodulin-regulated spectrin-associated protein 2 OS=Mus musculus OX=10090 GN=Camsap2 PE=1 SV=1	Camsap2
3.35159	3.36032	3.32629	3.2097	2.40335	2.3065	2.52973	2.41526	3.42229	3.22949	3.14107	2.91213	2.93619	2.90179	2.89835	3.11046	T5.WT/T23.WT;T23.WT/T5.KO	5.59778	0	P35564	Calnexin OS=Mus musculus OX=10090 GN=Canx PE=1 SV=1	Canx
-0.326686	-0.499397	-0.176074	-0.480707	-0.129174	-0.0355201	-0.145655	-0.186474	1.09852	1.09453	1.01519	1.01022	0.382478	0.930167	0.803889	0.786357	T5.WT/T5.KO;T5.WT/T23.KO;T23.WT/T5.KO;T23.WT/T23.KO	7.64791	0	Q99LB4	Capping protein (Actin filament), gelsolin-like OS=Mus musculus OX=10090 GN=Capg PE=1 SV=1	Capg
1.94905	1.94175	1.72447	1.97156	2.41057	2.54751	2.37059	2.50845	1.79994	1.95087	1.83788	1.753	2.07053	2.17839	2.01206	2.08525	T23.WT/T5.KO	5.76524	0	A0A0R4IZW8	Calpain small subunit 1 OS=Mus musculus OX=10090 GN=Capns1 PE=1 SV=1	Capns1
1.54068	1.32201	1.42651	1.34277	2.19744	2.32228	2.4946	2.44257	1.13185	1.25586	0.916183	1.0587	1.92184	2.34175	2.04043	2.00282	T5.WT/T23.WT;T5.WT/T23.KO;T23.WT/T5.KO;T5.KO/T23.KO	7.07219	0	Q9CR86	Calcium-regulated heat stable protein 1 OS=Mus musculus OX=10090 GN=Carhsp1 PE=1 SV=1	Carhsp1
0.853185	0.876833	0.851392	0.854164	0.597477	0.6689	0.506524	0.512616	1.17712	1.27407	1.27296	1.39208	0.981661	0.735502	1.08834	0.897129	T23.WT/T5.KO	5.65103	0	Q9ER72	Cysteine--tRNA ligase, cytoplasmic OS=Mus musculus OX=10090 GN=Cars PE=1 SV=2	Cars
0.569287	0.361232	0.278307	0.172781	-0.385373	-0.37092	-0.256099	-0.204809	-0.671664	-0.690826	-0.70127	-0.854165	-0.515875	-0.479761	-0.539552	-0.582332	T5.WT/T23.WT;T5.WT/T5.KO;T5.WT/T23.KO	7.40195	0	Q8BYM8	Probable cysteine--tRNA ligase, mitochondrial OS=Mus musculus OX=10090 GN=Cars2 PE=1 SV=2	Cars2
-1.73745	-1.53497	-1.93782	-1.66796	-1.47284	-1.46629	-1.69266	-1.54808	-0.79638	-0.568095	-0.655241	-0.681687	-1.65912	-1.8456	-1.86657	-1.79425	T5.WT/T5.KO;T23.WT/T5.KO;T5.KO/T23.KO	7.30784	0	O08738	Caspase-6 OS=Mus musculus OX=10090 GN=Casp6 PE=1 SV=1	Casp6
0.089268	-0.286446	-0.183692	-0.302076	-0.0310769	0.0871134	0.219614	-0.0293517	0.65295	0.69047	0.68249	0.300432	0.455173	0.467469	0.496568	0.490683	T5.WT/T5.KO;T5.WT/T23.KO	4.63932	0	O89110	Caspase-8 OS=Mus musculus OX=10090 GN=Casp8 PE=1 SV=1	Casp8
3.74091	3.9469	3.90611	3.84718	4.09658	4.12717	4.38705	4.41632	5.73537	5.64683	5.62759	4.83541	4.09495	4.21309	3.92348	4.10212	T5.WT/T5.KO;T23.WT/T5.KO;T5.KO/T23.KO	5.56106	0	P24270	Catalase OS=Mus musculus OX=10090 GN=Cat PE=1 SV=4	Cat
2.56398	2.87778	2.85688	2.5802	2.72868	2.5371	2.70672	2.5462	2.3031	2.06187	2.02359	2.12689	2.62293	2.96168	2.63421	2.99284	T5.WT/T5.KO;T5.KO/T23.KO	3.68007	1.12729e-05	P49817	Caveolin-1 OS=Mus musculus OX=10090 GN=Cav1 PE=1 SV=1	Cav1
0.41449	0.702142	0.531419	0.265928	0.664521	0.399943	0.494963	0.223155	0.275482	-0.136519	-0.1027	-0.239107	0.581516	0.804468	0.526638	0.80671	T5.KO/T23.KO	3.03258	5.56845e-05	Q9WVC3	Caveolin-2 OS=Mus musculus OX=10090 GN=Cav2 PE=1 SV=1	Cav2
3.60624	3.91121	3.61973	3.66432	4.13591	4.19787	4.16737	4.29663	3.13617	3.03828	2.99012	3.42428	3.63701	3.93044	3.70141	3.86031	T23.WT/T5.KO;T5.KO/T23.KO	5.5979	0	O54724	Caveolae-associated protein 1 OS=Mus musculus OX=10090 GN=Cavin1 PE=1 SV=1	Cavin1
2.0638	2.10303	1.92372	1.96249	2.07392	2.20994	2.2555	2.33444	3.17203	3.36798	3.31603	3.52509	3.37213	2.75106	3.48413	2.89784	T5.WT/T5.KO;T5.WT/T23.KO;T23.WT/T5.KO;T23.WT/T23.KO	5.87953	0	P48758	Carbonyl reductase [NADPH] 1 OS=Mus musculus OX=10090 GN=Cbr1 PE=1 SV=3	Cbr1
0.137903	-1.15351	-0.274308	-0.765048	-0.110892	0.276746	0.0288496	-0.0251217	0.416677	0.978496	0.801272	0.155814	-0.271197	-0.0803115	0.388941	-0.140515	T5.WT/T5.KO	1.94687	0.000329758	P08074	Carbonyl reductase [NADPH] 2 OS=Mus musculus OX=10090 GN=Cbr2 PE=1 SV=1	Cbr2
-0.241273	-0.374324	-0.133408	-0.376844	0.435771	0.584169	0.692632	0.640984	3.17531	3.34522	3.98672	4.12694	4.0183	2.92409	4.40341	3.5384	T5.WT/T5.KO;T5.WT/T23.KO;T23.WT/T5.KO;T23.WT/T23.KO	8.15713	0	Q8K354	Carbonyl reductase [NADPH] 3 OS=Mus musculus OX=10090 GN=Cbr3 PE=1 SV=1	Cbr3
2.76024	2.95133	2.58496	2.71242	2.62331	2.64628	2.62571	2.89558	2.09007	2.2374	2.07785	2.1411	2.33908	2.12532	2.07624	2.01124	T5.WT/T5.KO;T5.WT/T23.KO	4.97766	0	Q91VT4	Carbonyl reductase family member 4 OS=Mus musculus OX=10090 GN=Cbr4 PE=1 SV=2	Cbr4
-4.39232	-5.43288	-5.48214	-5.9745	-4.68028	-3.95896	-4.64232	-4.56202	-4.37809	-4.45724	-4.87624	-4.87283	-4.10519	-4.19085	-4.28331	-4.1505	T5.WT/T23.KO	1.99342	0.000268423	Q8K1A6	Coiled-coil and C2 domain-containing protein 1A OS=Mus musculus OX=10090 GN=Cc2d1a PE=1 SV=2	Cc2d1a
-3.99271	-4.15871	-3.7817	-3.92086	-3.65814	-3.55786	-3.90791	-3.99113	-4.53226	-5.11621	-4.55171	-4.65044	-4.04379	-3.95478	-3.49816	-3.33553	T5.WT/T5.KO;T23.WT/T5.KO;T5.KO/T23.KO	3.35989	9.87167e-06	Q3UHY7	Coiled-coil domain-containing protein 32 OS=Mus musculus OX=10090 GN=Ccdc32 PE=1 SV=1	Ccdc32
-1.68952	-2.4972	-1.55732	-1.89736	-1.25921	-1.17022	-1.39641	-1.11409	-1.61313	-1.43932	-1.63999	-1.6287	-1.23786	-1.17623	-0.884522	-1.19975	T5.WT/T23.WT;T5.WT/T23.KO	2.68942	9.3945e-05	F6UK66	Coiled-coil domain-containing protein 50 (Fragment) OS=Mus musculus OX=10090 GN=Ccdc50 PE=1 SV=1	Ccdc50
1.77377	2.02464	1.86604	1.67655	1.06577	0.988057	1.26563	1.17617	1.62586	1.5286	1.79886	1.7502	1.12	0.955433	1.11031	1.08472	T5.WT/T23.WT;T5.WT/T23.KO;T5.KO/T23.KO	5.89405	0	Q3URS9	Mitochondrial potassium channel OS=Mus musculus OX=10090 GN=Ccdc51 PE=1 SV=1	Ccdc51
1.15047	0.913993	0.924778	0.919581	1.40478	1.41161	1.49242	1.71654	1.23781	1.51334	1.49927	1.33125	1.7059	1.68853	1.65011	1.57591	T5.WT/T23.KO	4.65786	2.41692e-06	Q8R3Q6	Coiled-coil domain-containing protein 58 OS=Mus musculus OX=10090 GN=Ccdc58 PE=1 SV=1	Ccdc58
0.681996	0.529409	0.536992	0.44718	-0.142559	-0.187049	-0.131025	0.0575418	-0.000234127	-0.190458	-0.251223	-0.523511	-0.102576	-0.255039	-0.28274	-0.115853	T5.WT/T23.WT;T5.WT/T5.KO;T5.WT/T23.KO	4.99032	0	Q3TCJ8	Coiled-coil domain-containing protein 69 OS=Mus musculus OX=10090 GN=Ccdc69 PE=1 SV=1	Ccdc69
0.668264	0.912756	0.829991	0.623156	0.304772	0.281157	0.437987	0.506785	1.00655	1.10373	0.993791	0.946712	0.82829	0.670078	0.758611	0.769688	T23.WT/T5.KO	4.96458	2.44648e-06	Q8C3X2	Coiled-coil domain-containing protein 90B, mitochondrial OS=Mus musculus OX=10090 GN=Ccdc90b PE=1 SV=1	Ccdc90b
-4.48747	-4.66932	-4.59136	-5.04162	-4.3733	-3.8181	-4.14962	-3.98173	-5.07975	-5.02428	-5.16286	-4.75735	-5.19134	-4.87535	-4.66545	-5.3508	T23.WT/T5.KO;T23.WT/T23.KO	3.33208	1.15551e-05	E0CXR5	Cerebral cavernous malformations protein 2 homolog (Fragment) OS=Mus musculus OX=10090 GN=Ccm2 PE=1 SV=1	Ccm2
-0.511235	-0.404847	-0.538644	-0.681274	-0.530321	-0.677359	-0.543639	-0.672036	-1.16548	-1.27535	-1.06703	-1.32131	-0.935262	-0.945736	-0.91583	-1.1339	T5.WT/T5.KO;T23.WT/T5.KO	5.67487	0	Q8BGU5	Cyclin-Y OS=Mus musculus OX=10090 GN=Ccny PE=1 SV=1	Ccny
-1.56969	-1.5193	-1.58127	-1.62229	-1.30865	-1.35867	-0.831326	-1.50537	-1.68366	-1.30209	-1.66503	-1.75874	-0.342577	-0.502792	-0.630405	-0.524926	T5.WT/T23.KO;T23.WT/T23.KO;T5.KO/T23.KO	5.09138	0	O35566	CD151 antigen OS=Mus musculus OX=10090 GN=Cd151 PE=1 SV=2	Cd151
0.0516851	0.328206	0.168318	0.0718784	-0.564229	-0.580806	-0.229482	-0.255581	-0.0916877	-0.000547409	0.0904799	-0.326448	-0.71586	-0.247378	-0.698344	-0.576712	T5.WT/T23.KO	3.28629	3.05603e-05	P11609	Antigen-presenting glycoprotein CD1d1 OS=Mus musculus OX=10090 GN=Cd1d1 PE=1 SV=3	Cd1d1
-1.47726	-1.24628	-1.34429	-1.48362	-1.28584	-1.19044	-0.780386	-1.17974	-1.61888	-1.70236	-1.93256	-1.87133	-1.11436	-1.01028	-0.984242	-1.10449	T23.WT/T5.KO;T5.KO/T23.KO	4.22932	4.56361e-06	Q80VX2	CD200 antigen OS=Mus musculus OX=10090 GN=Cd200 PE=1 SV=1	Cd200
-4.69898	-4.38341	-3.94816	-4.91037	-5.05137	-5.43701	-5.07019	-4.75667	-3.11181	-3.15468	-3.11607	-3.07236	-3.69015	-3.42217	-3.62465	-3.43778	T5.WT/T5.KO;T5.WT/T23.KO;T23.WT/T5.KO;T23.WT/T23.KO	6.16599	0	A2APM3	CD44 antigen OS=Mus musculus OX=10090 GN=Cd44 PE=1 SV=1	Cd44
-5.85944	-5.18672	-5.45239	-4.91037	-5.88787	-5.8181	-6.25305	-6.11924	-3.91512	-4.34177	-3.60457	-2.84898	-4.98489	-4.89262	-4.6075	-4.53035	T5.WT/T5.KO;T23.WT/T5.KO;T23.WT/T23.KO	4.66518	0	A0A1W2P8C6	Tetraspanin (Fragment) OS=Mus musculus OX=10090 GN=Cd63 PE=1 SV=1	Cd63
-4.10142	-3.68922	-3.49724	-4.27743	-4.10028	-3.62965	-3.93894	-3.9724	-2.7141	-2.79428	-3.22357	-3.3917	-3.43235	-4.05821	-3.34352	-3.42157	T5.WT/T5.KO;T23.WT/T5.KO	2.24225	0.000183256	P04441	H-2 class II histocompatibility antigen gamma chain OS=Mus musculus OX=10090 GN=Cd74 PE=1 SV=3	Cd74
-0.065027	-0.261094	-0.206787	-0.37504	-0.188755	-0.210253	-0.0180054	-0.386658	-0.643563	-0.463268	-0.904128	-0.872829	0.580704	0.441851	0.47326	0.360814	T5.WT/T23.KO;T23.WT/T23.KO;T5.KO/T23.KO	5.90217	0	P35762	CD81 antigen OS=Mus musculus OX=10090 GN=Cd81 PE=1 SV=2	Cd81
-1.60483	-1.76111	-1.70078	-2.13931	-2.2972	-2.43701	-2.05949	-2.53427	-2.31375	-2.74208	-2.55172	-2.17795	-2.23072	-2.17227	-2.28331	-2.496	T5.WT/T5.KO	2.30635	0.000284644	P40237	CD82 antigen OS=Mus musculus OX=10090 GN=Cd82 PE=1 SV=1	Cd82
-5.13955	-3.61371	-6.67478	-6.31846	-3.3673	-2.91345	-1.31022	-3.2096	-3.67465	-2.96753	-3.97022	-5.94683	-1.52546	-1.8393	-2.06676	-1.69837	T5.WT/T23.KO	2.71321	1.14504e-05	P40240	CD9 antigen OS=Mus musculus OX=10090 GN=Cd9 PE=1 SV=2	Cd9
-1.89978	-1.69676	-1.90723	-1.52905	-0.901896	-0.781861	-1.06162	-0.972395	-1.72801	-1.48915	-1.64137	-1.39063	-0.978894	-1.12811	-1.41752	-0.808672	T5.WT/T23.WT;T5.WT/T23.KO;T23.WT/T5.KO	4.00486	4.58453e-06	Q8CII2	Cell division cycle protein 123 homolog OS=Mus musculus OX=10090 GN=Cdc123 PE=1 SV=2	Cdc123
-3.74723	-3.47544	-4.12458	-3.66134	-4.31441	-4.55786	-4.47382	-4.80558	-4.33016	-4.25561	-4.1008	-4.21748	-4.78745	-4.36077	-4.12858	-4.38182	T5.WT/T23.WT;T5.WT/T23.KO	2.7654	7.72947e-05	A2A6Q5	Cell division cycle protein 27 homolog OS=Mus musculus OX=10090 GN=Cdc27 PE=1 SV=1	Cdc27
2.47608	2.00948	2.06941	1.90684	2.34563	2.39486	2.80545	2.53089	2.56696	2.8616	2.49386	2.00031	3.03918	3.0147	2.90384	3.0548	T5.WT/T23.KO	2.66077	9.51336e-05	P60766	Cell division control protein 42 homolog OS=Mus musculus OX=10090 GN=Cdc42 PE=1 SV=2	Cdc42
-1.70373	-1.82023	-1.67049	-1.91037	-1.87292	-1.64817	-1.52586	-1.53599	-3.29752	-3.29267	-3.54137	-3.45779	-3.43235	-3.22327	-3.52473	-3.35849	T5.WT/T5.KO;T5.WT/T23.KO;T23.WT/T5.KO;T23.WT/T23.KO	9.99513	0	D3YYN8	Non-specific serine/threonine protein kinase OS=Mus musculus OX=10090 GN=Cdc42bpa PE=1 SV=1	Cdc42bpa
-0.986903	-0.910779	-1.0841	-0.938078	-1.39449	-1.57548	-1.56768	-1.53944	-1.41012	-1.48149	-1.44304	-1.27391	-1.92139	-1.65112	-1.37702	-1.66698	T5.WT/T23.KO	4.15314	6.31912e-06	Q91W92	Cdc42 effector protein 1 OS=Mus musculus OX=10090 GN=Cdc42ep1 PE=1 SV=1	Cdc42ep1
-2.12673	-1.69173	-2.01182	-1.94208	-2.79235	-3.07946	-2.95075	-2.8605	-2.39772	-2.67065	-2.27619	-2.59484	-2.83433	-2.77982	-2.89922	-2.39363	T5.WT/T23.WT;T5.WT/T23.KO	4.38696	0	A0A0U1RP13	CDP-diacylglycerol--inositol 3-phosphatidyltransferase OS=Mus musculus OX=10090 GN=Cdipt PE=1 SV=1	Cdipt
-1.93848	-1.8876	-1.97699	-2.0647	-2.42221	-2.60774	-2.50831	-2.48034	-2.50539	-2.70592	-2.63174	-2.88794	-3.04379	-3.25644	-2.92376	-2.95702	T5.WT/T5.KO;T5.WT/T23.KO	6.5223	0	Q8K0D0	Cyclin-dependent kinase 17 OS=Mus musculus OX=10090 GN=Cdk17 PE=1 SV=2	Cdk17
-1.37895	-1.30264	-1.86497	-1.63735	-2.27176	-2.32252	-2.91176	-2.60827	-1.2366	-1.37829	-1.12666	-1.32439	-1.81925	-1.65849	-1.65075	-1.57447	T5.WT/T23.WT;T23.WT/T5.KO;T23.WT/T23.KO	4.88878	0	P97377	Cyclin-dependent kinase 2 OS=Mus musculus OX=10090 GN=Cdk2 PE=1 SV=2	Cdk2
-0.32852	-0.472206	-0.354571	-0.44904	0.220154	0.0965986	-0.0257912	0.0118117	-0.444798	-0.620142	-0.464252	-0.51469	0.0507307	0.112256	0.254779	-0.132248	T23.WT/T5.KO	5.23366	0	P46414	Cyclin-dependent kinase inhibitor 1B OS=Mus musculus OX=10090 GN=Cdkn1b PE=1 SV=2	Cdkn1b
1.03751	1.189	1.14692	1.19937	1.62068	1.73202	1.80179	1.90123	1.16922	1.09709	1.05364	1.06655	1.31572	1.39945	1.28722	1.21712	T5.WT/T23.WT;T23.WT/T5.KO	6.48766	0	Q60772	Cyclin-dependent kinase 4 inhibitor C OS=Mus musculus OX=10090 GN=Cdkn2c PE=1 SV=1	Cdkn2c
-1.44507	-2.17615	-1.67049	-1.52104	-0.455232	-0.277138	-0.763798	-0.753664	-1.66273	-1.62267	-1.24649	-1.96754	-0.343347	-0.60856	-0.351231	-0.509853	T5.WT/T23.WT;T5.WT/T23.KO;T23.WT/T5.KO;T5.KO/T23.KO	4.86904	0	Q8CC36	Cerebral dopamine neurotrophic factor OS=Mus musculus OX=10090 GN=Cdnf PE=1 SV=1	Cdnf
-3.04604	-3.20809	-2.90723	-3.14853	-2.35241	-2.07194	-1.7414	-1.43634	-3.17392	-2.67763	-2.62626	-3.12867	-2.22503	-1.6548	-1.47985	-1.92811	T5.WT/T23.WT;T5.WT/T23.KO;T23.WT/T5.KO;T5.KO/T23.KO	4.10806	0	A0A3Q4L347	Cysteine dioxygenase OS=Mus musculus OX=10090 GN=Cdo1 PE=1 SV=1	Cdo1
-1.9869	-2.02626	-1.8847	-1.98547	-2.69523	-2.98227	-2.82951	-3.07359	-2.07777	-2.24779	-2.40621	-2.53655	-2.30082	-2.33397	-2.39407	-2.20842	T5.WT/T23.WT;T23.WT/T23.KO	5.17736	0	Q99L43	Phosphatidate cytidylyltransferase 2 OS=Mus musculus OX=10090 GN=Cds2 PE=1 SV=1	Cds2
-1.36948	-1.49064	-1.43229	-1.45094	-0.747835	-0.804533	-0.470981	-0.636573	-1.35273	-1.46932	-1.44424	-1.39818	-1.06016	-0.847704	-0.782408	-1.06776	T5.WT/T23.WT;T23.WT/T5.KO	6.19457	0	P53566	CCAAT/enhancer-binding protein alpha OS=Mus musculus OX=10090 GN=Cebpa PE=1 SV=2	Cebpa
0.319296	0.704527	0.411166	0.419897	-1.42066	-1.76458	-1.85332	-1.80351	0.165256	0.110078	0.243355	0.167917	-0.780127	-0.953647	-1.0056	-0.661023	T5.WT/T23.WT;T5.WT/T23.KO;T23.WT/T5.KO;T23.WT/T23.KO;T5.KO/T23.KO	9.32416	0	Q9JKC6	Cell cycle exit and neuronal differentiation protein 1 OS=Mus musculus OX=10090 GN=Cend1 PE=1 SV=1	Cend1
2.25935	2.26093	1.99714	2.25475	3.41574	3.33271	3.40801	3.54193	1.4876	1.54819	1.3588	1.22643	2.33728	2.57832	1.90004	2.49842	T5.WT/T23.WT;T5.WT/T5.KO;T23.WT/T5.KO;T23.WT/T23.KO;T5.KO/T23.KO	7.50104	0	Q9CXS4	Centromere protein V OS=Mus musculus OX=10090 GN=Cenpv PE=1 SV=2	Cenpv
-1.98112	-2.2189	-2.34942	-2.24741	-2.87505	-3.18908	-2.49384	-3.0937	-2.30677	-2.06493	-2.34423	-2.3347	-2.20528	-2.53295	-2.50343	-2.27603	T5.WT/T23.WT;T23.WT/T5.KO	2.91323	6.54989e-05	D3Z5Y5	Choline/ethanolaminephosphotransferase 1 (Fragment) OS=Mus musculus OX=10090 GN=Cept1 PE=1 SV=1	Cept1
3.28326	3.45494	3.64204	3.2893	3.46233	3.4557	3.5882	3.57281	3.50604	3.25689	2.96795	2.81851	3.62101	3.79383	3.91886	3.74185	T5.KO/T23.KO	2.39841	0.00027776	Q91WU0	Carboxylesterase 1F OS=Mus musculus OX=10090 GN=Ces1f PE=1 SV=1	Ces1f
-2.9301	-3.08436	-3.06147	-3.13015	-3.37932	-3.16221	-3.26283	-2.94931	-3.77376	-4.06035	-4.19492	-3.8849	-3.37451	-3.46031	-3.54634	-3.39759	T5.WT/T5.KO;T23.WT/T5.KO	5.34541	0	Q8BL95	Cilia- and flagella-associated protein 298 OS=Mus musculus OX=10090 GN=Cfap298 PE=1 SV=1	Cfap298
-0.270067	-1.88187	-0.788649	-1.84397	-0.239216	-0.26137	0.181354	-0.110248	-0.731896	-0.743915	-0.65873	-1.44768	-0.0947709	0.168006	0.570601	0.117674	T5.WT/T23.KO	2.38164	7.60343e-05	P03953	Complement factor D OS=Mus musculus OX=10090 GN=Cfd PE=1 SV=1	Cfd
-0.928705	-0.816119	-0.84793	-0.938078	-0.881447	-0.705205	-0.680323	-0.26838	-0.466657	-0.524144	-0.422136	-0.251266	-0.416861	-0.356272	0.180243	-0.415539	T5.WT/T23.KO	2.27136	0.000327406	O88271	Craniofacial development protein 1 OS=Mus musculus OX=10090 GN=Cfdp1 PE=1 SV=1	Cfdp1
2.63677	1.931	2.32388	1.98128	2.7131	2.82433	2.7171	2.8947	2.39848	2.33348	2.47273	2.13233	2.96526	3.11523	3.47217	3.17801	T5.WT/T23.KO;T5.KO/T23.KO	3.9099	2.35156e-06	P06909	Complement factor H OS=Mus musculus OX=10090 GN=Cfh PE=1 SV=2	Cfh
-3.28869	-5.21529	-5.20912	-4.75211	-2.88359	-2.68977	-2.70761	-2.62281	-4.76736	-4.76422	-4.27834	-5.58989	-3.90993	-3.01028	-4.73821	-3.6386	T5.WT/T23.WT;T23.WT/T5.KO	2.65069	2.44541e-05	Q9CQA6	Coiled-coil-helix-coiled-coil-helix domain-containing protein 1 OS=Mus musculus OX=10090 GN=Chchd1 PE=1 SV=1	Chchd1
0.891511	0.420464	0.511746	0.129581	0.42501	0.509688	0.602241	0.555611	-0.461484	-0.431182	-0.491369	-0.746296	-0.977698	-0.855094	-0.837133	-1.08202	T5.WT/T5.KO;T5.WT/T23.KO;T23.WT/T5.KO;T23.WT/T23.KO	6.86797	0	Q9D1L0	Coiled-coil-helix-coiled-coil-helix domain-containing protein 2 OS=Mus musculus OX=10090 GN=Chchd2 PE=2 SV=1	Chchd2
-1.10298	-3.25182	-2.22789	-2.97998	-0.656309	-0.53528	-0.500329	-0.392095	-1.19737	-1.01541	-1.05044	-2.71632	-0.27781	-0.213738	-0.257453	-0.379866	T5.WT/T23.WT;T5.WT/T23.KO	2.72613	1.63043e-05	Q9CQP3	Coiled-coil-helix-coiled-coil-helix domain-containing protein 5 OS=Mus musculus OX=10090 GN=Chchd5 PE=1 SV=1	Chchd5
1.51483	0.831725	1.14934	0.757126	1.95193	1.98536	2.1937	2.22099	1.42141	1.4731	1.4328	0.887836	1.89579	1.98737	1.99767	1.89106	T5.WT/T23.WT;T5.WT/T23.KO;T23.WT/T5.KO	3.98519	2.53325e-06	Q91VN4	MICOS complex subunit Mic25 OS=Mus musculus OX=10090 GN=Chchd6 PE=1 SV=2	Chchd6
-0.0265524	-0.789026	-0.52988	-0.603154	0.564907	0.533713	0.83985	0.823612	-0.736575	-0.244545	-0.780392	-1.41668	-0.624061	-0.441115	-0.0344248	-0.754371	T5.WT/T23.WT;T23.WT/T5.KO;T23.WT/T23.KO	3.6078	2.39234e-06	Q8K2Q5	Coiled-coil-helix-coiled-coil-helix domain-containing protein 7 OS=Mus musculus OX=10090 GN=Chchd7 PE=1 SV=1	Chchd7
3.29023	3.48896	3.33298	3.3337	3.18882	3.05984	3.23989	3.28451	1.75105	1.71051	1.62712	1.54938	1.73593	1.81847	1.66693	1.69243	T5.WT/T5.KO;T5.WT/T23.KO;T23.WT/T5.KO;T23.WT/T23.KO	11.8961	0	Q8BJ64	Choline dehydrogenase, mitochondrial OS=Mus musculus OX=10090 GN=Chdh PE=1 SV=1	Chdh
-0.0272973	-0.208095	-0.152713	-0.232626	0.340029	0.494151	0.412095	0.49421	0.00911283	0.151565	0.0942154	-0.109506	0.216218	0.0986588	0.049469	-0.0120854	T5.WT/T23.WT	4.87787	4.56621e-06	G5E8I8	Calcium homeostasis endoplasmic reticulum protein OS=Mus musculus OX=10090 GN=Cherp PE=1 SV=2	Cherp
-0.880816	-0.870462	-1.17228	-1.26903	-1.51864	-1.23734	-1.19104	-1.43795	-0.316664	-0.199228	-0.527911	-1.02066	-1.76044	-1.80006	-1.6908	-2.42965	T5.WT/T23.KO;T23.WT/T5.KO;T5.KO/T23.KO	3.9471	0	Q922Q9	Chitinase domain-containing protein 1 OS=Mus musculus OX=10090 GN=Chid1 PE=1 SV=1	Chid1
-3.12673	-3.47544	-3.61589	-3.218	-3.49883	-3.3255	-3.24818	-3.02452	-2.72956	-2.15712	-2.62353	-2.95954	-2.70196	-3.11792	-2.89922	-2.87196	T5.WT/T5.KO	2.49812	0.000137837	Q9QXG2	Rab proteins geranylgeranyltransferase component A 1 OS=Mus musculus OX=10090 GN=Chm PE=1 SV=1	Chm
0.857629	0.839558	0.8629	0.93857	0.84102	1.0335	0.858862	0.990183	0.288207	0.27927	0.277711	0.39583	0.650475	0.874443	0.698431	0.734858	T23.WT/T5.KO	6.49201	0	Q9D7S9	Charged multivesicular body protein 5 OS=Mus musculus OX=10090 GN=Chmp5 PE=1 SV=1	Chmp5
-2.60706	-2.41206	-2.3771	-2.57595	-3.14064	-3.39887	-3.10936	-3.26553	-3.00258	-3.06493	-3.22357	-3.49895	-3.23643	-3.27898	-3.41131	-2.9985	T5.WT/T23.WT;T5.WT/T5.KO;T5.WT/T23.KO	4.16026	2.34192e-06	D3YU39	Cholinephosphotransferase 1 OS=Mus musculus OX=10090 GN=Chpt1 PE=1 SV=1	Chpt1
-1.71329	-1.60885	-1.99564	-1.87934	-2.4473	-2.39887	-2.26775	-2.29724	-2.24103	-2.19672	-2.55691	-2.50127	-2.41281	-2.59878	-2.6833	-2.51737	T5.WT/T23.KO	4.29249	4.60829e-06	Q9DCL2	Cytosolic iron-sulfur assembly component 2A OS=Mus musculus OX=10090 GN=Ciao2a PE=1 SV=1	Ciao2a
-1.35632	-1.23527	-1.27594	-1.16091	-1.46962	-1.43058	-1.57681	-1.39833	-1.5255	-1.2439	-1.53111	-1.42437	-1.75633	-1.88612	-1.87851	-1.88858	T5.WT/T23.KO	5.05129	2.442e-06	Q7TMW6	Cytosolic iron-sulfur assembly component 3 OS=Mus musculus OX=10090 GN=Ciao3 PE=1 SV=2	Ciao3
-0.29406	-0.276064	-0.220041	-0.354448	-0.831042	-0.946301	-0.602968	-0.967749	0.791564	0.71101	0.448609	0.143236	-0.561763	-0.538043	-0.703647	-0.441863	T5.WT/T5.KO;T23.WT/T5.KO;T5.KO/T23.KO	5.96759	0	O70302	Cell death activator CIDE-A OS=Mus musculus OX=10090 GN=Cidea PE=1 SV=2	Cidea
-2.37705	-2.48846	-2.55535	-2.69697	-1.51201	-1.72669	-1.45969	-1.68247	-2.40763	-2.55678	-2.45149	-1.98044	-1.63063	-1.47487	-1.53955	-1.61307	T5.WT/T23.WT;T5.WT/T23.KO;T23.WT/T5.KO;T5.KO/T23.KO	5.72189	0	P60824	Cold-inducible RNA-binding protein OS=Mus musculus OX=10090 GN=Cirbp PE=1 SV=1	Cirbp
0.774621	1.1405	0.669303	1.01659	0.318327	0.325966	0.372363	0.361582	1.47653	1.88794	1.53177	1.7931	1.69055	0.781163	1.464	0.948702	T5.WT/T5.KO;T23.WT/T5.KO;T23.WT/T23.KO	4.07068	0	Z4YKM2	CDGSH iron-sulfur domain-containing protein 3, mitochondrial OS=Mus musculus OX=10090 GN=Cisd3 PE=1 SV=1	Cisd3
0.862862	0.717338	1.08233	0.456838	0.191484	0.226803	0.356878	0.0677614	1.13782	0.842574	1.01716	1.06067	0.582328	0.84933	0.846495	0.832283	T23.WT/T5.KO	3.78905	6.1287e-06	Q8BMK4	Cytoskeleton-associated protein 4 OS=Mus musculus OX=10090 GN=Ckap4 PE=1 SV=2	Ckap4
2.24122	2.15627	1.93343	1.87914	1.49233	1.40332	1.63701	1.59108	3.66101	4.20537	3.89361	3.87858	2.19342	1.65232	2.2538	1.8426	T5.WT/T5.KO;T23.WT/T5.KO;T5.KO/T23.KO	8.08356	0	Q04447	Creatine kinase B-type OS=Mus musculus OX=10090 GN=Ckb PE=1 SV=1	Ckb
-0.608169	-0.625527	-0.744043	-0.560489	-1.07929	-1.374	-1.54662	-1.54116	-0.589658	-0.67501	-0.576579	-0.444887	-1.20248	-1.30621	-1.15636	-1.1339	T5.WT/T23.WT;T23.WT/T5.KO;T5.KO/T23.KO	5.69227	0	E9Q6L0	CLIP-associating protein 1 OS=Mus musculus OX=10090 GN=Clasp1 PE=1 SV=2	Clasp1
-2.43121	-2.56913	-2.56327	-2.38954	-3.24677	-3.53012	-3.16329	-3.13478	-2.24769	-2.63621	-2.46608	-2.42217	-2.57709	-3.03404	-2.6625	-2.74048	T5.WT/T23.WT;T23.WT/T5.KO	4.41276	0	Q8K4W8	Chloride channel protein OS=Mus musculus OX=10090 GN=Clcn3 PE=1 SV=1	Clcn3
-0.700165	-0.57028	-0.742918	-0.739285	-1.49066	-1.63519	-1.22888	-1.71324	-0.939186	-1.07873	-1.04403	-0.941303	-1.4892	-1.31056	-1.55864	-1.44801	T5.WT/T23.WT;T5.WT/T23.KO	5.56038	0	A0A3B2W4I8	H(+)/Cl(-) exchange transporter 7 OS=Mus musculus OX=10090 GN=Clcn7 PE=1 SV=1	Clcn7
1.43328	0.802632	1.29347	1.01728	1.80843	1.97284	1.88276	1.77211	1.42124	1.33609	1.36655	1.17138	1.59666	1.96999	2.08812	1.82551	T5.WT/T23.WT;T5.WT/T23.KO	3.71424	6.22084e-06	Q8CFZ6	C-type lectin domain family 3, member b OS=Mus musculus OX=10090 GN=Clec3b PE=1 SV=1	Clec3b
0.781015	0.0150664	0.0978088	0.105226	0.893174	0.920229	0.718961	0.771766	1.54785	1.8003	1.71911	1.44292	1.49386	1.12841	1.52922	1.38636	T5.WT/T5.KO;T5.WT/T23.KO;T23.WT/T5.KO	5.20105	0	Q9Z1Q5	Chloride intracellular channel protein 1 OS=Mus musculus OX=10090 GN=Clic1 PE=1 SV=3	Clic1
1.8978	1.61024	1.6572	1.58334	2.18983	2.24197	2.20261	2.26224	2.39001	2.52964	2.42976	2.48802	2.67655	2.46683	2.5456	2.68227	T5.WT/T5.KO;T5.WT/T23.KO	7.13343	0	Q9QYB1	Chloride intracellular channel protein 4 OS=Mus musculus OX=10090 GN=Clic4 PE=1 SV=3	Clic4
3.13906	3.22997	3.15411	3.03723	2.98161	3.03655	3.16879	3.25288	2.39045	2.34914	2.21609	2.09382	2.29705	2.4116	2.07999	2.24182	T5.WT/T5.KO;T5.WT/T23.KO;T23.WT/T5.KO;T23.WT/T23.KO	7.07522	0	O88696	ATP-dependent Clp protease proteolytic subunit, mitochondrial OS=Mus musculus OX=10090 GN=Clpp PE=1 SV=1	Clpp
0.0431983	0.0715907	-0.0509863	-0.0749159	-0.835176	-1.11508	-0.692665	-0.955048	0.246928	0.0983677	0.134281	-0.0302687	-0.0595264	-0.107793	-0.24194	0.0371275	T5.WT/T23.WT;T23.WT/T5.KO;T23.WT/T23.KO	6.47666	0	Q8VBZ3	Cleft lip and palate transmembrane protein 1 homolog OS=Mus musculus OX=10090 GN=Clptm1 PE=1 SV=1	Clptm1
3.73866	3.68739	3.52448	3.61852	3.3503	3.33277	3.53891	3.48004	4.14024	4.25674	4.13484	4.07899	4.02525	3.74391	3.74707	3.86997	T23.WT/T5.KO	5.59225	0	A0A0R4J140	Clustered mitochondria protein homolog OS=Mus musculus OX=10090 GN=Cluh PE=1 SV=1	Cluh
4.5287	4.65109	4.53165	4.48952	4.56464	4.64109	4.69259	4.86569	3.85527	3.76378	3.64042	3.77283	4.19757	4.29913	3.95765	4.06395	T5.WT/T5.KO;T23.WT/T5.KO	6.5863	0	Q8R4N0	Citramalyl-CoA lyase, mitochondrial OS=Mus musculus OX=10090 GN=Clybl PE=1 SV=2	Clybl
0.805057	0.836082	0.699016	0.887243	1.66763	1.72016	1.50436	1.58219	1.07557	1.18396	1.24839	1.24247	1.36372	1.48367	1.38431	1.55328	T5.WT/T23.WT;T5.WT/T23.KO	7.0508	0	Q8R1G2	Carboxymethylenebutenolidase homolog OS=Mus musculus OX=10090 GN=Cmbl PE=1 SV=1	Cmbl
1.23673	0.989085	1.07628	0.960886	1.43684	1.55613	1.63734	1.77298	0.0527015	0.328045	0.234731	-0.0513735	0.90944	1.12465	0.665611	0.856995	T5.WT/T5.KO;T23.WT/T5.KO;T23.WT/T23.KO;T5.KO/T23.KO	6.68575	0	Q9CPZ8	COX assembly mitochondrial protein homolog OS=Mus musculus OX=10090 GN=Cmc1 PE=1 SV=1	Cmc1
0.751365	0.149982	0.323608	0.0928922	1.07296	1.04738	1.08174	1.04438	1.28494	1.19811	1.1361	0.701575	1.02797	0.959351	1.30317	0.918378	T5.WT/T23.WT;T5.WT/T5.KO;T5.WT/T23.KO	3.13337	3.05473e-05	Q3U5Q7	UMP-CMP kinase 2, mitochondrial OS=Mus musculus OX=10090 GN=Cmpk2 PE=1 SV=2	Cmpk2
-0.225806	-0.231612	-0.093401	-0.149302	-0.378569	-0.40516	-0.407898	-0.622811	0.33467	0.377332	0.37408	0.7251	-0.0425348	-0.198214	0.457736	-0.0956187	T5.WT/T5.KO;T23.WT/T5.KO	3.91001	4.42723e-06	Q9DBC3	Cap-specific mRNA (nucleoside-2'-O-)-methyltransferase 1 OS=Mus musculus OX=10090 GN=Cmtr1 PE=1 SV=1	Cmtr1
-0.959641	-1.44552	-0.959881	-1.22448	-0.326722	0.0565605	0.771716	0.0762234	-0.648699	-0.258881	-0.364025	-1.14854	0.518031	0.452581	0.84416	0.293672	T5.WT/T23.WT;T5.WT/T23.KO;T5.KO/T23.KO	4.11623	0	P53996	Cellular nucleic acid-binding protein OS=Mus musculus OX=10090 GN=Cnbp PE=1 SV=2	Cnbp
-1.60928	-1.76375	-1.63874	-1.92878	-2.08052	-2.12283	-1.71263	-1.98878	-0.81358	-0.422354	-0.934254	-1.7953	-0.955146	-1.01855	-1.21357	-1.03965	T23.WT/T5.KO;T23.WT/T23.KO	2.78117	3.89452e-05	Q9CX13	Protein cornichon homolog 4 OS=Mus musculus OX=10090 GN=Cnih4 PE=2 SV=1	Cnih4
-3.83838	-4.03897	-3.89717	-3.98547	-5.32599	-5.60051	-5.03624	-5.24852	-4.16128	-4.87228	-4.59384	-4.5509	-4.40636	-4.65295	-4.93798	-4.65746	T5.WT/T23.WT;T5.WT/T23.KO;T23.WT/T5.KO;T23.WT/T23.KO	4.77276	0	Q3TWN3	Metal transporter CNNM2 OS=Mus musculus OX=10090 GN=Cnnm2 PE=1 SV=3	Cnnm2
-0.994164	-1.82023	-1.40889	-1.79008	-0.850784	-0.507116	-0.36184	-0.46225	-0.782606	-0.773548	-0.857677	-1.68828	-0.817107	-0.627419	-0.382478	-0.70817	T5.WT/T23.WT	2.28994	0.000155196	Q9DAU1	Protein canopy homolog 3 OS=Mus musculus OX=10090 GN=Cnpy3 PE=1 SV=1	Cnpy3
0.582525	0.356386	0.445642	0.261875	-0.107763	-0.25426	-0.0616236	-0.201396	-0.230541	-0.407759	-0.513941	-0.370859	0.244695	0.176833	0.400284	0.261404	T5.WT/T5.KO;T5.KO/T23.KO	6.0509	0	Q8CBC4	Consortin OS=Mus musculus OX=10090 GN=Cnst PE=1 SV=1	Cnst
-4.04001	-4.00117	-4.04473	-3.86915	-5.3733	-4.97758	-5.60452	-5.20413	-4.47902	-5.02428	-5.05595	-4.95954	-5.02389	-4.51278	-4.66545	-3.98652	T5.WT/T23.WT;T5.WT/T5.KO	3.55676	4.45931e-06	A2AMR7	Ciliary neurotrophic factor receptor subunit alpha (Fragment) OS=Mus musculus OX=10090 GN=Cntfr PE=1 SV=1	Cntfr
1.26741	1.26917	1.03717	0.972271	0.24533	0.125234	0.35168	0.303188	0.168596	0.319299	0.221507	-0.122401	-0.399129	-0.381205	-0.580774	-0.29344	T5.WT/T23.WT;T5.WT/T5.KO;T5.WT/T23.KO;T23.WT/T23.KO	7.42071	0	Q9D2R6	Cytochrome c oxidase assembly factor 3 homolog, mitochondrial OS=Mus musculus OX=10090 GN=Coa3 PE=1 SV=1	Coa3
-0.738671	-3.09096	-2.00911	-2.3324	-0.693351	-0.488642	-0.656759	-0.44036	-2.69576	-2.01762	-2.58585	-3.89708	-2.29485	-1.90791	-2.25412	-1.99549	T23.WT/T5.KO	2.5931	3.06383e-05	Q99M07	Cytochrome c oxidase assembly factor 5 OS=Mus musculus OX=10090 GN=Coa5 PE=1 SV=1	Coa5
-2.2122	-2.21529	-2.30223	-2.17969	-2.43157	-2.7208	-2.7414	-2.68247	-1.62609	-1.36837	-1.68766	-1.66598	-2.32193	-2.43477	-2.14086	-2.30176	T5.WT/T5.KO;T23.WT/T5.KO;T5.KO/T23.KO	6.41695	0	Q9Z160	Conserved oligomeric Golgi complex subunit 1 OS=Mus musculus OX=10090 GN=Cog1 PE=1 SV=3	Cog1
-0.905246	-0.794404	-0.923715	-0.890902	-1.13553	-1.03126	-0.917538	-1.07734	-0.514071	-0.399072	-0.568681	-0.59981	-1.11568	-1.10779	-1.08246	-1.1963	T5.KO/T23.KO	6.41783	0	Q8R1U1	Conserved oligomeric Golgi complex subunit 4 OS=Mus musculus OX=10090 GN=Cog4 PE=1 SV=1	Cog4
-3.74723	-3.4162	-3.83828	-3.85902	-4.0228	-4.09462	-3.76902	-3.9539	-3.17392	-3.27667	-3.3131	-3.28787	-3.77077	-3.98226	-3.74444	-3.68622	T23.WT/T5.KO	3.93606	8.00801e-06	Q8C0L8	Conserved oligomeric Golgi complex subunit 5 OS=Mus musculus OX=10090 GN=Cog5 PE=1 SV=3	Cog5
-1.60483	-1.36529	-1.45239	-1.68351	-2.09284	-2.10994	-1.95075	-2.25134	-1.08571	-1.16079	-1.12376	-1.24444	-1.63817	-2.00792	-1.66989	-1.73046	T23.WT/T5.KO;T5.KO/T23.KO	5.61057	0	Q3TR20	Conserved oligomeric Golgi complex subunit 7 OS=Mus musculus OX=10090 GN=Cog7 PE=1 SV=1	Cog7
-4.28869	-4.35135	-4.87727	-4.54316	-4.85393	-4.90451	-5.00307	-4.82226	-4.09569	-4.18423	-4.21122	-4.39602	-4.73798	-4.62381	-4.80177	-4.41353	T23.WT/T5.KO	2.92619	9.52032e-05	Q9JJA2	Conserved oligomeric Golgi complex subunit 8 OS=Mus musculus OX=10090 GN=Cog8 PE=1 SV=3	Cog8
-3.41552	-3.27418	-2.89217	-3.55129	-2.2222	-2.01555	-2.73118	-2.32966	-2.52955	-2.36132	-2.47098	-2.09848	-2.69408	-2.38502	-2.23205	-2.41755	T5.WT/T23.WT;T5.WT/T5.KO;T5.WT/T23.KO	3.44701	6.11621e-06	Q60847	Collagen alpha-1(XII) chain OS=Mus musculus OX=10090 GN=Col12a1 PE=2 SV=3	Col12a1
2.07841	1.3279	2.13273	1.7816	2.2276	2.40557	2.13811	1.80473	2.66594	2.58487	2.93303	2.99234	2.60287	2.63122	3.43314	2.71541	T5.WT/T5.KO;T5.WT/T23.KO	2.86798	3.04054e-05	Q80X19	Collagen alpha-1(XIV) chain OS=Mus musculus OX=10090 GN=Col14a1 PE=1 SV=2	Col14a1
-2.40001	-2.55537	-2.57524	-2.66575	-3.22491	-2.537	-2.69763	-2.50705	-1.55688	-1.95262	-1.67207	-1.60854	-1.99697	-2.03644	-1.83132	-2.0258	T5.WT/T5.KO;T23.WT/T5.KO;T23.WT/T23.KO	4.56539	0	E9QPX1	Collagen alpha-1(XVIII) chain OS=Mus musculus OX=10090 GN=Col18a1 PE=1 SV=1	Col18a1
0.423238	0.344813	1.19558	0.739744	0.804618	0.681932	0.911179	0.677776	0.0390782	0.0610809	-0.260735	0.00164032	0.336073	0.777072	0.351812	0.656856	T5.WT/T5.KO;T23.WT/T5.KO	2.67759	9.2579e-05	Q01149	Collagen alpha-2(I) chain OS=Mus musculus OX=10090 GN=Col1a2 PE=1 SV=2	Col1a2
0.203477	-1.00272	-0.0192928	-0.915608	0.466743	0.426292	1.05566	0.493368	0.421936	0.298979	0.0453053	-0.771991	1.07458	1.07413	0.729959	1.11837	T5.WT/T23.KO	2.51426	5.27132e-05	P02463	Collagen alpha-1(IV) chain OS=Mus musculus OX=10090 GN=Col4a1 PE=1 SV=4	Col4a1
-6.13955	-4.5193	-4.05587	-4.47974	-5.49883	-5.95896	-4.74826	-6.16106	-3.6988	-4.28732	-3.75179	-3.5654	-4.23643	-4.72851	-3.91671	-4.30547	T23.WT/T5.KO	2.08567	0.000143729	A0A087WS16	Collagen, type VI, alpha 3 OS=Mus musculus OX=10090 GN=Col6a3 PE=1 SV=1	Col6a3
-3.91348	-3.68922	-3.22161	-3.69697	-2.77636	-3.28436	-3.02787	-3.14	-4.56518	-4.17431	-4.56213	-4.49432	-4.08443	-4.20157	-3.88883	-4.01057	T5.WT/T5.KO;T23.WT/T5.KO;T23.WT/T23.KO	5.20543	0	E9Q6A6	Collagen alpha-6(VI) chain OS=Mus musculus OX=10090 GN=Col6a6 PE=1 SV=2	Col6a6
0.400162	0.084101	0.238394	0.107163	0.114272	0.168206	0.243994	0.125977	0.746171	0.796052	0.821948	0.640241	0.338477	0.417085	0.528255	0.524543	T23.WT/T5.KO	5.10454	0	Q8K297	Procollagen galactosyltransferase 1 OS=Mus musculus OX=10090 GN=Colgalt1 PE=1 SV=2	Colgalt1
4.13162	4.21788	3.97576	4.21409	3.44502	3.52532	3.38529	3.29572	2.60675	2.53324	2.34458	2.70353	3.16702	3.23685	3.01599	3.18224	T5.WT/T23.WT;T5.WT/T5.KO;T5.WT/T23.KO;T23.WT/T5.KO;T5.KO/T23.KO	8.64322	0	O88587	Catechol O-methyltransferase OS=Mus musculus OX=10090 GN=Comt PE=1 SV=2	Comt
1.0131	0.256548	0.423252	0.214125	-0.184793	-0.368615	-0.317844	-0.0227098	1.58535	1.91475	1.5221	1.00062	0.960589	0.461532	0.735847	0.557116	T5.WT/T5.KO;T23.WT/T5.KO;T23.WT/T23.KO;T5.KO/T23.KO	4.54544	0	Q8BIG7	Catechol O-methyltransferase domain-containing protein 1 OS=Mus musculus OX=10090 GN=Comtd1 PE=1 SV=1	Comtd1
3.02948	3.05589	2.87083	2.97254	2.61803	2.61789	2.76466	2.62656	3.43487	3.49928	3.36685	3.39774	3.15759	2.97633	3.06358	3.12606	T23.WT/T5.KO	7.29018	0	Q8CIE6	Coatomer subunit alpha OS=Mus musculus OX=10090 GN=Copa PE=1 SV=2	Copa
2.73587	2.82757	2.603	2.79238	2.42814	2.44553	2.34001	2.28298	3.22494	3.23984	3.13221	3.32893	2.85145	2.6226	2.7263	2.86507	T23.WT/T5.KO	6.6114	0	Q9JIF7	Coatomer subunit beta OS=Mus musculus OX=10090 GN=Copb1 PE=1 SV=1	Copb1
2.2921	2.33068	2.14159	2.36157	2.01342	1.97541	1.98238	1.91308	2.61565	2.68495	2.56079	2.69551	2.30371	2.22394	2.21759	2.34624	T23.WT/T5.KO	6.85961	0	Q9QZE5	Coatomer subunit gamma-1 OS=Mus musculus OX=10090 GN=Copg1 PE=1 SV=1	Copg1
0.0516851	-0.0509865	0.0016799	-0.130914	-0.00522995	0.0949297	0.287367	0.0812759	0.583008	0.85715	0.586437	0.360151	0.83273	0.651944	0.763011	0.675814	T5.WT/T5.KO;T5.WT/T23.KO;T23.WT/T23.KO	5.2236	0	Q9QXK3	Coatomer subunit gamma-2 OS=Mus musculus OX=10090 GN=Copg2 PE=1 SV=1	Copg2
-1.74233	-1.84513	-1.88968	-1.86155	-1.51532	-1.47122	-1.50685	-1.29724	-2.16548	-1.92534	-2.15299	-2.06376	-1.44718	-1.45549	-1.51671	-1.5347	T23.WT/T5.KO;T5.KO/T23.KO	6.31818	0	D3Z159	COP9 signalosome complex subunit 9 OS=Mus musculus OX=10090 GN=Cops9 PE=1 SV=1	Cops9
1.60216	1.74564	1.42851	1.43797	1.71416	1.68582	1.89161	1.91072	0.685669	0.760633	0.68249	0.572876	0.381546	0.344283	0.347057	0.180749	T5.WT/T5.KO;T5.WT/T23.KO;T23.WT/T5.KO;T23.WT/T23.KO	9.1787	0	A0A1W2P7J1	Coenzyme Q10A OS=Mus musculus OX=10090 GN=Coq10a PE=1 SV=1	Coq10a
-1.50811	-1.51042	-1.65559	-1.78767	-2.17953	-1.97057	-1.73288	-1.56027	0.0764594	0.05793	0.377831	0.280301	-0.800084	-1.21103	-0.905319	-1.16729	T5.WT/T5.KO;T5.WT/T23.KO;T23.WT/T5.KO;T23.WT/T23.KO;T5.KO/T23.KO	7.67532	0	A0A0R4J066	Coenzyme Q-binding protein COQ10 homolog B, mitochondrial OS=Mus musculus OX=10090 GN=Coq10b PE=1 SV=1	Coq10b
1.5683	1.89908	1.70995	1.78018	2.03835	2.10699	2.14541	2.34242	1.45548	1.31886	1.43247	1.5172	2.22287	1.92786	1.71044	1.80671	T23.WT/T5.KO	3.79586	9.7371e-06	Q8BMS4	Ubiquinone biosynthesis O-methyltransferase, mitochondrial OS=Mus musculus OX=10090 GN=Coq3 PE=1 SV=1	Coq3
0.456639	0.490135	0.357068	0.283743	0.101353	0.0171432	0.140196	0.149155	-0.0406489	0.0324697	0.256381	0.124538	-0.235716	-0.368307	-0.327648	-0.360423	T5.WT/T23.KO	5.96856	0	Q8BGB8	Ubiquinone biosynthesis protein COQ4 homolog, mitochondrial OS=Mus musculus OX=10090 GN=Coq4 PE=1 SV=1	Coq4
2.29374	2.50895	2.37364	2.3942	2.72473	2.84608	2.75189	2.9977	1.90293	1.94036	2.16055	2.04474	2.43925	2.01137	2.12405	1.83017	T23.WT/T5.KO;T23.WT/T23.KO	4.37252	0	Q9CXI0	2-methoxy-6-polyprenyl-1,4-benzoquinol methylase, mitochondrial OS=Mus musculus OX=10090 GN=Coq5 PE=1 SV=2	Coq5
2.47647	2.75832	2.5798	2.5544	3.08838	3.09868	3.09131	3.40751	2.12197	2.11274	2.21856	2.02572	3.22787	2.85541	2.84526	2.71495	T23.WT/T5.KO;T5.KO/T23.KO	5.48128	0	Q8R1S0	Ubiquinone biosynthesis monooxygenase COQ6, mitochondrial OS=Mus musculus OX=10090 GN=Coq6 PE=1 SV=3	Coq6
0.904453	0.959436	0.846165	0.748875	1.45685	1.56259	1.54977	1.76985	0.791023	0.831238	1.02348	0.712384	1.98458	1.45578	1.63173	1.50983	T5.WT/T23.WT;T5.WT/T23.KO;T23.WT/T5.KO;T5.KO/T23.KO	5.2296	0	P97478	5-demethoxyubiquinone hydroxylase, mitochondrial OS=Mus musculus OX=10090 GN=Coq7 PE=1 SV=3	Coq7
3.57304	3.73955	3.51863	3.5493	3.83502	3.79631	3.77952	3.991	2.46876	2.70942	2.484	2.26672	3.14074	2.77211	2.57178	2.47047	T5.WT/T5.KO;T5.WT/T23.KO;T23.WT/T5.KO;T23.WT/T23.KO	6.3221	0	Q60936	Atypical kinase COQ8A, mitochondrial OS=Mus musculus OX=10090 GN=Coq8a PE=1 SV=2	Coq8a
-1.78703	-1.4972	-1.87481	-1.9235	-2.59019	-2.38018	-2.49096	-2.50369	-2.35872	-2.17431	-2.23394	-2.10729	-3.34953	-3.58818	-3.44644	-3.79686	T5.WT/T23.WT;T5.WT/T23.KO;T23.WT/T23.KO;T5.KO/T23.KO	7.97195	0	Q566J8	Atypical kinase COQ8B, mitochondrial OS=Mus musculus OX=10090 GN=Coq8b PE=1 SV=1	Coq8b
3.4939	3.62341	3.3827	3.35444	3.5047	3.55507	3.67992	3.91705	2.74169	2.74333	2.78801	2.75568	3.21752	3.09305	2.48338	2.8449	T5.WT/T5.KO;T23.WT/T5.KO;T23.WT/T23.KO	4.18886	0	Q8K1Z0	Ubiquinone biosynthesis protein COQ9, mitochondrial OS=Mus musculus OX=10090 GN=Coq9 PE=1 SV=1	Coq9
1.15244	0.865794	1.20174	0.878572	1.46632	1.31716	1.20306	1.03775	2.41034	2.40931	2.34223	2.1743	1.73812	1.85079	2.10566	1.74791	T5.WT/T5.KO;T5.WT/T23.KO;T23.WT/T5.KO;T23.WT/T23.KO	6.47504	0	O89053	Coronin-1A OS=Mus musculus OX=10090 GN=Coro1a PE=1 SV=5	Coro1a
-0.301247	-0.533841	-0.48684	-0.482648	-0.228981	-0.0750651	-0.0547037	-0.141957	0.431352	0.58897	0.245597	0.114341	0.322536	-0.172926	0.649364	0.0896735	T5.WT/T5.KO;T5.WT/T23.KO	3.09204	3.31813e-05	Q8BH44	Coronin-2B OS=Mus musculus OX=10090 GN=Coro2b PE=1 SV=2	Coro2b
-0.373258	-0.536092	-0.477447	-0.512092	-0.192728	-0.159555	-0.427703	-0.44762	1.15308	1.19093	1.10289	1.12209	0.373597	0.538483	0.571229	0.504004	T5.WT/T5.KO;T5.WT/T23.KO;T23.WT/T5.KO;T23.WT/T23.KO;T5.KO/T23.KO	10.2691	0	Q9CQI6	Coactosin-like protein OS=Mus musculus OX=10090 GN=Cotl1 PE=1 SV=3	Cotl1
-2.49158	-2.09759	-2.69206	-2.49533	-3.19273	-3.45646	-3.50831	-3.11924	-2.46084	-2.05352	-2.39919	-2.36609	-3.18029	-3.58116	-3.53549	-3.53035	T5.WT/T23.WT;T5.WT/T23.KO;T23.WT/T5.KO;T5.KO/T23.KO	5.34711	0	Q8BH51	Cytochrome c oxidase assembly protein COX14 OS=Mus musculus OX=10090 GN=Cox14 PE=3 SV=1	Cox14
0.78144	0.84086	0.640692	0.724677	-0.361327	-0.506271	-0.221711	-0.289967	1.21598	1.1387	0.950022	0.372882	-0.643856	-0.669611	-0.976887	-0.762004	T5.WT/T23.WT;T5.WT/T23.KO;T23.WT/T5.KO;T5.KO/T23.KO	6.63721	0	Q8BJ03	Cytochrome c oxidase assembly protein COX15 homolog OS=Mus musculus OX=10090 GN=Cox15 PE=1 SV=1	Cox15
1.0318	0.184564	0.217147	0.132121	1.17822	1.39498	1.91294	1.73821	1.7334	2.34139	1.84122	0.491744	2.37559	2.27065	2.15064	2.17376	T5.WT/T23.KO	2.91522	1.1369e-05	P56394	Cytochrome c oxidase copper chaperone OS=Mus musculus OX=10090 GN=Cox17 PE=1 SV=2	Cox17
-2.74233	-2.08766	-2.39467	-2.63952	-2.67286	-2.90897	-2.81504	-2.70163	-0.821843	-0.813388	-0.907444	-1.11794	-1.60823	-1.76384	-1.93263	-1.58346	T5.WT/T5.KO;T5.WT/T23.KO;T23.WT/T5.KO;T23.WT/T23.KO;T5.KO/T23.KO	7.38689	0	G5E8U6	Cytochrome c oxidase assembly protein COX18, mitochondrial OS=Mus musculus OX=10090 GN=Cox18 PE=1 SV=1	Cox18
3.18559	3.47624	3.24174	3.24224	2.7228	2.41931	2.81202	2.63221	1.68742	1.22317	1.2888	1.5025	0.686778	0.982338	0.746996	0.785484	T5.WT/T23.WT;T5.WT/T5.KO;T5.WT/T23.KO;T23.WT/T5.KO;T23.WT/T23.KO;T5.KO/T23.KO	9.68757	0	P19783	Cytochrome c oxidase subunit 4 isoform 1, mitochondrial OS=Mus musculus OX=10090 GN=Cox4i1 PE=1 SV=2	Cox4i1
2.89878	3.03614	2.85456	2.89754	3.15353	3.28494	3.53123	3.60946	1.26947	1.27272	0.996233	0.827611	0.676932	1.20756	0.572169	0.64006	T5.WT/T5.KO;T5.WT/T23.KO;T23.WT/T5.KO;T23.WT/T23.KO	9.01622	0	P12787	Cytochrome c oxidase subunit 5A, mitochondrial OS=Mus musculus OX=10090 GN=Cox5a PE=1 SV=2	Cox5a
4.5637	4.57121	4.51848	4.47152	4.70587	4.7707	4.88195	5.00614	2.2952	2.19858	2.01464	1.69956	1.88498	2.69758	1.91049	1.96344	T5.WT/T5.KO;T5.WT/T23.KO;T23.WT/T5.KO;T23.WT/T23.KO	9.07228	0	P19536	Cytochrome c oxidase subunit 5B, mitochondrial OS=Mus musculus OX=10090 GN=Cox5b PE=1 SV=1	Cox5b
0.284316	0.532098	0.331645	0.485426	0.394444	0.468593	0.449264	0.668106	-1.87502	-2.09969	-2.55431	-2.34093	-2.7625	-1.97534	-2.5766	-2.67177	T5.WT/T5.KO;T5.WT/T23.KO;T23.WT/T5.KO;T23.WT/T23.KO	9.44331	0	P43024	Cytochrome c oxidase subunit 6A1, mitochondrial OS=Mus musculus OX=10090 GN=Cox6a1 PE=1 SV=2	Cox6a1
3.64596	3.54978	3.41596	3.51395	3.9353	3.98483	3.86596	4.1292	1.46009	1.51621	1.32758	0.918334	1.54825	2.02724	1.17406	1.47372	T5.WT/T5.KO;T5.WT/T23.KO;T23.WT/T5.KO;T23.WT/T23.KO	8.77656	0	P56391	Cytochrome c oxidase subunit 6B1 OS=Mus musculus OX=10090 GN=Cox6b1 PE=1 SV=2	Cox6b1
2.67755	2.94468	2.5651	2.69449	1.97882	1.87328	2.08848	2.17381	0.890974	0.582041	0.593786	0.626751	0.14878	0.626396	0.096426	0.44776	T5.WT/T23.WT;T5.WT/T5.KO;T5.WT/T23.KO;T23.WT/T5.KO;T23.WT/T23.KO	9.20803	0	Q9CPQ1	Cytochrome c oxidase subunit 6C OS=Mus musculus OX=10090 GN=Cox6c PE=1 SV=3	Cox6c
1.69808	1.82011	1.66719	1.62766	1.27966	1.17085	1.19571	1.38266	-0.616718	-0.853371	-1.00443	-1.27788	-1.52721	-0.566357	-1.56414	-1.3148	T5.WT/T5.KO;T5.WT/T23.KO;T23.WT/T5.KO;T23.WT/T23.KO	8.41897	0	P56392	Cytochrome c oxidase subunit 7A1, mitochondrial OS=Mus musculus OX=10090 GN=Cox7a1 PE=1 SV=1	Cox7a1
1.90035	1.61278	1.68716	1.46618	1.65387	1.80157	2.2739	2.05483	-0.394018	-0.38972	-0.648982	-1.24347	-0.713866	-0.0364425	-0.68031	-0.703263	T5.WT/T5.KO;T5.WT/T23.KO;T23.WT/T5.KO;T23.WT/T23.KO	7.54217	0	P48771	Cytochrome c oxidase subunit 7A2, mitochondrial OS=Mus musculus OX=10090 GN=Cox7a2 PE=1 SV=2	Cox7a2
2.06362	2.26206	1.94779	2.10118	1.29913	1.27552	1.47708	1.38584	1.74924	1.54744	1.66822	1.68163	0.875407	0.79337	0.608076	0.748801	T5.WT/T23.WT;T5.WT/T23.KO;T23.WT/T23.KO;T5.KO/T23.KO	8.32749	0	E9PZS8	Cytochrome c oxidase subunit 7A-related protein, mitochondrial OS=Mus musculus OX=10090 GN=Cox7a2l PE=1 SV=1	Cox7a2l
2.64356	2.6687	2.36688	2.52607	2.01658	1.9739	2.17197	2.16326	0.105944	-0.119771	-0.146605	-0.5654	-0.484091	0.110089	-0.627523	-0.434728	T5.WT/T5.KO;T5.WT/T23.KO;T23.WT/T5.KO;T23.WT/T23.KO	9.38954	0	P17665	Cytochrome c oxidase subunit 7C, mitochondrial OS=Mus musculus OX=10090 GN=Cox7c PE=1 SV=1	Cox7c
-3.55459	-3.45827	-3.35974	-4.10003	-3.70276	-3.51644	-3.54364	-3.52742	-2.59602	-2.55356	-2.70199	-2.5461	-2.78745	-3.14354	-2.94155	-3.07884	T5.WT/T5.KO;T5.WT/T23.KO;T23.WT/T5.KO	4.81326	0	Q7TN98	Cytoplasmic polyadenylation element-binding protein 4 OS=Mus musculus OX=10090 GN=Cpeb4 PE=1 SV=1	Cpeb4
-2.782	-2.89336	-2.91228	-3.52704	-4.19273	-4.18908	-4.18638	-4.32966	-3.85283	-3.84843	-3.5779	-3.64017	-4.62875	-4.16963	-4.25634	-3.98652	T5.WT/T23.WT;T5.WT/T5.KO;T5.WT/T23.KO	4.72007	0	Q80V42	Carboxypeptidase M OS=Mus musculus OX=10090 GN=Cpm PE=1 SV=2	Cpm
0.937265	0.882742	0.826962	0.804471	1.23502	1.21635	1.47266	1.33339	0.535285	0.522705	0.533609	0.580305	0.692427	0.817808	0.900664	0.7555	T23.WT/T5.KO	6.92543	0	Q8C166	Copine-1 OS=Mus musculus OX=10090 GN=Cpne1 PE=1 SV=1	Cpne1
-0.267425	-0.767711	-0.54648	-0.526041	0.673279	0.769308	0.766917	0.85444	-0.518094	-0.30479	-0.309809	-0.937369	0.457829	0.426258	0.56242	0.53652	T5.WT/T23.WT;T5.WT/T23.KO;T23.WT/T5.KO;T5.KO/T23.KO	6.43001	0	Q8BFS6	Serine/threonine-protein phosphatase CPPED1 OS=Mus musculus OX=10090 GN=Cpped1 PE=1 SV=1	Cpped1
0.967853	0.900326	1.06218	0.923253	1.57585	1.76126	1.77948	1.74087	1.045	1.03914	1.04509	1.15618	1.27488	1.43602	1.62525	1.14174	T5.WT/T23.WT;T23.WT/T5.KO	5.12727	0	Q9WVJ3	Carboxypeptidase Q OS=Mus musculus OX=10090 GN=Cpq PE=1 SV=1	Cpq
-0.656887	-1.20809	-1.14377	-1.26903	-0.44493	-0.568407	-0.855172	-0.752665	-0.445436	-0.555975	-0.61673	-0.890976	-0.411195	-0.470002	-0.2987	-0.261531	T5.WT/T23.KO	2.61551	0.000147747	Q8BTV2	Cleavage and polyadenylation specificity factor subunit 7 OS=Mus musculus OX=10090 GN=Cpsf7 PE=1 SV=2	Cpsf7
0.121201	0.374473	0.0459929	0.0725398	-0.498011	-0.542191	-0.29383	-0.381241	2.23533	2.37301	2.47169	2.54552	1.3521	0.971935	1.15515	1.29612	T5.WT/T5.KO;T5.WT/T23.KO;T23.WT/T5.KO;T23.WT/T23.KO;T5.KO/T23.KO	10.8424	0	P97742	Carnitine O-palmitoyltransferase 1, liver isoform OS=Mus musculus OX=10090 GN=Cpt1a PE=1 SV=4	Cpt1a
4.15039	4.13958	3.86793	3.90703	3.53694	3.4394	3.72647	3.62213	4.40685	4.64552	4.37515	4.06592	4.40324	4.08138	3.83652	4.23184	T23.WT/T5.KO	3.14068	3.59477e-05	Q924X2	Carnitine O-palmitoyltransferase 1, muscle isoform OS=Mus musculus OX=10090 GN=Cpt1b PE=1 SV=1	Cpt1b
5.09856	5.23076	4.92798	5.02526	4.82234	4.86461	5.00687	5.04843	5.17756	5.32321	5.0162	4.71007	4.63227	4.424	4.07067	4.26958	T5.WT/T23.KO;T23.WT/T23.KO;T5.KO/T23.KO	3.21627	3.05732e-05	H7BX88	Carnitine O-acetyltransferase OS=Mus musculus OX=10090 GN=Crat PE=1 SV=1	Crat
-2.02209	-2.07451	-2.09555	-2.17969	-2.08052	-2.04469	-1.94287	-2.0937	-2.4378	-2.67763	-2.65943	-2.96274	-2.17205	-2.27048	-2.17202	-2.10773	T5.WT/T5.KO;T23.WT/T5.KO	4.57407	2.38521e-06	Q8C7D2	Protein cereblon OS=Mus musculus OX=10090 GN=Crbn PE=1 SV=1	Crbn
-0.408716	-0.186721	-0.328162	-0.444302	-0.615743	-0.419405	-0.321673	-0.228234	0.744493	0.877253	0.880812	0.883616	0.868437	0.205027	1.28014	0.850335	T5.WT/T5.KO;T5.WT/T23.KO;T23.WT/T5.KO;T23.WT/T23.KO	5.23337	0	O88668	Protein CREG1 OS=Mus musculus OX=10090 GN=Creg1 PE=1 SV=1	Creg1
0.273473	0.194101	0.0883527	-0.0473523	0.0953922	0.0685191	0.193476	0.161931	0.64877	0.725316	0.759796	0.636023	0.102004	0.204011	-0.172024	0.179421	T5.KO/T23.KO	4.65646	2.41838e-06	Q9DCT8	Cysteine-rich protein 2 OS=Mus musculus OX=10090 GN=Crip2 PE=1 SV=1	Crip2
0.360864	0.383432	0.0531397	0.120656	-1.07318	-1.32104	-0.748257	-1.00416	-0.126575	0.128219	-0.227195	-0.906275	-1.37766	-1.63831	-1.95414	-1.62926	T5.WT/T23.WT;T5.WT/T23.KO;T5.KO/T23.KO	5.33334	0	Q80ZM8	Cardiolipin synthase (CMP-forming) OS=Mus musculus OX=10090 GN=Crls1 PE=1 SV=1	Crls1
0.821279	1.08849	0.813633	1.06956	1.14529	1.10519	1.11681	1.13356	2.51583	2.60516	2.70452	2.2238	2.03273	1.82889	1.62298	1.98621	T5.WT/T5.KO;T5.WT/T23.KO;T23.WT/T5.KO;T23.WT/T23.KO;T5.KO/T23.KO	7.55309	0	Q9DC50	Peroxisomal carnitine O-octanoyltransferase OS=Mus musculus OX=10090 GN=Crot PE=1 SV=1	Crot
0.187521	0.264328	0.233826	0.233178	1.19275	1.22273	1.30775	1.13545	0.0769038	0.110078	0.150719	0.219576	0.517608	0.61192	0.534381	0.465301	T5.WT/T23.WT;T23.WT/T5.KO;T23.WT/T23.KO	10.6303	0	Q99KP3	Lambda-crystallin homolog OS=Mus musculus OX=10090 GN=Cryl1 PE=1 SV=3	Cryl1
-0.0117404	-0.613594	-0.570244	-0.557416	1.02188	1.1798	1.14691	1.15343	-0.153958	-0.0557957	-0.442439	-1.1826	0.088356	0.0469196	-0.977804	-0.170678	T5.WT/T23.WT;T23.WT/T5.KO;T23.WT/T23.KO	3.71616	0	Q3UNZ8	Quinone oxidoreductase-like protein 2 OS=Mus musculus OX=10090 GN=Cryzl2 PE=1 SV=1	Cryzl2
4.56104	4.6834	4.43125	4.53884	4.67296	4.75085	4.83948	4.90802	5.09245	5.30216	5.11615	5.15061	5.32249	4.99736	5.02639	4.96339	T5.WT/T5.KO	4.40622	4.40286e-06	Q9CZU6	Citrate synthase, mitochondrial OS=Mus musculus OX=10090 GN=Cs PE=1 SV=1	Cs
2.83916	2.86377	2.74869	2.93193	3.39472	3.49542	3.38441	3.44191	2.64113	2.59079	2.57066	2.64786	3.39956	3.26755	2.99837	3.19445	T23.WT/T5.KO;T5.KO/T23.KO	6.62972	0	Q9DBE0	Cysteine sulfinic acid decarboxylase OS=Mus musculus OX=10090 GN=Csad PE=1 SV=1	Csad
3.00347	3.05065	2.98666	3.2039	3.34232	3.44558	3.26121	3.45382	2.79535	2.69749	2.77856	2.84016	3.25472	3.35947	3.33616	3.30208	T23.WT/T5.KO	6.32256	0	Q91W50	Cold shock domain-containing protein E1 OS=Mus musculus OX=10090 GN=Csde1 PE=1 SV=1	Csde1
-0.715684	-0.488459	-0.790974	-0.673491	-0.991324	-1.05701	-1.16788	-1.0711	-0.543149	-0.355006	-0.498229	-0.44154	-0.433992	-0.777816	-0.805841	-0.719273	T23.WT/T5.KO	4.027	1.14123e-05	Q80X68	Citrate synthase OS=Mus musculus OX=10090 GN=Csl PE=1 SV=1	Csl
0.111086	-0.253667	-0.144514	-0.134725	0.0679846	0.124688	0.133687	0.263726	-0.12965	0.0730972	-0.335824	-0.615441	-0.510674	-0.592589	-0.631127	-0.572232	T23.WT/T23.KO	3.23186	3.73832e-05	H7BXB1	Casein kinase I isoform alpha OS=Mus musculus OX=10090 GN=Csnk1a1 PE=1 SV=1	Csnk1a1
0.189445	-0.43498	-0.223177	-0.151617	0.699592	0.935856	1.21588	0.927965	0.140378	0.444025	0.182263	-0.283365	1.06561	1.10955	0.859394	0.943627	T5.WT/T23.WT;T5.WT/T23.KO;T23.WT/T5.KO;T5.KO/T23.KO	4.7276	0	P67871	Casein kinase II subunit beta OS=Mus musculus OX=10090 GN=Csnk2b PE=1 SV=1	Csnk2b
3.42146	3.52395	3.48989	3.37	3.70872	3.63407	3.76037	3.67541	3.08145	2.84897	2.99917	3.12049	3.42744	3.66076	3.62101	3.58997	T23.WT/T5.KO	5.99921	0	Q8VHY0	Chondroitin sulfate proteoglycan 4 OS=Mus musculus OX=10090 GN=Cspg4 PE=1 SV=3	Cspg4
0.876859	0.327587	0.522085	0.345239	1.16198	1.26194	1.38142	1.35557	0.952585	1.09119	1.03649	0.473832	1.0229	1.04124	0.874977	0.833972	T5.WT/T23.WT	2.79713	9.38073e-05	P21460	Cystatin-C OS=Mus musculus OX=10090 GN=Cst3 PE=1 SV=2	Cst3
1.27257	1.10194	1.09561	1.07452	1.7565	1.97768	2.54811	2.22595	1.77618	1.79211	1.78493	1.75081	1.72972	2.00555	1.7506	1.7267	T5.WT/T23.WT;T5.WT/T5.KO;T5.WT/T23.KO	4.15979	2.50313e-06	Q62426	Cystatin-B OS=Mus musculus OX=10090 GN=Cstb PE=1 SV=1	Cstb
-2.07346	-1.57374	-1.97964	-1.91299	-2.416	-2.57903	-2.58599	-2.43474	-1.64064	-1.95687	-1.77887	-1.20513	-2.22503	-2.30766	-2.26976	-2.12075	T5.WT/T23.WT;T23.WT/T5.KO;T5.KO/T23.KO	3.47621	1.15274e-05	Q99LI7	Cleavage stimulation factor subunit 3 OS=Mus musculus OX=10090 GN=Cstf3 PE=1 SV=1	Cstf3
1.30665	0.899493	1.05864	1.05491	1.68252	1.72376	1.68104	1.78525	1.02117	1.0744	1.06596	1.01875	1.26607	1.41906	1.33029	1.19462	T5.WT/T23.WT;T23.WT/T5.KO	5.65851	0	A0A0J9YU62	C-terminal-binding protein 1 OS=Mus musculus OX=10090 GN=Ctbp1 PE=1 SV=1	Ctbp1
-2.30305	-3.08436	-2.73171	-3.16091	-2.1769	-1.94287	-2.01749	-2.00773	-2.07184	-2.19171	-2.19898	-2.20229	-2.02884	-2.17227	-2.30157	-2.27968	T5.WT/T23.WT;T5.WT/T5.KO;T5.WT/T23.KO	2.98853	4.14508e-05	P56546	C-terminal-binding protein 2 OS=Mus musculus OX=10090 GN=Ctbp2 PE=1 SV=2	Ctbp2
-0.478281	-0.790368	-0.555346	-0.654761	-0.0610223	0.00178289	-0.0118065	0.0368824	-0.65459	-0.59182	-0.621489	-0.519976	-0.340268	-0.167659	-0.138296	-0.350798	T5.WT/T23.WT;T23.WT/T5.KO	5.72644	0	Q8R242	Di-N-acetylchitobiase OS=Mus musculus OX=10090 GN=Ctbs PE=1 SV=2	Ctbs
-2.87009	-3.22252	-2.89717	-2.89995	-3.40983	-3.77676	-2.28758	-2.78091	1.24851	1.73948	1.30895	1.67072	-0.662965	-1.73045	-0.393454	-1.09803	T5.WT/T5.KO;T5.WT/T23.KO;T23.WT/T5.KO;T23.WT/T23.KO;T5.KO/T23.KO	7.61871	0	Q8VCN5	Cystathionine gamma-lyase OS=Mus musculus OX=10090 GN=Cth PE=1 SV=1	Cth
-2.11085	-1.89914	-2.03919	-1.93675	-2.63995	-2.80557	-3.11377	-2.67487	-2.46342	-2.90061	-2.53111	-2.32439	-2.38716	-2.64928	-2.80503	-2.72051	T5.WT/T23.WT;T5.WT/T23.KO	3.3974	1.64159e-05	Q9JJN6	Beta-catenin-interacting protein 1 OS=Mus musculus OX=10090 GN=Ctnnbip1 PE=1 SV=1	Ctnnbip1
-2.17212	-1.94327	-1.98761	-1.91561	-1.64538	-1.70327	-2.04044	-1.84338	-1.06007	-0.90061	-0.743619	-0.576371	-1.53072	-1.76185	-1.29584	-1.58797	T5.WT/T5.KO;T23.WT/T5.KO;T5.KO/T23.KO	5.45681	0	P70698	CTP synthase 1 OS=Mus musculus OX=10090 GN=Ctps1 PE=1 SV=2	Ctps1
0.082382	0.0318778	-0.0649862	0.16598	0.557043	0.685635	0.583598	0.698751	0.856696	1.01606	1.06172	1.03266	0.654339	0.461107	0.612045	0.381748	T5.WT/T5.KO	6.81098	0	G3X8T3	Carboxypeptidase OS=Mus musculus OX=10090 GN=Ctsa PE=1 SV=1	Ctsa
2.81548	2.39912	2.59446	2.43206	3.35008	3.50351	3.73705	3.72415	2.27597	2.35097	2.17885	2.13849	2.92312	3.2063	3.07607	2.81849	T5.WT/T23.WT;T23.WT/T5.KO;T5.KO/T23.KO	6.31169	0	P10605	Cathepsin B OS=Mus musculus OX=10090 GN=Ctsb PE=1 SV=2	Ctsb
1.35488	1.10772	1.41142	1.23938	1.90174	2.06241	1.64029	1.70677	2.6232	2.6084	2.61077	2.62695	1.86661	2.16083	2.22648	1.92453	T5.WT/T5.KO;T5.WT/T23.KO;T23.WT/T5.KO	6.6526	0	P97821	Dipeptidyl peptidase 1 OS=Mus musculus OX=10090 GN=Ctsc PE=1 SV=1	Ctsc
3.80464	3.2808	3.25095	3.32214	4.25691	4.36227	4.37596	4.50166	3.21361	3.14811	3.18752	2.9784	4.19691	4.24372	4.10928	4.17226	T5.WT/T23.WT;T5.WT/T23.KO;T23.WT/T5.KO;T5.KO/T23.KO	6.82131	0	P18242	Cathepsin D OS=Mus musculus OX=10090 GN=Ctsd PE=1 SV=1	Ctsd
-0.168828	-0.604118	-0.77708	-0.606326	0.884716	0.864814	0.877069	1.13248	-0.352127	-0.105569	-0.354375	-0.86384	0.395467	0.168527	0.247731	0.22647	T5.WT/T23.WT;T5.WT/T23.KO;T23.WT/T5.KO;T23.WT/T23.KO;T5.KO/T23.KO	5.69994	0	Q9R013	Cathepsin F OS=Mus musculus OX=10090 GN=Ctsf PE=1 SV=1	Ctsf
0.756998	0.20155	0.648006	0.368044	0.664887	0.858924	0.91145	0.716904	1.73326	1.73225	1.58142	1.52534	1.07861	1.32759	1.64102	1.11386	T5.WT/T5.KO;T5.WT/T23.KO;T23.WT/T5.KO	4.8837	0	P49935	Pro-cathepsin H OS=Mus musculus OX=10090 GN=Ctsh PE=1 SV=2	Ctsh
-0.263911	-0.869043	-0.500093	-0.626578	0.223138	0.54068	0.470819	0.629914	0.595472	0.862578	0.724877	0.286369	0.448511	0.72031	0.723764	0.425529	T5.WT/T23.WT;T5.WT/T5.KO;T5.WT/T23.KO	4.96829	0	P06797	Cathepsin L1 OS=Mus musculus OX=10090 GN=Ctsl PE=1 SV=2	Ctsl
-3.51228	-3.64969	-3.0227	-3.71511	-3.91387	-3.88681	-4.11377	-4.60466	-0.818532	-1.20932	-1.12087	-0.843818	-1.98971	-1.47976	-1.53414	-1.68139	T5.WT/T5.KO;T5.WT/T23.KO;T23.WT/T5.KO;T23.WT/T23.KO	8.40865	0	F6WR04	Cathepsin S OS=Mus musculus OX=10090 GN=Ctss PE=1 SV=1	Ctss
0.676519	0.957437	0.660822	0.965167	0.475532	0.311184	0.0487556	0.127063	0.752029	0.810479	0.779781	1.02158	0.646212	0.347046	0.365622	0.552506	T23.WT/T5.KO	3.3583	3.31538e-05	Q3TCH7	Cullin-4A OS=Mus musculus OX=10090 GN=Cul4a PE=1 SV=1	Cul4a
0.266199	-0.349371	0.0269794	-0.030921	0.885658	1.0192	0.905185	1.04725	0.153081	0.311822	0.333916	0.0794268	0.676553	0.928324	0.41783	0.68707	T5.WT/T23.WT;T5.WT/T23.KO;T23.WT/T5.KO	4.66561	0	Q9CQ89	Protein CutA OS=Mus musculus OX=10090 GN=Cuta PE=1 SV=3	Cuta
-3.28869	-3.68922	-3.44505	-3.58427	-3.71033	-3.94974	-3.90791	-3.78091	-3.05616	-3.22458	-3.11607	-2.91863	-3.32497	-4.13838	-3.48767	-3.51307	T23.WT/T5.KO	2.60738	0.00012617	B1AYU7	Pre-mRNA-splicing factor CWC22 homolog OS=Mus musculus OX=10090 GN=Cwc22 PE=1 SV=1	Cwc22
1.72419	1.97216	2.06941	1.77003	2.12402	2.09256	2.44851	2.11794	1.56236	1.49792	1.25601	1.52149	1.39107	1.78422	1.92529	1.75104	T23.WT/T5.KO	3.21327	3.74898e-05	G5E850	Cytochrome b5 OS=Mus musculus OX=10090 GN=Cyb5a PE=1 SV=1	Cyb5a
1.37474	1.51888	1.34996	1.27888	0.422848	0.178226	0.569199	0.336912	2.77152	2.71735	2.79076	2.65008	1.86461	1.20503	1.75599	1.58922	T5.WT/T23.WT;T5.WT/T5.KO;T23.WT/T5.KO;T23.WT/T23.KO;T5.KO/T23.KO	8.49251	0	Q9DB73	NADH-cytochrome b5 reductase 1 OS=Mus musculus OX=10090 GN=Cyb5r1 PE=1 SV=1	Cyb5r1
3.17617	3.14779	3.11964	2.82247	2.48779	2.32454	2.95489	2.71636	2.8793	2.88498	2.45597	2.04345	2.30519	1.99678	2.19028	1.79916	T5.WT/T23.KO	2.55779	9.90171e-05	Q9D0M3	Cytochrome c1, heme protein, mitochondrial OS=Mus musculus OX=10090 GN=Cyc1 PE=1 SV=1	Cyc1
1.40927	1.76222	1.36961	1.50123	0.704228	0.56017	0.663556	0.629914	2.15803	2.16639	1.96902	1.60479	0.506533	0.291713	0.369955	0.287522	T5.WT/T23.WT;T5.WT/T23.KO;T23.WT/T5.KO;T5.KO/T23.KO	7.42957	0	Q9DBG1	Sterol 26-hydroxylase, mitochondrial OS=Mus musculus OX=10090 GN=Cyp27a1 PE=1 SV=1	Cyp27a1
-0.420406	-0.279831	-0.51924	-0.114261	-2.2222	-2.67831	-1.34746	-1.52571	2.03919	2.11653	2.03011	0.498149	-1.04003	-1.93451	-2.63041	-2.29068	T5.WT/T5.KO;T23.WT/T5.KO;T5.KO/T23.KO	5.26576	0	Q9WUD0	Cytochrome P450 2B10 OS=Mus musculus OX=10090 GN=Cyp2b10 PE=1 SV=1	Cyp2b10
0.650681	1.19749	0.833768	0.863747	-0.401373	-0.614097	-0.0562973	-0.0482345	0.307654	0.294077	0.183823	-0.384721	0.0946274	0.0136869	-0.175703	0.0253501	T5.WT/T23.WT;T5.WT/T5.KO;T5.WT/T23.KO	3.77956	2.34742e-06	Q9JKY7	Cytochrome P450 CYP2D22 OS=Mus musculus OX=10090 GN=Cyp2d22 PE=1 SV=1	Cyp2d22
1.51073	1.23658	1.74628	1.07815	0.258968	0.326441	1.09328	0.0818367	-0.0738158	0.747327	-0.146114	0.108644	-0.328778	0.0457861	0.327881	0.0618391	T5.WT/T5.KO;T5.WT/T23.KO	3.12872	9.80873e-06	Q05421	Cytochrome P450 2E1 OS=Mus musculus OX=10090 GN=Cyp2e1 PE=1 SV=1	Cyp2e1
0.325141	0.493449	0.366487	0.3254	-0.250213	-0.53528	0.00764751	-0.00534582	2.63894	2.98452	2.91372	2.89938	1.35306	0.85904	0.499866	1.34046	T5.WT/T5.KO;T23.WT/T5.KO;T23.WT/T23.KO;T5.KO/T23.KO	8.18308	0	Q64462	Cytochrome P450 4B1 OS=Mus musculus OX=10090 GN=Cyp4b1 PE=1 SV=1	Cyp4b1
-1.30125	-1.05986	-1.21535	-1.49533	-2.02989	-2.296	-1.90791	-2.00297	-1.37809	-1.60092	-1.6249	-2	-2.22787	-1.98921	-2.4592	-1.8474	T5.WT/T23.WT;T5.WT/T23.KO	3.32486	1.1215e-05	Q99N19	Cytochrome P450 CYP4F13 OS=Mus musculus OX=10090 GN=Cyp4f13 PE=1 SV=1	Cyp4f13
-1.98112	-1.89625	-1.81443	-1.66354	-2.13299	-2.10226	-2.10495	-2.1717	-1.19737	-1.32796	-1.33303	-2.13046	-2.25082	-2.22874	-2.81155	-2.03194	T5.KO/T23.KO	2.17949	0.000243115	Q9DBW0	Cytochrome P450 4V2 OS=Mus musculus OX=10090 GN=Cyp4v2 PE=1 SV=1	Cyp4v2
1.17171	1.34206	1.1897	1.09094	-0.2606	-0.314366	0.110198	-0.368171	0.197092	0.387409	-0.0106602	0.116235	-0.416861	-0.579414	-0.179392	-0.336481	T5.WT/T23.WT;T5.WT/T5.KO;T5.WT/T23.KO	7.15935	0	Q8K0C4	Lanosterol 14-alpha demethylase OS=Mus musculus OX=10090 GN=Cyp51a1 PE=1 SV=1	Cyp51a1
-1.82537	-1.31611	-1.45423	-1.41157	-2.54548	-2.64817	-2.54662	-2.80558	-1.23329	-1.35151	-1.34873	-1.54012	-1.83867	-2.2151	-2.09634	-1.8858	T5.WT/T23.WT;T23.WT/T5.KO;T23.WT/T23.KO;T5.KO/T23.KO	6.18709	0	Q9Z1R4	Uncharacterized protein C6orf47 homolog OS=Mus musculus OX=10090 GN=D17h6s53e PE=1 SV=1	D17h6s53e
-2.94691	-3.05825	-3.64083	-3.11803	-2.66917	-2.81391	-2.96266	-2.76068	-5.03295	-4.95474	-5.05595	-4.87283	-4.65912	-4.75987	-5.6893	-5.12403	T5.WT/T5.KO;T5.WT/T23.KO;T23.WT/T5.KO;T23.WT/T23.KO	7.02331	0	Q8CIM3	D-2-hydroxyglutarate dehydrogenase, mitochondrial OS=Mus musculus OX=10090 GN=D2hgdh PE=1 SV=3	D2hgdh
-2.47523	-4.64969	-3.32563	-3.67017	-0.935894	-1.13192	-1.34616	-1.24711	-2.6897	-2.77168	-2.61266	-3.71902	-1.95632	-1.40039	-1.86827	-1.59024	T5.WT/T23.WT;T5.WT/T23.KO;T23.WT/T5.KO	3.79631	0	D6RH74	UPF0462 protein C4orf33 homolog OS=Mus musculus OX=10090 GN=D3Ertd751e PE=1 SV=1	D3Ertd751e
-2.80735	-3.54626	-3.19058	-4.43393	-2.48903	-2.36172	-1.46674	-2.03907	-3.80618	-3.33071	-4.17081	-5.60979	-3.13156	-2.65295	-3.35778	-3.51307	T23.WT/T5.KO	2.26036	8.14513e-05	Q8R1F0	Leydig cell tumor 10 kDa protein homolog OS=Mus musculus OX=10090 GN=D8Ertd738e PE=3 SV=1	D8Ertd738e
0.40127	0.279765	0.515044	0.320955	0.245819	0.624073	0.364046	0.496734	1.37788	1.57324	1.55981	1.5611	0.674651	0.923704	1.07756	0.754609	T5.WT/T5.KO;T23.WT/T5.KO;T5.KO/T23.KO	6.61907	0	P98078	Disabled homolog 2 OS=Mus musculus OX=10090 GN=Dab2 PE=1 SV=2	Dab2
-2.59818	-2.17265	-2.28246	-2.5111	-3.47929	-3.40516	-2.84412	-3.25984	-2.30909	-2.66023	-2.71355	-2.94052	-3.08443	-3.11792	-2.94514	-2.76584	T5.WT/T23.WT	2.9405	4.16333e-05	P61804	Dolichyl-diphosphooligosaccharide--protein glycosyltransferase subunit DAD1 OS=Mus musculus OX=10090 GN=Dad1 PE=1 SV=3	Dad1
1.68154	1.88316	1.68695	1.77247	1.56059	1.49837	1.61565	1.67313	0.302341	0.12872	0.421771	0.453001	0.592838	0.915661	0.180243	0.500818	T5.WT/T5.KO;T5.WT/T23.KO;T23.WT/T5.KO;T23.WT/T23.KO	6.97549	0	G3X9M0	28S ribosomal protein S29, mitochondrial OS=Mus musculus OX=10090 GN=Dap3 PE=1 SV=1	Dap3
0.491366	0.660981	0.533744	0.568413	0.787244	0.63407	0.463052	0.607516	-0.346752	-0.213753	-0.27673	-0.429885	-0.390345	-0.321489	-0.617479	-0.479122	T5.WT/T5.KO;T5.WT/T23.KO;T23.WT/T5.KO;T23.WT/T23.KO	8.21972	0	Q8BIP0	Aspartate--tRNA ligase, mitochondrial OS=Mus musculus OX=10090 GN=Dars2 PE=1 SV=1	Dars2
1.21957	0.484594	0.866224	0.738494	1.63923	1.62619	1.60207	1.71094	1.32104	1.40674	1.3472	1.07495	1.59786	1.6732	1.72701	1.63837	T5.WT/T23.WT;T5.WT/T23.KO	4.27758	0	Q9JII5	DAZ-associated protein 1 OS=Mus musculus OX=10090 GN=Dazap1 PE=1 SV=2	Dazap1
2.87307	2.89574	2.79709	2.9111	3.51194	3.67245	3.49582	3.8758	2.14738	2.18697	2.11337	2.00348	2.97673	3.39717	2.26276	3.01952	T5.WT/T23.WT;T5.WT/T5.KO;T23.WT/T5.KO;T23.WT/T23.KO;T5.KO/T23.KO	4.58812	0	P31786	Acyl-CoA-binding protein OS=Mus musculus OX=10090 GN=Dbi PE=1 SV=2	Dbi
-1.243	-1.46468	-1.28246	-1.47007	-1.97869	-1.92921	-1.9807	-1.98408	-1.35153	-1.35711	-1.3841	-1.21939	-1.80857	-1.39884	-1.22441	-1.45418	T5.WT/T23.WT;T23.WT/T5.KO	3.94841	8.01202e-06	Q9QXS6	Drebrin OS=Mus musculus OX=10090 GN=Dbn1 PE=1 SV=4	Dbn1
-2.17872	-2.08436	-2.03643	-2.16091	-2.416	-2.34652	-2.35659	-2.36282	-2.55137	-2.53441	-2.37604	-2.42878	-2.64006	-2.77581	-2.95594	-2.80735	T5.WT/T23.KO	5.98093	0	Q91VU6	DDB1- and CUL4-associated factor 11 OS=Mus musculus OX=10090 GN=Dcaf11 PE=1 SV=1	Dcaf11
-0.130722	-0.0745118	-0.250114	-0.352672	-0.825891	-1.05701	-0.628822	-0.583184	0.885655	0.876657	0.921801	0.896458	0.234921	-0.0796931	0.0331669	0.155309	T5.WT/T5.KO;T23.WT/T5.KO;T23.WT/T23.KO;T5.KO/T23.KO	7.8906	0	Q8BHC4	Dephospho-CoA kinase domain-containing protein OS=Mus musculus OX=10090 GN=Dcakd PE=1 SV=1	Dcakd
2.92018	2.53572	2.9551	2.86193	3.53289	3.77479	3.80355	3.683	2.60975	2.82105	2.7499	2.70328	3.17289	3.44325	3.44149	3.04316	T5.WT/T23.WT;T23.WT/T5.KO	5.32031	0	P28654	Decorin OS=Mus musculus OX=10090 GN=Dcn PE=1 SV=1	Dcn
2.54294	2.64791	2.61381	2.66388	2.81058	2.94785	2.82932	2.91521	2.16473	2.16712	2.1363	2.40461	2.51133	2.73577	2.74401	2.60525	T23.WT/T5.KO	5.40465	0	Q99KJ8	Dynactin subunit 2 OS=Mus musculus OX=10090 GN=Dctn2 PE=1 SV=3	Dctn2
-2.22239	-2.52376	-2.50486	-2.51507	-2.01575	-1.84135	-2.05949	-2.17974	-2.51876	-2.32522	-2.66784	-3.06891	-2.39993	-2.299	-2.36978	-2.44596	T23.WT/T5.KO	2.34216	0.00031566	Q8BZJ7	DCN1-like protein 2 OS=Mus musculus OX=10090 GN=Dcun1d2 PE=1 SV=3	Dcun1d2
-0.346993	-0.329716	-0.423242	-0.267352	0.480114	0.415186	0.329881	0.411476	0.0399909	0.0378113	-0.0918121	-0.234756	-0.130898	-0.0600393	-0.222237	-0.383787	T5.WT/T23.WT;T23.WT/T23.KO	5.68931	0	Q91X52	L-xylulose reductase OS=Mus musculus OX=10090 GN=Dcxr PE=1 SV=2	Dcxr
-2.21559	-2.63998	-2.49724	-2.3324	-1.96731	-1.81391	-1.84779	-1.78091	-2.35153	-2.07412	-2.44907	-1.95476	-1.67455	-1.4863	-1.74444	-1.80735	T5.WT/T23.KO	3.75058	8e-06	Q5SUV9	Aromatic-L-amino-acid decarboxylase (Fragment) OS=Mus musculus OX=10090 GN=Ddc PE=1 SV=1	Ddc
3.32105	3.53672	3.31526	3.52075	2.80437	2.89431	2.75697	2.74989	3.07468	3.03974	3.12721	3.39801	3.23369	2.98685	3.33145	3.18191	T5.WT/T23.WT	3.73622	2.45399e-05	Q80Y98	Phospholipase DDHD2 OS=Mus musculus OX=10090 GN=Ddhd2 PE=1 SV=3	Ddhd2
-0.932885	-0.642401	-1.15271	-0.690221	-0.435485	-0.509655	-0.675416	-0.558522	-0.170745	-0.144361	-0.166831	-0.285364	-0.493468	-0.765826	-0.7421	-0.51307	T5.WT/T5.KO	3.3995	3.28542e-05	Q922Z0	D-aspartate oxidase OS=Mus musculus OX=10090 GN=Ddo PE=1 SV=1	Ddo
2.08669	1.99592	1.98309	1.89343	2.13595	2.24812	2.56463	2.56396	2.56189	2.70389	2.36663	2.22564	1.94427	2.10588	1.64087	1.66731	T5.KO/T23.KO	2.80375	0.0001	O35215	D-dopachrome decarboxylase OS=Mus musculus OX=10090 GN=Ddt PE=1 SV=3	Ddt
-3.11402	-2.99496	-3.25974	-3.23099	-3.4347	-3.27858	-3.16788	-3.0786	-4.69273	-4.40994	-4.16286	-4.03825	-4.80432	-4.4863	-5.23864	-4.81792	T5.WT/T5.KO;T5.WT/T23.KO;T23.WT/T5.KO;T23.WT/T23.KO	6.35427	0	Q9CWT6	Probable ATP-dependent RNA helicase DDX28 OS=Mus musculus OX=10090 GN=Ddx28 PE=2 SV=2	Ddx28
-1.26216	-1.40177	-1.58127	-1.45284	-1.22085	-1.22061	-0.909833	-1.09244	-0.5452	-0.106747	-0.386989	-0.386329	-0.391938	-0.804139	-0.165215	-0.6386	T5.WT/T5.KO;T5.WT/T23.KO;T23.WT/T5.KO;T23.WT/T23.KO	4.89671	0	Q8VDW0	ATP-dependent RNA helicase DDX39A OS=Mus musculus OX=10090 GN=Ddx39a PE=1 SV=1	Ddx39a
1.48798	1.52104	1.18261	1.58171	1.80412	1.83195	1.682	1.66773	1.85475	2.21942	1.93448	2.14203	2.07732	1.66769	2.12448	1.77277	T5.WT/T5.KO	2.65077	0.000178867	Q9Z1N5	Spliceosome RNA helicase Ddx39b OS=Mus musculus OX=10090 GN=Ddx39b PE=1 SV=1	Ddx39b
-1.88082	-1.93433	-1.98229	-2.15471	-1.46161	-1.46629	-1.2373	-1.29287	-1.7141	-1.65333	-1.86653	-1.88339	-1.68819	-1.71692	-1.05606	-1.72797	T5.WT/T23.WT	2.46315	0.000221151	Q62095	ATP-dependent RNA helicase DDX3Y OS=Mus musculus OX=10090 GN=Ddx3y PE=1 SV=2	Ddx3y
-4.02804	-3.87046	-3.87727	-3.41898	-4.32599	-4.14633	-4.14962	-4.8562	-2.42515	-2.8211	-2.5388	-1.78962	-3.33107	-3.66033	-2.65075	-3.0412	T5.WT/T5.KO;T23.WT/T5.KO;T23.WT/T23.KO	4.31181	0	Q4FZF3	Probable ATP-dependent RNA helicase DDX49 OS=Mus musculus OX=10090 GN=Ddx49 PE=2 SV=1	Ddx49
-0.968195	-0.717039	-1.17683	-0.944754	-1.15995	-1.11895	-0.929173	-0.917603	0.072453	0.165296	0.127006	-0.564187	-0.975307	-0.700659	-1.56139	-0.858263	T5.WT/T5.KO;T23.WT/T5.KO;T5.KO/T23.KO	3.15319	1.11732e-05	Q9WV68	Peroxisomal 2,4-dienoyl-CoA reductase OS=Mus musculus OX=10090 GN=Decr2 PE=1 SV=1	Decr2
0.133912	-0.0720603	0.119016	-0.103016	0.319258	0.412954	0.261585	0.329853	0.647274	0.594055	0.624538	0.575907	0.626279	0.659744	0.467879	0.587468	T5.WT/T5.KO	6.0422	0	A6H8H2	DENN domain-containing protein 4C OS=Mus musculus OX=10090 GN=Dennd4c PE=1 SV=1	Dennd4c
-5.77698	-5.24444	-5.0671	-5.13625	-5.17167	-6.33747	-5.03624	-3.9724	-0.204919	0.602731	-0.433446	-1.04078	-3.27707	-5.1802	-4.40636	-5.32042	T5.WT/T5.KO;T23.WT/T5.KO;T5.KO/T23.KO	5.6929	0	A2RSQ0	DENN domain-containing protein 5B OS=Mus musculus OX=10090 GN=Dennd5b PE=1 SV=2	Dennd5b
0.942219	0.912343	0.987845	1.02276	1.23255	1.39678	1.64977	1.5402	0.705928	0.598762	0.604304	0.799832	1.18209	1.43321	1.21639	1.34076	T23.WT/T5.KO;T5.KO/T23.KO	5.37463	0	Q9CQJ6	Density-regulated protein OS=Mus musculus OX=10090 GN=Denr PE=1 SV=1	Denr
0.680629	0.387594	0.389256	0.392615	1.03411	1.15891	1.09424	1.18585	0.576421	0.618146	0.473365	0.261598	1.16187	1.00613	1.06381	1.04298	T5.WT/T23.WT;T5.WT/T23.KO;T23.WT/T5.KO;T5.KO/T23.KO	5.6258	0	Q570Y9	DEP domain-containing mTOR-interacting protein OS=Mus musculus OX=10090 GN=Deptor PE=1 SV=2	Deptor
-1.64999	-1.34937	-1.60767	-1.55333	-2.0683	-1.89122	-2.49384	-2.28274	-1.54178	-1.46478	-1.56606	-1.15401	-1.78745	-2.04366	-1.85472	-1.81527	T5.WT/T23.WT;T23.WT/T5.KO	3.46159	1.4733e-05	Q91YP3	Deoxyribose-phosphate aldolase OS=Mus musculus OX=10090 GN=Dera PE=1 SV=1	Dera
-0.231801	-0.214389	-0.465327	-0.467187	-2.00407	-1.88023	-1.45828	-1.66732	-1.1718	-1.51864	-1.60861	-1.40251	-1.06016	-1.1802	-0.822226	-0.65746	T5.WT/T23.WT;T5.WT/T5.KO;T5.WT/T23.KO;T23.WT/T23.KO	5.53897	0	Q99J56	Derlin-1 OS=Mus musculus OX=10090 GN=Derl1 PE=1 SV=1	Derl1
1.1175	1.34328	1.10439	1.11489	0.497476	0.305902	0.565404	0.303188	2.08278	1.83738	1.72555	1.60857	1.48824	1.42691	1.2954	1.67887	T5.WT/T23.WT;T5.WT/T5.KO;T23.WT/T5.KO;T23.WT/T23.KO	6.68606	0	Q9Z2A7	Diacylglycerol O-acyltransferase 1 OS=Mus musculus OX=10090 GN=Dgat1 PE=1 SV=1	Dgat1
-1.23438	-0.950754	-1.05029	-0.898658	-2.26896	-2.06944	-2.11156	-2.05623	-1.08272	-2.07412	-1.7503	-2.23669	-2.02884	-2.98226	-1.88538	-2.24718	T5.WT/T23.WT;T5.WT/T23.KO	2.7406	3.29218e-05	Q9DCV3	Diacylglycerol O-acyltransferase 2 OS=Mus musculus OX=10090 GN=Dgat2 PE=1 SV=1	Dgat2
-2.30666	-1.92251	-2.18751	-2.24741	-2.76449	-2.83074	-2.39641	-2.66356	-1.67915	-1.70058	-1.82203	-1.94367	-2.17479	-1.95705	-2.29241	-1.83392	T23.WT/T5.KO;T23.WT/T23.KO	3.94333	4.40044e-06	F2Z490	Diacylglycerol kinase epsilon OS=Mus musculus OX=10090 GN=Dgke PE=1 SV=1	Dgke
3.52401	3.47534	3.27969	3.33522	3.54919	3.57507	3.50585	3.53397	2.20748	2.24724	2.13146	1.92656	2.61323	2.89386	2.28349	2.70217	T5.WT/T5.KO;T5.WT/T23.KO;T23.WT/T5.KO;T23.WT/T23.KO	7.20081	0	E9QMK9	D-glutamate cyclase, mitochondrial OS=Mus musculus OX=10090 GN=Dglucy PE=1 SV=1	Dglucy
0.981613	1.21299	1.05087	0.923985	0.988936	0.970562	1.02985	1.07566	0.368833	0.373958	0.253042	0.374466	0.247256	0.210095	0.399931	0.180749	T5.WT/T5.KO;T5.WT/T23.KO;T23.WT/T5.KO;T23.WT/T23.KO	7.82837	0	Q9QX60	Deoxyguanosine kinase, mitochondrial OS=Mus musculus OX=10090 GN=Dguok PE=1 SV=3	Dguok
3.05784	3.3023	3.04379	3.26245	3.2276	3.30963	3.12855	3.26249	2.34384	2.21259	2.1646	2.38833	3.08127	3.05215	3.02047	2.96199	T5.WT/T5.KO;T23.WT/T5.KO;T5.KO/T23.KO	7.53795	0	Q9DBB8	Trans-1,2-dihydrobenzene-1,2-diol dehydrogenase OS=Mus musculus OX=10090 GN=Dhdh PE=1 SV=1	Dhdh
-1.48747	-1.53047	-1.42685	-1.49926	-1.05378	-1.03369	-1.18289	-0.991132	-1.0513	-1.27138	-1.0241	-0.950789	-0.883915	-0.716917	-0.768053	-0.735462	T5.WT/T23.KO	5.85017	0	P00375	Dihydrofolate reductase OS=Mus musculus OX=10090 GN=Dhfr PE=1 SV=3	Dhfr
2.01454	2.15575	1.90211	2.05391	1.58767	1.6689	1.64128	1.66568	2.48048	2.65502	2.26837	2.17257	2.28813	2.02566	1.95648	2.10024	T23.WT/T5.KO	4.15415	6.51466e-06	Q99L04	Dehydrogenase/reductase SDR family member 1 OS=Mus musculus OX=10090 GN=Dhrs1 PE=1 SV=1	Dhrs1
1.39684	1.14648	1.15901	0.81439	0.963876	1.12387	1.22049	1.40768	1.73001	2.14354	1.80963	1.55651	1.32083	1.2468	1.44239	1.18174	T5.WT/T5.KO;T23.WT/T5.KO	2.75688	0.000102638	Q3U0B3	Dehydrogenase/reductase SDR family member 11 OS=Mus musculus OX=10090 GN=Dhrs11 PE=1 SV=1	Dhrs11
-1.68716	-1.75848	-1.74743	-1.77334	-2.3465	-2.52326	-2.42358	-2.50369	-2.22999	-2.31157	-2.06333	-2.53893	-2.18304	-2.01737	-1.90445	-1.9167	T5.WT/T23.WT	4.67516	0	O88876	Short-chain dehydrogenase/reductase 3 OS=Mus musculus OX=10090 GN=Dhrs3 PE=1 SV=2	Dhrs3
2.73389	2.83401	2.58619	2.58959	1.57078	1.4701	1.67625	1.47237	2.20748	2.42193	1.75023	1.86796	2.05775	1.92848	1.97189	2.10636	T5.WT/T23.WT;T5.WT/T5.KO;T5.WT/T23.KO	4.95861	0	A0A1Y7VN19	Dehydrogenase/reductase SDR family member 7 (Fragment) OS=Mus musculus OX=10090 GN=Dhrs7 PE=1 SV=1	Dhrs7
2.12824	2.20222	1.90606	1.88499	1.50975	1.32502	1.68661	1.343	2.09622	1.98224	1.80558	1.77403	2.40639	2.26103	2.03374	2.46462	T23.WT/T23.KO	3.85635	6.26959e-06	Q99J47	Dehydrogenase/reductase SDR family member 7B OS=Mus musculus OX=10090 GN=Dhrs7b PE=1 SV=1	Dhrs7b
-1.95822	-1.9857	-1.94298	-2.06761	-4.0228	-3.97758	-2.86631	-3.10897	0.802357	0.586421	0.316963	-0.183064	-0.121615	-0.765826	-0.0869093	-0.376933	T5.WT/T23.WT;T5.WT/T5.KO;T5.WT/T23.KO;T23.WT/T5.KO;T23.WT/T23.KO	7.34622	0	Q58NB6	Dehydrogenase/reductase SDR family member 9 OS=Mus musculus OX=10090 GN=Dhrs9 PE=2 SV=2	Dhrs9
-3.51228	-4.24444	-4.33918	-4.36068	-4.66548	-4.48948	-4.24333	-4.64861	-2.50806	-2.79808	-2.67913	-3.34927	-4.29485	-4.01974	-4.19531	-4.0725	T5.WT/T5.KO;T23.WT/T5.KO;T5.KO/T23.KO	4.69382	0	Q8VBZ0	Dehydrogenase/reductase SDR family member on chromosome X homolog OS=Mus musculus OX=10090 GN=Dhrsx PE=1 SV=2	Dhrsx
-2.87544	-2.79306	-2.62002	-3.13015	-3.28584	-3.53012	-3.5025	-3.28852	-3.07975	-3.15956	-3.40387	-2.89098	-3.45216	-3.3193	-3.65955	-3.34314	T5.WT/T23.KO	2.67666	0.000150101	G3X8X0	DEAH (Asp-Glu-Ala-His) box polypeptide 16 OS=Mus musculus OX=10090 GN=Dhx16 PE=1 SV=1	Dhx16
0.157038	0.15278	0.307398	0.44565	-0.136169	-0.213007	-0.527338	-0.0531478	-0.378699	-0.571345	-0.347038	-0.665327	0.0647378	-0.261338	-0.068224	-0.112597	T5.WT/T5.KO	3.67592	1.14558e-05	A0A0G2JGL8	ATP-dependent RNA helicase DHX30 OS=Mus musculus OX=10090 GN=Dhx30 PE=1 SV=1	Dhx30
0.579593	0.904896	0.667188	0.976871	0.211662	0.292854	-0.0483456	-0.0748429	0.0377088	0.0195694	-0.0767984	0.0716391	0.0102897	-0.0262764	-0.153246	0.0811663	T5.WT/T23.WT;T5.WT/T5.KO;T5.WT/T23.KO	4.94797	0	Q8BZS9	Putative pre-mRNA-splicing factor ATP-dependent RNA helicase DHX32 OS=Mus musculus OX=10090 GN=Dhx32 PE=1 SV=2	Dhx32
-0.323939	-0.390522	-0.549429	-0.477799	-1.00058	-0.714933	-0.769887	-0.406956	0.235824	0.547257	0.699487	0.762587	0.503964	0.155452	0.336763	0.213554	T5.WT/T5.KO;T5.WT/T23.KO;T23.WT/T5.KO;T23.WT/T23.KO	5.76374	0	Q9JIQ3	Diablo homolog, mitochondrial OS=Mus musculus OX=10090 GN=Diablo PE=1 SV=2	Diablo
-4.81762	-5.68922	-5.16021	-5.9745	-4.69523	-5.03491	-4.35398	-4.59031	-4.47902	-4.31974	-4.50073	-4.87283	-4.22503	-4.31347	-4.59619	-4.21889	T5.WT/T23.KO	2.46935	9.75965e-05	Q8CI75	DIS3-like exonuclease 2 OS=Mus musculus OX=10090 GN=Dis3l2 PE=1 SV=1	Dis3l2
-1.57404	0.747259	-0.2882	0.322067	-2.31441	-2.76458	-2.89645	-2.99113	-2.41512	-2.60258	-2.54912	-1.20418	-2.70989	-2.82472	-2.65075	-2.51307	T5.WT/T23.WT;T5.WT/T5.KO;T5.WT/T23.KO	3.57439	0	E9QKB1	Rho GTPase-activating protein 7 OS=Mus musculus OX=10090 GN=Dlc1 PE=1 SV=1	Dlc1
4.83977	4.87506	4.82122	4.73118	4.92413	4.94455	5.0125	5.12932	3.07123	3.10099	2.87811	2.51037	3.50027	3.76214	3.19584	3.27382	T5.WT/T5.KO;T5.WT/T23.KO;T23.WT/T5.KO;T23.WT/T23.KO	8.35249	0	O08749	Dihydrolipoyl dehydrogenase, mitochondrial OS=Mus musculus OX=10090 GN=Dld PE=1 SV=2	Dld
-2.21559	-1.82023	-1.82869	-2.056	-1.65814	-1.5029	-1.49816	-1.62099	-1.78341	-1.62267	-1.69052	-1.49201	-1.49432	-1.34137	-1.09734	-1.47076	T5.WT/T23.KO	3.18381	6.5449e-05	E9PUF2	Disks large-associated protein 4 OS=Mus musculus OX=10090 GN=Dlgap4 PE=1 SV=1	Dlgap4
0.0516851	0.128828	0.112811	-0.00627089	-0.638139	-0.659401	-0.480935	-0.429938	-0.442885	-0.522571	-0.387568	-0.727151	-1.88056	-1.59701	-2.08641	-2.01057	T5.WT/T23.WT;T5.WT/T5.KO;T5.WT/T23.KO;T23.WT/T23.KO;T5.KO/T23.KO	8.68204	0	Q8CA44	Distal membrane-arm assembly complex protein 2 OS=Mus musculus OX=10090 GN=Dmac2 PE=1 SV=1	Dmac2
0.46778	0.359417	0.171904	0.322623	0.87146	0.952853	0.753637	0.877539	0.608445	0.955819	0.735814	0.42271	0.465328	0.17942	-0.0696907	0.0171976	T23.WT/T23.KO	3.39718	2.12014e-05	Q9CRA7	ATP synthase subunit s, mitochondrial OS=Mus musculus OX=10090 GN=Dmac2l PE=1 SV=1	Dmac2l
0.923074	1.03832	1.06925	0.976164	1.51463	1.43358	1.31475	1.57305	0.235426	0.0563517	0.165394	0.218165	0.812119	1.16279	0.879037	0.953759	T5.WT/T5.KO;T23.WT/T5.KO;T5.KO/T23.KO	8.00196	0	Q9WV69	Dematin OS=Mus musculus OX=10090 GN=Dmtn PE=1 SV=1	Dmtn
3.20141	3.21809	3.18327	3.29427	2.98102	3.15231	2.98245	3.11486	2.54881	2.57774	2.54252	2.68444	2.91662	2.94202	3.01426	2.96488	T5.WT/T5.KO	7.17683	0	P63037	DnaJ homolog subfamily A member 1 OS=Mus musculus OX=10090 GN=Dnaja1 PE=1 SV=1	Dnaja1
2.2497	2.41261	2.22896	2.25636	1.93337	1.93259	2.00115	2.19985	2.7103	2.7767	2.94192	3.09579	2.78426	2.2744	2.51331	2.49122	T5.WT/T5.KO;T23.WT/T5.KO	4.45836	0	Q99M87	DnaJ homolog subfamily A member 3, mitochondrial OS=Mus musculus OX=10090 GN=Dnaja3 PE=1 SV=1	Dnaja3
-3.85944	-5.02626	-4.60767	-4.23754	-4.04179	-3.38018	-3.27268	-3.51381	-4.8871	-5.15468	-5.44184	-5.97236	-4.4193	-3.93675	-4.01876	-4.53035	T23.WT/T5.KO;T5.KO/T23.KO	3.41393	4.55322e-06	Q5RL26	DnaJ (Hsp40) homolog, subfamily B, member 3 OS=Mus musculus OX=10090 GN=Dnajb3 PE=2 SV=1	Dnajb3
-2.54603	-2.33951	-2.54746	-2.28419	-2.75663	-2.79315	-3.5025	-2.90867	-2.07382	-1.9891	-1.66223	-2.01154	-2.38716	-2.40348	-2.48767	-2.37791	T23.WT/T5.KO	3.8818	4.5819e-06	Q9DC23	DnaJ homolog subfamily C member 10 OS=Mus musculus OX=10090 GN=Dnajc10 PE=1 SV=2	Dnajc10
2.36725	2.46897	2.22076	2.20314	1.61633	1.50802	1.79444	1.69583	2.64045	2.65407	2.60161	2.30501	2.32823	2.14292	2.1346	2.30999	T5.WT/T23.WT;T23.WT/T5.KO	5.39772	0	Q5U458	DnaJ homolog subfamily C member 11 OS=Mus musculus OX=10090 GN=Dnajc11 PE=1 SV=2	Dnajc11
0.604803	0.945388	0.659545	0.696638	-0.201373	-0.0958872	0.493148	0.28091	2.41325	2.51353	2.60474	2.82072	1.76321	0.908198	1.81068	1.50162	T5.WT/T5.KO;T23.WT/T5.KO;T23.WT/T23.KO;T5.KO/T23.KO	6.5589	0	Q78YY6	DnaJ homolog subfamily C member 15 OS=Mus musculus OX=10090 GN=Dnajc15 PE=1 SV=1	Dnajc15
1.43112	1.5747	1.31526	1.36858	1.30219	1.33778	1.32438	1.52647	2.35781	2.51219	2.30295	2.35093	1.99223	1.42517	1.84818	1.63062	T5.WT/T5.KO;T23.WT/T5.KO;T5.KO/T23.KO	5.61092	0	D3Z5K6	Mitochondrial import inner membrane translocase subunit TIM14 OS=Mus musculus OX=10090 GN=Dnajc19 PE=1 SV=1	Dnajc19
-1.27271	-0.99806	-1.21223	-0.973136	-1.78834	-1.93375	-1.65676	-1.66732	-1.14875	-1.22075	-1.38064	-1.45104	-1.63063	-1.64928	-2.00186	-1.48122	T5.WT/T23.WT	3.54461	1.63488e-05	A2ALW5	DnaJ homolog subfamily C member 25 OS=Mus musculus OX=10090 GN=Dnajc25 PE=1 SV=1	Dnajc25
-0.569695	-0.646042	-0.770182	-0.598936	-1.05137	-0.784932	-1.11488	-0.838068	-0.497431	-0.544754	-0.789542	-1.11527	-1.117	-1.22054	-1.32007	-1.57447	T5.WT/T23.KO	2.68985	0.000126345	E9Q1L7	DnaJ homolog subfamily C member 28 OS=Mus musculus OX=10090 GN=Dnajc28 PE=1 SV=1	Dnajc28
-2.81762	-2.06149	-2.50486	-2.41157	-3.04179	-3.52326	-3.6746	-3.84764	-2.72646	-3.29805	-3.1046	-2.49432	-3.37451	-3.4863	-3.39652	-2.68622	T5.WT/T23.WT	2.25185	0.000157311	A2AUE1	DnaJ homolog subfamily C member 5 (Fragment) OS=Mus musculus OX=10090 GN=Dnajc5 PE=1 SV=1	Dnajc5
-1.62048	-1.4776	-1.67908	-1.9745	-1.88359	-2.03735	-1.76553	-1.68437	-1.18347	-1.36132	-1.2143	-0.969148	-1.50981	-1.66589	-1.47985	-1.60389	T23.WT/T5.KO	3.29881	4.04367e-05	D3Z512	Deoxyribonuclease II alpha OS=Mus musculus OX=10090 GN=Dnase2a PE=1 SV=1	Dnase2a
-0.773228	-0.521525	-0.667286	-0.418054	-0.912776	-1.18367	-1.26898	-1.33713	-0.415741	-0.564044	-0.446052	-0.0509481	-0.86609	-0.968456	-0.61605	-0.63743	T23.WT/T5.KO	3.41876	1.63265e-05	P39053	Dynamin-1 OS=Mus musculus OX=10090 GN=Dnm1 PE=1 SV=2	Dnm1
-3.33958	-2.94028	-2.97964	-3.44904	-3.88787	-3.94974	-4.12265	-3.83067	-3.54315	-3.80189	-3.11607	-2.73533	-2.70592	-2.91894	-2.09236	-2.9396	T23.WT/T23.KO	2.8061	3.17726e-05	Q80VJ3	2'-deoxynucleoside 5'-phosphate N-hydrolase 1 OS=Mus musculus OX=10090 GN=Dnph1 PE=1 SV=2	Dnph1
-2.159	-2.08436	-2.14229	-1.99376	-3.05137	-3.03491	-2.93894	-3.30601	-2.34437	-2.57297	-2.4759	-2.36821	-2.86057	-3.11285	-3.08049	-2.56554	T5.WT/T23.WT;T5.WT/T23.KO;T23.WT/T5.KO	5.1796	0	Q8R2Y3	Dolichol kinase OS=Mus musculus OX=10090 GN=Dolk PE=1 SV=1	Dolk
1.53338	1.25557	1.18409	1.16319	0.880311	0.702908	0.638817	0.569663	1.88312	1.76386	1.6297	1.93066	1.40697	1.24434	1.58558	1.38204	T5.WT/T23.WT;T23.WT/T5.KO;T23.WT/T23.KO	5.76299	0	P31428	Dipeptidase 1 OS=Mus musculus OX=10090 GN=Dpep1 PE=1 SV=2	Dpep1
-0.709696	-0.864793	-0.596439	-0.614819	-0.204711	-0.0179515	-0.100011	-0.0711002	-0.703372	-0.472351	-0.490126	-0.411758	-0.369006	-0.309836	-0.353611	-0.425607	T5.WT/T23.WT	4.80129	4.57404e-06	Q9CWQ0	Diphthine methyl ester synthase OS=Mus musculus OX=10090 GN=Dph5 PE=1 SV=2	Dph5
-3.02209	-4.17265	-4.05587	-3.82907	-3.24127	-3.45646	-2.62015	-2.86914	-3.2344	-2.9047	-3.0196	-3.61481	-2.44222	-2.62021	-2.71661	-2.53035	T5.WT/T23.KO	2.34653	0.000121212	Q9D1Q4	Dolichol-phosphate mannosyltransferase subunit 3 OS=Mus musculus OX=10090 GN=Dpm3 PE=1 SV=1	Dpm3
0.987154	0.975324	0.930434	0.92801	0.293457	0.424078	0.377488	0.457976	0.513119	0.484097	0.218468	-0.16547	-0.099319	0.0125268	-0.162604	-0.508782	T5.WT/T5.KO;T5.WT/T23.KO	4.52381	0	Q9ET22	Dipeptidyl peptidase 2 OS=Mus musculus OX=10090 GN=Dpp7 PE=1 SV=2	Dpp7
-1.70373	-2.49282	-1.92499	-1.97724	-1.33768	-1.10098	-0.94385	-1.34313	-1.73423	-1.76795	-1.60322	-2.0501	-1.17068	-1.06799	-0.936193	-1.1963	T5.WT/T23.WT;T5.WT/T23.KO;T5.KO/T23.KO	3.86285	2.33645e-06	Q9QZZ6	Dermatopontin OS=Mus musculus OX=10090 GN=Dpt PE=1 SV=1	Dpt
-0.959641	-0.923981	-0.795635	-1.01608	-0.485775	-0.413848	-0.478796	-0.331894	-0.973753	-1.01873	-1.20407	-0.99836	-0.811766	-0.621105	-0.663237	-0.839298	T23.WT/T5.KO	5.27858	0	Q99LT0	Protein dpy-30 homolog OS=Mus musculus OX=10090 GN=Dpy30 PE=1 SV=1	Dpy30
0.266199	0.29187	0.124578	0.373421	0.147646	0.092701	0.193028	0.0310907	-0.902794	-0.950507	-1.08194	-1.18167	-1.27413	-1.12428	-1.11036	-1.52168	T5.WT/T5.KO;T5.WT/T23.KO;T23.WT/T5.KO;T23.WT/T23.KO	8.91147	0	Q8CHR6	Dihydropyrimidine dehydrogenase [NADP(+)] OS=Mus musculus OX=10090 GN=Dpyd PE=1 SV=1	Dpyd
0.258888	0.344813	0.180236	0.207517	0.456635	0.564198	0.427001	0.446709	-0.50606	-0.338303	-0.510785	-0.625534	0.22352	0.240627	0.2367	0.198556	T5.WT/T5.KO;T23.WT/T5.KO;T5.KO/T23.KO	8.50811	0	Q8BHA3	D-aminoacyl-tRNA deacylase 2 OS=Mus musculus OX=10090 GN=Dtd2 PE=1 SV=1	Dtd2
-1.94128	-1.51263	-1.72058	-1.5801	-2.39755	-2.69362	-2.69763	-2.82226	-1.52415	-1.82886	-1.74733	-1.34718	-2.0488	-2.45068	-1.9778	-1.93384	T5.WT/T23.WT;T23.WT/T5.KO	4.35792	0	Q91WZ8	Dysbindin OS=Mus musculus OX=10090 GN=Dtnbp1 PE=1 SV=1	Dtnbp1
-2.13312	-2.0326	-2.24692	-2.31499	-1.90081	-1.90007	-2.00923	-2.20413	-1.25327	-1.25039	-1.16981	-1.26402	-1.8022	-2.05578	-1.55316	-1.78127	T5.WT/T5.KO;T23.WT/T5.KO	5.40195	0	Q3UIR3	E3 ubiquitin-protein ligase DTX3L OS=Mus musculus OX=10090 GN=Dtx3l PE=1 SV=1	Dtx3l
-0.477264	-0.323871	-0.361466	-0.536088	0.39841	0.435116	0.610635	0.568864	-0.691968	-0.668037	-0.591838	-0.578208	-0.685258	-0.702562	-0.496184	-0.777393	T5.WT/T23.WT;T23.WT/T5.KO;T23.WT/T23.KO	8.64803	0	P97930	Thymidylate kinase OS=Mus musculus OX=10090 GN=Dtymk PE=1 SV=2	Dtymk
-4.02804	-3.9765	-3.97964	-3.9745	-3.8708	-3.6594	-3.97065	-4.11924	-4.52145	-4.95474	-4.1315	-4.59981	-4.56986	-4.4863	-4.26527	-4.3508	T23.WT/T5.KO	2.75367	0.000100218	Q9D7B1	tRNA-dihydrouridine(20) synthase [NAD(P)+]-like OS=Mus musculus OX=10090 GN=Dus2 PE=1 SV=1	Dus2
-2.09828	-2.36729	-2.28902	-2.056	-2.20873	-2.06944	-2.27515	-2.22061	-3.08372	-2.89246	-2.90578	-2.99836	-2.56625	-2.33397	-2.66545	-2.72548	T5.WT/T5.KO;T23.WT/T5.KO	5.29144	0	Q8BTR5	Dual specificity phosphatase 28 OS=Mus musculus OX=10090 GN=Dusp28 PE=1 SV=1	Dusp28
-1.63176	-1.4994	-1.64083	-1.51308	-1.36282	-1.40201	-1.54066	-1.19867	-2.07184	-2.14739	-1.87787	-1.98368	-2.21936	-2.00792	-2.23864	-2.22239	T5.WT/T23.KO;T23.WT/T5.KO;T23.WT/T23.KO	6.00818	0	Q8VCG1	Deoxyuridine triphosphatase OS=Mus musculus OX=10090 GN=Dut PE=1 SV=1	Dut
0.525278	-0.0534027	0.321457	0.183228	0.692789	0.826093	1.0079	0.971858	0.449317	0.748631	0.498329	0.273189	0.871097	0.870288	0.985247	0.582955	T5.WT/T23.WT	2.77575	0.000109921	P63168	Dynein light chain 1, cytoplasmic OS=Mus musculus OX=10090 GN=Dynll1 PE=1 SV=1	Dynll1
-3.159	-3.22252	-2.66196	-2.69247	-2.87931	-2.74452	-3.20511	-3.02452	-2.24547	-2.18921	-2.24439	-2.17054	-2.83433	-3.06799	-2.69532	-2.94538	T5.WT/T5.KO;T23.WT/T5.KO;T5.KO/T23.KO	3.40471	1.47398e-05	A0A338P7B7	Dynein light chain Tctex-type 1A OS=Mus musculus OX=10090 GN=Dynlt1a PE=1 SV=1	Dynlt1a
1.02176	1.17152	0.909824	0.992681	0.471354	0.462132	0.525827	0.610238	0.704491	0.906744	0.604595	0.378259	-0.588003	-0.762845	-0.91847	-0.952646	T5.WT/T23.KO;T23.WT/T23.KO;T5.KO/T23.KO	8.26239	0	Q9CXJ1	Probable glutamate--tRNA ligase, mitochondrial OS=Mus musculus OX=10090 GN=Ears2 PE=1 SV=1	Ears2
-4.40775	-3.77168	-4.03368	-4.08816	-4.59369	-4.67451	-4.20511	-4.2151	-4.71718	-4.55678	-4.39453	-4.17239	-4.64386	-5.26766	-5.40636	-5.23296	T5.WT/T23.KO	2.96881	3.05862e-05	A2ACZ1	Probable rRNA-processing protein EBP2 (Fragment) OS=Mus musculus OX=10090 GN=Ebna1bp2 PE=1 SV=8	Ebna1bp2
3.5691	3.54207	3.3659	3.69438	3.97664	4.05724	4.05264	4.03627	3.20499	3.21406	3.08267	3.15899	3.52015	3.60415	3.2468	3.49703	T23.WT/T5.KO	6.01462	0	Q9D9V3	Ethylmalonyl-CoA decarboxylase OS=Mus musculus OX=10090 GN=Echdc1 PE=1 SV=2	Echdc1
-0.0959375	-0.0631068	-0.287379	-0.0749159	0.912103	0.989555	0.723921	0.952991	-1.94008	-1.78482	-1.85048	-2.06547	-1.8365	-1.15002	-1.66841	-1.45624	T5.WT/T23.WT;T5.WT/T5.KO;T5.WT/T23.KO;T23.WT/T5.KO;T23.WT/T23.KO	9.90281	0	Q3TLP5	Enoyl-CoA hydratase domain-containing protein 2, mitochondrial OS=Mus musculus OX=10090 GN=Echdc2 PE=1 SV=2	Echdc2
3.11379	3.21767	3.03208	3.00339	3.3532	3.35299	3.15445	3.4563	2.20066	2.16053	2.00475	1.77583	2.44718	2.60568	2.07635	2.44555	T5.WT/T5.KO;T5.WT/T23.KO;T23.WT/T5.KO;T23.WT/T23.KO	6.39156	0	Q9D7J9	Enoyl-CoA hydratase domain-containing protein 3, mitochondrial OS=Mus musculus OX=10090 GN=Echdc3 PE=1 SV=1	Echdc3
3.96163	3.82987	3.75577	3.63624	4.01898	4.04821	4.14179	4.37393	3.46107	3.55496	3.43394	3.2067	3.88321	3.78563	3.50476	3.67157	T23.WT/T5.KO	3.72066	1.13636e-05	Q8BH95	Enoyl-CoA hydratase, mitochondrial OS=Mus musculus OX=10090 GN=Echs1 PE=1 SV=1	Echs1
2.84416	2.98517	2.70388	2.86088	2.96395	2.9903	2.83721	3.10325	3.42944	3.52027	3.30044	2.95086	2.87101	2.55042	2.52704	2.55007	T5.KO/T23.KO	3.05052	6.95652e-05	Q9WUR2	Enoyl-CoA delta isomerase 2, mitochondrial OS=Mus musculus OX=10090 GN=Eci2 PE=1 SV=2	Eci2
-4.10142	-3.78233	-4.10131	-3.98547	-4.25782	-4.463	-4.4625	-3.83913	-2.45569	-2.30614	-2.20101	-2.78254	-3.16932	-3.4863	-2.72582	-3.69593	T5.WT/T5.KO;T23.WT/T5.KO;T23.WT/T23.KO;T5.KO/T23.KO	5.15643	0	E9PUY9	Enoyl-CoA delta isomerase 2, mitochondrial (Fragment) OS=Mus musculus OX=10090 GN=Eci2 PE=1 SV=1	Eci2
2.25062	2.38358	2.27373	2.38158	1.9067	1.86171	1.93838	1.79775	2.72286	2.7412	2.70268	2.69899	2.48673	2.30988	2.52121	2.53302	T23.WT/T5.KO;T23.WT/T23.KO	8.03711	0	Q6PDI5	Proteasome adapter and scaffold protein ECM29 OS=Mus musculus OX=10090 GN=Ecpas PE=1 SV=3	Ecpas
2.77708	2.87376	2.69154	2.72657	2.62651	2.6931	2.82615	2.97004	2.46043	2.5846	2.42367	2.19173	1.97951	2.14583	1.95022	1.76106	T5.WT/T23.KO;T23.WT/T23.KO	5.08594	0	A0A0R4J174	Evolutionarily conserved-signaling intermediate in Toll pathway, mitochondrial OS=Mus musculus OX=10090 GN=Ecsit PE=1 SV=1	Ecsit
0.0615232	-0.135485	-0.0131721	-0.143147	0.480114	0.597593	0.572984	0.58753	-0.138395	-0.0281858	0.031949	-0.38365	0.261008	0.434509	0.303923	0.28937	T5.WT/T23.WT;T23.WT/T5.KO	5.29682	0	A0A0D2X7Z2	EEF1A lysine methyltransferase 1 OS=Mus musculus OX=10090 GN=Eef1akmt1 PE=1 SV=1	Eef1akmt1
2.12036	2.11222	2.09325	2.10539	2.44635	2.60972	2.51674	2.75737	1.65816	1.71951	1.82032	1.94511	2.35614	2.52685	2.48621	2.38722	T23.WT/T5.KO;T5.KO/T23.KO	6.3361	0	O70251	Elongation factor 1-beta OS=Mus musculus OX=10090 GN=Eef1b PE=1 SV=5	Eef1b
-3.47117	-3.54626	-3.04473	-3.47974	-2.35241	-2.47618	-2.00923	-2.38743	-3.60455	-3.80955	-3.97022	-2.66858	-3.31889	-3.11285	-2.29698	-3.31293	T23.WT/T5.KO	2.25542	0.000128497	A0A0R4J1L2	Elongation factor 1-delta OS=Mus musculus OX=10090 GN=Eef1d PE=1 SV=1	Eef1d
1.89682	1.75487	1.82031	1.84819	2.19732	2.25361	2.14008	2.32477	1.44347	1.52118	1.65155	1.72423	2.0895	2.25896	2.24232	2.05171	T23.WT/T5.KO	5.74437	0	Q80T06	Elongation factor 1-delta OS=Mus musculus OX=10090 GN=Eef1d PE=1 SV=1	Eef1d
-1.99562	-2.11431	-2.28902	-2.15471	-2.06587	-2.50965	-2.34356	-2.32966	-1.6074	-1.60092	-1.68197	-1.47138	-1.86277	-1.87965	-1.6818	-1.60618	T23.WT/T5.KO	4.62717	0	A0A0N4SUV6	Selenocysteine-specific elongation factor OS=Mus musculus OX=10090 GN=Eefsec PE=1 SV=1	Eefsec
0.46778	0.567118	0.572242	0.782813	0.5598	0.555727	0.442884	0.225185	1.20423	0.974602	1.22113	1.30077	1.10878	1.40609	1.1968	1.1301	T5.WT/T23.KO;T23.WT/T5.KO;T23.WT/T23.KO	5.18827	0	Q8C845	EF-hand domain-containing protein D2 OS=Mus musculus OX=10090 GN=Efhd2 PE=1 SV=1	Efhd2
-4.64312	-5.00117	-4.49724	-4.64386	-3.80446	-2.9729	-3.20041	-3.55503	-5.03295	-4.03322	-3.67066	-5.03825	-3.56266	-3.54656	-3.4929	-3.98652	T5.WT/T23.WT	2.61112	4.18343e-05	O08543	Ephrin-A5 OS=Mus musculus OX=10090 GN=Efna5 PE=1 SV=1	Efna5
-1.40581	-1.23893	-1.2662	-1.65695	-1.9448	-1.9917	-1.70929	-2.02693	-1.82932	-2.15225	-2.05044	-2.55813	-2.02142	-1.81645	-1.95414	-1.86921	T5.WT/T5.KO	2.91886	6.84151e-05	P52795	Ephrin-B1 OS=Mus musculus OX=10090 GN=Efnb1 PE=1 SV=1	Efnb1
0.355162	0.347257	0.31228	0.170929	-0.169707	-0.273539	-0.263443	-0.270525	-0.812756	-1.05125	-0.961573	-0.986929	-0.376084	-0.108423	-0.715075	-0.209289	T5.WT/T5.KO;T5.WT/T23.KO;T23.WT/T5.KO;T5.KO/T23.KO	6.14468	0	A0A1D5RLL3	Protein EFR3 homolog A OS=Mus musculus OX=10090 GN=Efr3a PE=1 SV=1	Efr3a
1.16911	1.06604	1.05087	1.00139	0.674369	0.709105	0.623633	0.737322	0.479219	0.347102	0.367577	-0.191942	0.48021	0.532427	0.372478	0.395537	T5.WT/T5.KO;T5.WT/T23.KO	4.1693	4.63231e-06	Q91YE3	Egl nine homolog 1 OS=Mus musculus OX=10090 GN=Egln1 PE=1 SV=2	Egln1
4.36158	4.62838	4.38704	4.42162	4.73461	4.72588	4.54238	4.7016	4.10169	4.09897	3.86395	4.01997	4.37198	4.57996	4.3679	4.62166	T23.WT/T5.KO	4.52731	4.50704e-06	Q8BH64	EH domain-containing protein 2 OS=Mus musculus OX=10090 GN=Ehd2 PE=1 SV=1	Ehd2
0.741345	0.662945	0.739854	0.509558	0.54596	0.580595	0.527246	0.591078	1.2993	1.60345	1.43116	1.27098	1.38038	1.07107	1.39852	1.19396	T5.WT/T5.KO;T5.WT/T23.KO;T23.WT/T5.KO;T23.WT/T23.KO	6.17945	0	Q9EQP2	EH domain-containing protein 4 OS=Mus musculus OX=10090 GN=Ehd4 PE=1 SV=1	Ehd4
2.26848	2.44349	2.07373	2.12465	2.19567	2.19013	2.80531	2.7621	5.76946	6.02498	5.76982	5.42987	4.08227	3.58691	3.37616	3.77591	T5.WT/T5.KO;T5.WT/T23.KO;T23.WT/T5.KO;T23.WT/T23.KO;T5.KO/T23.KO	8.8843	0	Q9DBM2	Peroxisomal bifunctional enzyme OS=Mus musculus OX=10090 GN=Ehhadh PE=1 SV=4	Ehhadh
-2.66613	-2.34345	-2.76332	-2.31846	-3.1769	-3.28436	-3.6233	-3.28274	-2.13839	-2.71308	-2.16286	-2.34509	-3.06396	-3.36077	-3.20387	-2.7761	T5.WT/T23.WT;T23.WT/T5.KO;T5.KO/T23.KO	3.79292	4.5977e-06	A0A0R4J250	Etoposide-induced protein 2.4 OS=Mus musculus OX=10090 GN=Ei24 PE=1 SV=1	Ei24
0.150469	-0.812022	-0.327318	-0.571813	0.283483	0.469023	0.376307	0.534887	-0.40081	-0.168763	-0.367446	-0.970755	0.324963	0.474646	-0.173074	0.331225	T23.WT/T5.KO	2.55061	8.13008e-05	P48024	Eukaryotic translation initiation factor 1 OS=Mus musculus OX=10090 GN=Eif1 PE=1 SV=2	Eif1
-1.35258	-1.45827	-1.65771	-1.3289	-1.91168	-2.11508	-2.14057	-2.12958	-1.64503	-1.61259	-1.70055	-1.60105	-1.58618	-1.8818	-1.58217	-1.61077	T5.WT/T23.WT	4.16058	7.99201e-06	Q99LC8	Translation initiation factor eIF-2B subunit alpha OS=Mus musculus OX=10090 GN=Eif2b1 PE=1 SV=1	Eif2b1
0.260109	0.352742	0.0679698	0.281457	-0.435485	-0.432187	-0.526601	-0.454104	0.153924	-0.0683661	-0.100801	0.149539	-0.0245051	-0.357771	-0.0517082	-0.160553	T5.WT/T23.WT	4.65949	2.46154e-06	Q61749	Translation initiation factor eIF-2B subunit delta OS=Mus musculus OX=10090 GN=Eif2b4 PE=1 SV=2	Eif2b4
-2.61599	-3.88187	-3.31221	-3.67017	-1.50047	-1.38328	-1.20629	-1.64304	-2.09169	-1.92119	-3.29997	-2.65302	-1.22787	-0.974192	-1.08148	-1.20148	T5.WT/T23.WT;T5.WT/T23.KO;T5.KO/T23.KO	4.5104	0	Q9Z0N2	Eukaryotic translation initiation factor 2 subunit 3, Y-linked OS=Mus musculus OX=10090 GN=Eif2s3y PE=1 SV=2	Eif2s3y
-0.4793	-0.430786	-0.545498	-0.576989	-0.239901	-0.243659	-0.303262	-0.372771	-0.134272	0.114129	-0.126175	-0.16455	0.357093	-0.0203297	-0.0555773	0.141055	T5.WT/T23.KO	4.08954	9.84252e-06	Q9DBZ5	Eukaryotic translation initiation factor 3 subunit K OS=Mus musculus OX=10090 GN=Eif3k PE=1 SV=1	Eif3k
1.15178	1.33807	1.05022	1.37127	1.01156	1.01714	0.697369	0.799626	1.48476	1.5373	1.53315	1.8683	1.27136	0.723503	1.06291	1.20673	T23.WT/T5.KO	3.01332	5.83493e-05	Q99JX4	Eukaryotic translation initiation factor 3 subunit M OS=Mus musculus OX=10090 GN=Eif3m PE=1 SV=1	Eif3m
1.80965	1.67126	1.55243	1.7745	1.93109	1.93321	1.90437	1.94501	0.62799	0.758693	0.657177	0.594234	1.23415	1.28908	1.14759	1.0701	T5.WT/T5.KO;T23.WT/T5.KO;T23.WT/T23.KO	9.55626	0	Q9DBB5	Eukaryotic translation initiation factor 4E type 3 OS=Mus musculus OX=10090 GN=Eif4e3 PE=1 SV=1	Eif4e3
0.0837615	0.123134	0.138695	0.402643	0.299597	0.357871	0.298634	0.447144	-0.630441	-0.763293	-0.781913	-0.410122	0	0.109004	0.087244	0.0356607	T5.WT/T5.KO;T23.WT/T5.KO;T5.KO/T23.KO	6.48316	0	P70445	Eukaryotic translation initiation factor 4E-binding protein 2 OS=Mus musculus OX=10090 GN=Eif4ebp2 PE=1 SV=1	Eif4ebp2
0.143207	0.520232	0.230964	0.579156	-0.227623	-0.0107441	-0.0852919	-0.0525327	1.02002	0.9857	1.02283	1.21781	0.875076	0.653061	0.86401	0.762168	T5.WT/T5.KO;T23.WT/T5.KO;T23.WT/T23.KO	6.4865	0	A0A0N4SVL0	Eukaryotic translation initiation factor 4 gamma 3 OS=Mus musculus OX=10090 GN=Eif4g3 PE=1 SV=1	Eif4g3
3.08703	3.03197	2.79844	3.00252	3.37718	3.50708	3.41147	3.5293	3.46171	3.63132	3.52021	3.34481	3.76178	3.73906	3.36977	3.69418	T5.WT/T23.KO	4.12136	6.21762e-06	P59325	Eukaryotic translation initiation factor 5 OS=Mus musculus OX=10090 GN=Eif5 PE=1 SV=1	Eif5
0.818381	0.941753	0.636373	0.834804	0.373998	0.420083	0.560212	0.578823	0.360459	0.561049	0.531467	0.489408	0.30985	0.171129	0.143169	0.168755	T5.WT/T23.KO	4.71132	4.44444e-06	Q80Y81	Zinc phosphodiesterase ELAC protein 2 OS=Mus musculus OX=10090 GN=Elac2 PE=1 SV=1	Elac2
-3.43121	-3.52823	-3.62415	-3.67017	-3.56595	-3.80142	-3.79008	-3.44762	-3.16128	-2.9891	-2.84411	-3.14672	-3.62125	-3.3973	-3.49816	-3.71556	T23.WT/T5.KO	3.66224	1.61363e-05	Q8BPU7	Engulfment and cell motility protein 1 OS=Mus musculus OX=10090 GN=Elmo1 PE=1 SV=2	Elmo1
-2.65228	-2.39154	-2.60767	-2.58844	-4.80446	-4.36172	-4.83315	-4.92659	-2.52145	-3.11621	-2.98066	-2.39602	-3.41281	-3.58116	-3.44137	-2.86647	T5.WT/T23.WT;T5.WT/T23.KO;T23.WT/T5.KO;T23.WT/T23.KO	6.41373	0	O35949	Elongation of very long chain fatty acids protein 3 OS=Mus musculus OX=10090 GN=Elovl3 PE=1 SV=1	Elovl3
-3.85944	-3.62074	-3.77248	-3.75211	-4.53872	-5.60051	-5.55561	-5.00059	-4.11994	-3.82498	-4.27834	-5.01154	-3.91909	-4.26766	-3.82801	-3.53035	T5.WT/T23.WT;T23.WT/T23.KO	2.99657	1.13208e-05	Q920L5	Elongation of very long chain fatty acids protein 6 OS=Mus musculus OX=10090 GN=Elovl6 PE=1 SV=1	Elovl6
-0.243002	-0.470053	-0.344291	-0.396844	0.0910416	0.292854	0.227058	0.277	-0.116885	0.0447254	-0.0240974	-0.364506	0.0854964	0.130546	0.00325871	-0.0796332	T5.WT/T23.WT	3.87329	1.60714e-05	Q7TT37	Elongator complex protein 1 OS=Mus musculus OX=10090 GN=Elp1 PE=1 SV=2	Elp1
-3.67078	-4.15871	-3.80031	-4.07638	-3.31441	-3.61501	-3.30263	-3.67109	-3.04838	-2.38686	-2.59919	-3.87885	-2.68623	-2.62742	-2.41131	-2.80735	T5.WT/T23.KO	2.72171	3.44121e-05	A0A0X1KG67	ER membrane protein complex subunit 10 OS=Mus musculus OX=10090 GN=Emc10 PE=1 SV=1	Emc10
-0.0490601	0.0979555	-0.0969925	0.0824232	-0.179528	0.0393033	-0.157011	0.219595	0.447943	0.623485	0.645908	0.805008	0.816265	0.46323	0.573109	0.665418	T5.WT/T5.KO;T5.WT/T23.KO;T23.WT/T5.KO;T23.WT/T23.KO	4.67608	0	Q9CRD2	ER membrane protein complex subunit 2 OS=Mus musculus OX=10090 GN=Emc2 PE=1 SV=1	Emc2
-0.210503	0.623157	0.322533	0.456331	-0.288669	-0.617742	-0.468856	-0.524006	0.30462	0.404463	0.466975	0.453601	0.369841	0.30693	0.142747	0.237996	T5.WT/T23.WT;T23.WT/T5.KO;T23.WT/T23.KO	3.75351	6.46204e-06	Q99KI3	ER membrane protein complex subunit 3 OS=Mus musculus OX=10090 GN=Emc3 PE=1 SV=3	Emc3
-2.06121	-2.13805	-2.05867	-1.97724	-2.30291	-2.24718	-2.46815	-2.7647	-1.90104	-1.78105	-1.78649	-1.87885	-1.86057	-2.45388	-1.86657	-1.73296	T23.WT/T5.KO	2.13981	0.000480283	D3Z4J9	Echinoderm microtubule-associated protein-like 1 OS=Mus musculus OX=10090 GN=Eml1 PE=1 SV=1	Eml1
1.38653	1.494	1.31282	1.27228	1.13502	1.1509	1.40748	1.38584	1.81813	2.06147	1.73076	1.33873	0.912992	0.785244	0.80202	0.602903	T5.WT/T23.KO;T5.KO/T23.KO	4.03821	2.34055e-06	O08600	Endonuclease G, mitochondrial OS=Mus musculus OX=10090 GN=Endog PE=1 SV=1	Endog
-0.431206	-0.257375	-0.303056	-0.746266	-1.6472	-1.86066	-1.60142	-1.79114	-0.817705	-0.993447	-0.914934	-1.05521	-1.22361	-1.19218	-1.0464	-0.985034	T5.WT/T23.WT;T5.WT/T23.KO;T23.WT/T5.KO;T23.WT/T23.KO	6.4275	0	Q63961	Endoglin OS=Mus musculus OX=10090 GN=Eng PE=1 SV=2	Eng
5.58676	5.54804	5.50538	5.59432	5.73903	5.83355	5.81459	5.88157	4.55747	4.48483	4.43486	4.69723	5.89094	6.01392	5.8687	5.90023	T5.WT/T5.KO;T23.WT/T5.KO;T5.KO/T23.KO	10.6639	0	P17182	Alpha-enolase OS=Mus musculus OX=10090 GN=Eno1 PE=1 SV=3	Eno1
1.42732	1.49428	1.55312	1.23584	0.762836	0.904748	1.06644	0.48915	1.67807	1.74063	1.43443	1.80818	1.29185	1.33944	1.68429	1.40409	T5.WT/T23.WT;T23.WT/T5.KO;T23.WT/T23.KO	3.75616	6.25978e-06	P16406	Glutamyl aminopeptidase OS=Mus musculus OX=10090 GN=Enpep PE=1 SV=1	Enpep
-0.471172	-0.563378	-0.426853	-0.893482	-0.636334	-0.629654	-0.366446	-0.670147	0.140803	0.142669	0.0284824	-0.0923433	-0.501185	-0.264146	-0.25023	-0.283335	T5.WT/T5.KO;T23.WT/T5.KO	3.76616	1.14943e-05	Q8BTJ4	Bis(5'-adenosyl)-triphosphatase enpp4 OS=Mus musculus OX=10090 GN=Enpp4 PE=1 SV=1	Enpp4
-0.188682	0.0537431	-0.165477	-0.377747	-0.525303	-0.625061	-0.51779	-0.846574	0.0639567	-0.0973482	-0.22409	0.0590906	-0.0189552	-0.0466812	0.00697327	0.014966	T23.WT/T23.KO	3.93041	9.76086e-06	P55772	Ectonucleoside triphosphate diphosphohydrolase 1 OS=Mus musculus OX=10090 GN=Entpd1 PE=1 SV=1	Entpd1
-0.417475	-0.240761	-0.560295	-0.16247	-0.107138	-0.100981	-0.34421	-0.25629	0.436211	0.652674	0.381911	0.375415	0.22404	0.154401	-0.0168734	0.31982	T5.WT/T5.KO;T23.WT/T5.KO	4.78007	0	Q3TQC7	Ectonucleoside triphosphate diphosphohydrolase 5 OS=Mus musculus OX=10090 GN=Entpd5 PE=1 SV=1	Entpd5
1.15343	1.28965	1.33138	1.08505	1.70565	1.69246	1.76812	1.9711	1.93234	1.96636	1.82595	1.94191	1.98719	1.90383	2.05363	1.76903	T5.WT/T5.KO;T5.WT/T23.KO	5.63505	0	A2AUK8	Band 4.1-like protein 1 OS=Mus musculus OX=10090 GN=Epb41l1 PE=1 SV=1	Epb41l1
-0.647697	-0.431834	-0.75535	-0.636271	-1.32745	-1.19452	-1.031	-1.18512	-0.835163	-0.734778	-1.00977	-1.10729	-1.07929	-1.36077	-1.25968	-1.23119	T5.WT/T23.KO	3.90821	1.16054e-05	Q8BGS1	Band 4.1-like protein 5 OS=Mus musculus OX=10090 GN=Epb41l5 PE=1 SV=1	Epb41l5
-0.590453	-0.584186	-0.39026	-1.0647	-1.39602	-1.4354	-1.83133	-1.10259	-1.07086	-1.25039	-1.23083	-0.80674	-1.70592	-1.43794	-1.21789	-1.02274	T5.WT/T23.WT	2.14413	0.000285181	P49222	Erythrocyte membrane protein band 4.2 OS=Mus musculus OX=10090 GN=Epb42 PE=1 SV=3	Epb42
-1.76203	-2.38747	-1.20291	-1.02172	-0.910593	-0.836034	-1.08855	-1.60827	0.843955	0.793528	0.796949	0.389893	-0.433992	-0.651115	-0.13727	-0.651539	T5.WT/T5.KO;T5.WT/T23.KO;T23.WT/T5.KO;T5.KO/T23.KO	4.82578	0	Q99M71	Mammalian ependymin-related protein 1 OS=Mus musculus OX=10090 GN=Epdr1 PE=1 SV=1	Epdr1
3.64736	3.90624	3.64263	3.62496	2.12548	2.06625	1.90819	1.7969	3.3288	3.0744	3.31274	3.4226	3.15745	2.9465	3.10593	3.26712	T5.WT/T23.WT;T5.WT/T23.KO;T23.WT/T5.KO;T23.WT/T23.KO	8.25197	0	Q9D379	Epoxide hydrolase 1 OS=Mus musculus OX=10090 GN=Ephx1 PE=1 SV=2	Ephx1
4.04625	4.11082	3.78543	4.01848	4.04533	4.08939	4.11516	4.15546	5.2779	5.38566	5.45123	5.21381	4.76529	4.37929	4.24727	4.6168	T5.WT/T5.KO;T23.WT/T5.KO;T5.KO/T23.KO	7.05524	0	P34914	Bifunctional epoxide hydrolase 2 OS=Mus musculus OX=10090 GN=Ephx2 PE=1 SV=2	Ephx2
0.391274	0.940135	0.59468	0.772674	0.302422	0.354619	-0.339674	0.075098	0.55998	0.537864	0.672807	1.20861	0.878054	0.988839	0.840522	1.22325	T23.WT/T23.KO	2.45262	0.000134708	A0A2I3BRT4	Epiplakin OS=Mus musculus OX=10090 GN=Eppk1 PE=1 SV=1	Eppk1
3.6078	3.63014	3.44051	3.64244	3.48991	3.52351	3.42762	3.41493	4.07757	4.18393	4.14832	4.17582	4.0033	3.67723	3.83139	3.9102	T23.WT/T5.KO	6.08158	0	Q8CGC7	Bifunctional glutamate/proline--tRNA ligase OS=Mus musculus OX=10090 GN=Eprs PE=1 SV=4	Eprs
-1.73016	-1.66193	-1.29726	-1.75445	-1.71414	-1.80765	-1.99286	-1.97472	-2.05227	-2.00878	-2.0071	-2.16501	-2.36822	-2.07537	-2.14086	-2.67177	T5.WT/T23.KO	2.85305	9.49252e-05	P49290	Eosinophil peroxidase OS=Mus musculus OX=10090 GN=Epx PE=1 SV=2	Epx
-3.50396	-3.89336	-3.13636	-3.65257	-3.81258	-4.14633	-3.30263	-3.62647	-2.65977	-3.12573	-2.95985	-3.07236	-3.46552	-3.58818	-3.63619	-3.60161	T23.WT/T5.KO	2.18069	0.000277674	Q91X78	Erlin-1 OS=Mus musculus OX=10090 GN=Erlin1 PE=1 SV=2	Erlin1
-0.439111	-0.233438	-0.0791235	-0.458563	-0.413684	-0.579916	-0.0896378	-0.488632	0.47349	0.0510788	0.151117	0.489991	0.330287	0.0649321	0.694118	0.477777	T5.WT/T23.KO;T23.WT/T5.KO;T23.WT/T23.KO	3.36009	1.13798e-05	Q3UVK0	Endoplasmic reticulum metallopeptidase 1 OS=Mus musculus OX=10090 GN=Ermp1 PE=1 SV=2	Ermp1
0.569287	0.476803	0.346529	0.373958	0.115343	0.0943727	0.447016	0.330324	2.91932	3.17163	2.8679	2.79345	1.49451	1.07746	1.93763	1.48666	T5.WT/T5.KO;T5.WT/T23.KO;T23.WT/T5.KO;T23.WT/T23.KO;T5.KO/T23.KO	8.65494	0	Q8R180	ERO1-like protein alpha OS=Mus musculus OX=10090 GN=Ero1a PE=1 SV=2	Ero1a
0.951319	0.427411	0.435236	0.675462	1.79612	1.99075	1.73041	1.76376	1.9993	2.35193	2.43042	2.36987	2.1582	1.84592	2.11623	2.01831	T5.WT/T23.WT;T5.WT/T5.KO;T5.WT/T23.KO	6.99384	0	Q9R0P3	S-formylglutathione hydrolase OS=Mus musculus OX=10090 GN=Esd PE=1 SV=1	Esd
5.05439	4.93311	4.77075	4.81587	4.75282	4.87666	4.99263	5.05962	4.04775	4.30503	3.64251	2.81664	2.94907	3.1262	2.49962	2.61093	T5.WT/T5.KO;T5.WT/T23.KO;T23.WT/T5.KO;T23.WT/T23.KO	5.20938	0	Q921G7	Electron transfer flavoprotein-ubiquinone oxidoreductase, mitochondrial OS=Mus musculus OX=10090 GN=Etfdh PE=1 SV=1	Etfdh
-0.25429	-0.12359	-0.342585	-0.355338	-0.382345	-0.22686	-0.231882	0.0885448	0.926431	1.01497	0.811647	0.430952	0.599669	0.0626929	0.679935	0.112813	T5.WT/T5.KO;T23.WT/T5.KO	4.03476	0	Q91V16	Electron transfer flavoprotein regulatory factor 1 OS=Mus musculus OX=10090 GN=Etfrf1 PE=1 SV=1	Etfrf1
0.515086	0.227653	0.383598	0.157278	0.949229	0.878788	1.14668	1.08408	1.87675	2.01145	2.04252	1.9783	1.36277	1.36488	1.36291	1.39839	T5.WT/T23.WT;T5.WT/T5.KO;T5.WT/T23.KO;T23.WT/T5.KO;T5.KO/T23.KO	9.30797	0	Q9DCM0	Persulfide dioxygenase ETHE1, mitochondrial OS=Mus musculus OX=10090 GN=Ethe1 PE=1 SV=2	Ethe1
-2.01913	-2.02626	-1.83828	-2.20511	-1.98327	-2.04715	-1.9409	-2.08865	-0.224503	-0.464023	-0.600535	-0.51645	-1.43563	-0.928927	-0.920232	-1.01057	T5.WT/T5.KO;T5.WT/T23.KO;T23.WT/T5.KO;T23.WT/T23.KO;T5.KO/T23.KO	7.5923	0	A0A1Y7VJA2	Ena/VASP-like protein (Fragment) OS=Mus musculus OX=10090 GN=Evl PE=1 SV=1	Evl
0.302208	-0.613594	0.266057	-0.275744	-0.422209	-0.564004	-0.812348	-1.18109	-1.02339	-0.962189	-0.958129	-1.06033	-1.14897	-1.20562	-1.20602	-1.34505	T5.WT/T5.KO;T5.WT/T23.KO	3.26703	9.77995e-06	Q6P1Y9	Exocyst complex component 1 OS=Mus musculus OX=10090 GN=Exoc1 PE=1 SV=1	Exoc1
0.235489	0.419883	0.135026	0.123211	-0.203375	-0.240846	-0.291952	-0.422766	0.404687	0.483706	0.321928	0.459879	0.182893	-0.0316498	0.0876827	0.110725	T23.WT/T5.KO	5.47853	0	O35382	Exocyst complex component 4 OS=Mus musculus OX=10090 GN=Exoc4 PE=1 SV=2	Exoc4
-0.307565	-0.116837	-0.340029	-0.277429	-0.778353	-0.762565	-0.767274	-0.883291	0.245347	-0.0950084	-0.066103	0.0657711	-0.394331	-0.562896	-0.39713	-0.384768	T23.WT/T5.KO	6.00978	0	Q3TPX4	Exocyst complex component 5 OS=Mus musculus OX=10090 GN=Exoc5 PE=1 SV=2	Exoc5
-1.30125	-1.20451	-1.16925	-1.15781	-1.74686	-1.98698	-1.79894	-1.88658	-1.46342	-1.55517	-1.50701	-1.25322	-1.479	-1.4443	-1.49553	-1.33174	T5.WT/T23.WT	5.14161	0	Q8C163	Nuclease EXOG, mitochondrial OS=Mus musculus OX=10090 GN=Exog PE=1 SV=1	Exog
-0.0139525	-0.251816	-0.0998721	-0.128632	0.295349	0.29528	-0.119872	0.124889	0.353871	0.314905	0.405826	0.614743	0.378278	0.499693	0.540482	0.589469	T5.WT/T23.KO	3.94203	9.79432e-06	P26040	Ezrin OS=Mus musculus OX=10090 GN=Ezr PE=1 SV=3	Ezr
2.13807	1.76793	2.2281	2.14617	1.78455	2.09256	1.75621	1.75973	2.59198	2.83385	2.82745	2.81775	1.97163	2.06073	2.54584	1.98754	T5.WT/T5.KO;T23.WT/T5.KO;T5.KO/T23.KO	3.74805	6.4e-06	Q8BH61	Coagulation factor XIII A chain OS=Mus musculus OX=10090 GN=F13a1 PE=1 SV=3	F13a1
-2.63402	-3.31999	-2.65347	-2.92086	-2.89217	-2.46958	-2.54961	-2.17438	-3.38787	-3.38686	-3.2402	-3.7408	-2.69408	-2.45068	-2.30387	-2.47912	T23.WT/T5.KO;T5.KO/T23.KO	3.20832	1.11369e-05	Q07968	Coagulation factor XIII B chain OS=Mus musculus OX=10090 GN=F13b PE=1 SV=2	F13b
-2.92454	-3.12444	-2.5593	-3.03021	-2.5972	-3.77676	-2.17018	-2.02211	-3.32076	-2.7095	-1.3131	-3.09672	-1.89404	-0.42139	1.14654	0.688471	T5.WT/T23.KO;T23.WT/T23.KO	2.5088	3.06775e-05	P12710	Fatty acid-binding protein, liver OS=Mus musculus OX=10090 GN=Fabp1 PE=1 SV=2	Fabp1
2.26437	2.42654	2.00888	2.29979	1.93458	1.83145	1.50814	2.08044	4.03754	4.36877	3.84987	3.9798	3.39391	2.22832	3.78775	3.00441	T5.WT/T5.KO;T23.WT/T5.KO;T23.WT/T23.KO	4.86404	0	P11404	Fatty acid-binding protein, heart OS=Mus musculus OX=10090 GN=Fabp3 PE=1 SV=5	Fabp3
2.44514	1.36002	1.99309	1.58774	2.375	2.34949	2.50859	2.52256	2.67102	2.71785	2.70987	2.2039	3.32193	3.39294	3.5936	3.33801	T5.WT/T23.KO;T23.WT/T23.KO;T5.KO/T23.KO	4.36691	0	Q05816	Fatty acid-binding protein 5 OS=Mus musculus OX=10090 GN=Fabp5 PE=1 SV=3	Fabp5
2.74527	2.64269	2.45597	2.55794	2.62379	2.72151	2.64283	2.8653	3.58535	3.94427	3.58905	3.21777	3.48943	3.03111	3.26291	2.99293	T5.WT/T5.KO;T5.WT/T23.KO;T23.WT/T5.KO	4.19363	0	Q8R0F8	Acylpyruvase FAHD1, mitochondrial OS=Mus musculus OX=10090 GN=Fahd1 PE=1 SV=2	Fahd1
1.92384	1.85617	1.73582	1.81972	2.73557	2.77471	2.87289	2.93883	2.06272	2.17248	1.94071	1.57108	2.62115	2.6381	2.13024	2.43014	T5.WT/T23.WT;T5.WT/T23.KO;T23.WT/T5.KO	4.71787	0	A0A0R4J094	Fumarylacetoacetate hydrolase domain-containing 2A OS=Mus musculus OX=10090 GN=Fahd2a PE=1 SV=1	Fahd2a
-3.16555	-3.82572	-3.59949	-3.20511	-3.0134	-3.43058	-3.4346	-3.03907	-4.58754	-4.55678	-4.09323	-4.37884	-4.45882	-4.01028	-4.27426	-4.56554	T5.WT/T5.KO;T5.WT/T23.KO;T23.WT/T5.KO;T23.WT/T23.KO	4.39849	0	Q8C3F2	Constitutive coactivator of PPAR-gamma-like protein 2 OS=Mus musculus OX=10090 GN=Fam120c PE=1 SV=3	Fam120c
-3.81762	-4.43288	-4.04473	-4.41898	-3.42844	-3.49617	-3.72779	-3.69393	-3.6988	-3.65678	-3.76979	-3.66598	-3.43235	-3.35477	-3.17834	-3.42965	T5.WT/T23.WT;T5.WT/T23.KO	3.65569	9.85222e-06	Q9DB52	Protein FAM122A OS=Mus musculus OX=10090 GN=Fam122a PE=1 SV=1	Fam122a
-0.647697	-0.578376	-0.850352	-0.718543	-0.845562	-0.776758	-1.0206	-0.592989	-1.49611	-1.42456	-1.61402	-1.65689	-1.0488	-0.87642	-1.4076	-1.09642	T5.WT/T5.KO;T23.WT/T5.KO	4.43374	0	Q8C729	Protein FAM126B OS=Mus musculus OX=10090 GN=Fam126b PE=1 SV=1	Fam126b
1.46408	0.965812	0.880173	0.846838	1.33337	1.48589	1.5146	1.60069	1.40946	1.69013	1.74165	1.09392	1.90572	1.90944	1.78846	1.77101	T5.WT/T23.KO	2.7008	0.000102453	Q9CR98	Protein FAM136A OS=Mus musculus OX=10090 GN=Fam136a PE=1 SV=1	Fam136a
0.102943	0.190021	-0.0165691	-0.0139732	0.6383	0.811935	0.780671	0.872366	-0.579114	-0.420887	-0.752538	-0.710941	0.275635	0.227692	-0.140348	-0.115853	T5.WT/T23.WT;T5.WT/T5.KO;T23.WT/T5.KO;T23.WT/T23.KO;T5.KO/T23.KO	6.64165	0	Q8BGI4	Protein FAM13A OS=Mus musculus OX=10090 GN=Fam13a PE=1 SV=1	Fam13a
1.20094	1.46447	1.08709	1.2317	0.0970201	-0.111222	-0.28446	-0.0729704	0.915288	0.731921	0.774099	0.870211	0.599268	0.226691	0.162867	0.578429	T5.WT/T23.WT;T5.WT/T23.KO;T23.WT/T5.KO	6.24862	0	Q9D6U8	Protein FAM162A OS=Mus musculus OX=10090 GN=Fam162a PE=1 SV=1	Fam162a
-3.39232	-2.67924	-3.14229	-2.87934	-3.82076	-4.1569	-4.45128	-4.61916	-1.89058	-1.96753	-2.0726	-2.18167	-3.38082	-3.82472	-3.37219	-3.5925	T5.WT/T23.WT;T5.WT/T5.KO;T23.WT/T5.KO;T5.KO/T23.KO	6.33947	0	Q91VW0	Fam173a protein OS=Mus musculus OX=10090 GN=Fam173a PE=2 SV=1	Fam173a
-1.08117	-1.16392	-1.09843	-1.38954	-2.40675	-2.06197	-2.28259	-2.0513	-1.93291	-1.66196	-1.65943	-1.95954	-3.71387	-3.60945	-3.52473	-4.02274	T5.WT/T23.WT;T5.WT/T5.KO;T5.WT/T23.KO;T23.WT/T23.KO;T5.KO/T23.KO	9.03186	0	Q7TPD2	Protein FAM185A OS=Mus musculus OX=10090 GN=Fam185a PE=2 SV=1	Fam185a
1.90465	2.17548	1.93607	1.85666	0.94953	0.731842	1.13695	0.987195	2.14335	2.11147	1.94394	1.85237	1.46335	1.18174	1.47661	1.36432	T5.WT/T23.WT;T5.WT/T23.KO;T23.WT/T5.KO;T5.KO/T23.KO	6.24662	0	Q8BGY7	Protein FAM210A OS=Mus musculus OX=10090 GN=Fam210a PE=1 SV=1	Fam210a
-1.09048	-0.820227	-1.09843	-1.02879	-2.08297	-2.17559	-2.28758	-2.36588	-0.653115	-0.941019	-0.838557	-0.659482	-1.41443	-1.93899	-1.89922	-1.41956	T5.WT/T23.WT;T5.WT/T23.KO;T23.WT/T5.KO;T5.KO/T23.KO	6.3683	0	Q9D8B6	Protein FAM210B, mitochondrial OS=Mus musculus OX=10090 GN=Fam210b PE=1 SV=3	Fam210b
-1.74478	-1.75062	-1.69859	-1.8565	-2.19273	-2.64817	-2.39372	-2.56202	-1.57213	-1.76795	-1.74733	-1.80101	-2.07929	-2.27048	-1.87509	-1.99549	T5.WT/T23.WT;T23.WT/T5.KO	4.41561	2.457e-06	Q8C0Z1	Protein FAM234A OS=Mus musculus OX=10090 GN=Fam234a PE=1 SV=1	Fam234a
-4.27448	-4.21529	-4.33918	-5.0189	-4.07074	-4.6594	-3.83315	-4.06861	-5.01769	-4.93787	-4.99823	-5.0518	-4.64386	-4.55342	-5.1868	-4.58346	T23.WT/T5.KO	1.99144	0.000401084	Q3TH34	Family with sequence similarity 45, member A OS=Mus musculus OX=10090 GN=Fam45a PE=1 SV=1	Fam45a
0.805475	1.04737	0.852137	0.895115	0.348255	0.198061	0.206825	0.0637956	1.05135	0.739153	0.912896	1.04006	0.546176	0.425388	0.220394	0.517203	T5.WT/T23.WT;T23.WT/T5.KO	5.18913	0	Q921M7	Protein FAM49B OS=Mus musculus OX=10090 GN=Fam49b PE=1 SV=1	Fam49b
-0.968195	-0.715763	-0.89467	-0.944754	-0.8708	-0.814957	-0.769887	-0.711301	-1.37565	-1.44975	-1.48578	-1.4421	-0.901964	-0.88396	-0.976887	-0.804725	T23.WT/T5.KO	6.61752	0	F8VPU2	FERM, ARHGEF and pleckstrin domain-containing protein 1 OS=Mus musculus OX=10090 GN=Farp1 PE=1 SV=1	Farp1
7.39006	7.38904	7.14249	7.4125	7.56827	7.5517	7.73472	7.43665	5.72967	5.75744	5.37798	5.74223	7.61391	7.65741	7.45732	7.68493	T5.WT/T5.KO;T23.WT/T5.KO;T5.KO/T23.KO	9.58871	0	P19096	Fatty acid synthase OS=Mus musculus OX=10090 GN=Fasn PE=1 SV=2	Fasn
-0.417475	-0.260164	-0.494398	-0.480707	-0.846605	-0.874766	-0.995916	-0.965432	-0.908063	-0.95793	-0.999115	-1.00658	-1.1369	-0.992703	-1.53145	-1.26876	T5.WT/T23.KO	4.84037	0	Q922E6	FAST kinase domain-containing protein 2, mitochondrial OS=Mus musculus OX=10090 GN=Fastkd2 PE=2 SV=2	Fastkd2
-2.35072	-2.04857	-2.64083	-2.0359	-2.91387	-2.69362	-2.84045	-2.8605	-1.39525	-1.10204	-1.34198	-1.55692	-2.87386	-2.98689	-3.22987	-2.98652	T5.WT/T5.KO;T5.WT/T23.KO;T23.WT/T5.KO;T5.KO/T23.KO	6.77091	0	A0A0R4J291	FAST kinase domain-containing protein 5, mitochondrial OS=Mus musculus OX=10090 GN=Fastkd5 PE=1 SV=1	Fastkd5
1.11142	1.576	0.0820136	0.896984	1.01299	1.10021	1.3771	1.57226	-1.99509	-2.54715	-2.01244	-2.00164	0.835115	-0.028662	-3.39162	0.514573	T5.WT/T5.KO;T23.WT/T5.KO	2.65287	1.2945e-05	A0A494BBA8	40S ribosomal protein S30 OS=Mus musculus OX=10090 GN=Fau PE=1 SV=1	Fau
0.768628	0.839558	0.680675	0.771045	0.582447	0.565002	0.401684	0.59383	1.03061	0.931347	1.30537	1.48252	0.781348	0.5413	0.735007	0.730331	T23.WT/T5.KO	3.51815	2.74914e-05	P35550	rRNA 2'-O-methyltransferase fibrillarin OS=Mus musculus OX=10090 GN=Fbl PE=1 SV=2	Fbl
-0.586058	-0.7018	-0.34088	-0.894774	-0.507876	-0.186372	-0.243334	-0.407742	-1.063	-1.16446	-1.05687	-1.26205	-0.621255	-0.3488	-0.256896	-0.529262	T23.WT/T5.KO;T5.KO/T23.KO	4.00978	4.43213e-06	Q08879	Fibulin-1 OS=Mus musculus OX=10090 GN=Fbln1 PE=1 SV=2	Fbln1
0.374459	0.242172	0.0401187	0.0941954	0.835178	0.781467	0.672245	0.867824	0.193817	0.359099	0.29909	-0.33937	0.918467	0.863872	0.752262	1.0925	T5.WT/T23.WT;T5.WT/T23.KO;T23.WT/T5.KO;T5.KO/T23.KO	3.89298	4.49186e-06	A0A1Y7VJW9	Fibulin-5 OS=Mus musculus OX=10090 GN=Fbln5 PE=1 SV=1	Fbln5
2.7084	1.07528	2.30141	1.58774	2.94351	3.17032	4.37436	3.40085	3.1375	3.84345	3.01683	1.56388	3.92959	4.66888	4.1684	4.27611	T5.WT/T23.KO	2.47803	3.8961e-05	Q61554	Fibrillin-1 OS=Mus musculus OX=10090 GN=Fbn1 PE=1 SV=2	Fbn1
2.71921	2.92488	2.59702	2.88273	2.22264	2.29831	2.03772	2.03298	1.32722	1.4646	1.57148	1.81344	1.80101	1.54712	1.84338	1.85596	T5.WT/T23.WT;T5.WT/T5.KO;T5.WT/T23.KO;T23.WT/T5.KO	6.09017	0	P70695	Fructose-1,6-bisphosphatase isozyme 2 OS=Mus musculus OX=10090 GN=Fbp2 PE=1 SV=2	Fbp2
-1.40581	-1.21349	-1.8168	-1.50517	-1.98557	-2.16221	-2.27268	-2.16371	-2.66868	-2.45125	-2.43464	-2.45329	-1.99454	-2.19889	-2.50079	-2.30176	T5.WT/T23.WT;T5.WT/T5.KO;T5.WT/T23.KO	4.47509	0	A2A533	F-box/LRR-repeat protein 20 (Fragment) OS=Mus musculus OX=10090 GN=Fbxl20 PE=1 SV=1	Fbxl20
-3.23266	-3.20094	-3.5593	-3.23099	-3.37932	-3.33147	-3.05736	-3.08361	-2.38542	-2.46025	-2.35777	-2.47822	-2.72587	-2.89698	-2.8413	-2.58797	T5.WT/T5.KO;T23.WT/T5.KO	5.4629	0	Q8VDH1	F-box only protein 21 OS=Mus musculus OX=10090 GN=Fbxo21 PE=1 SV=1	Fbxo21
-1.61152	-1.67427	-1.85765	-1.63088	-1.48903	-1.66882	-1.73458	-1.68437	-1.41012	-1.24649	-1.24964	-0.99836	-1.88728	-1.99154	-1.69834	-1.8474	T5.KO/T23.KO	3.89113	1.12888e-05	Q78JE5	F-box only protein 22 OS=Mus musculus OX=10090 GN=Fbxo22 PE=1 SV=2	Fbxo22
-4.17872	-3.79306	-4.13636	-4.0189	-3.96731	-3.90451	-4.776	-4.46716	-4.53226	-4.25561	-4.42273	-4.18726	-4.72186	-5.00088	-4.48767	-5.23296	T5.WT/T23.KO	1.9662	0.000444049	Q3U7U3	F-box only protein 7 OS=Mus musculus OX=10090 GN=Fbxo7 PE=1 SV=2	Fbxo7
-3.41552	-3.78233	-3.10131	-3.15471	-3.76449	-3.13062	-3.10056	-2.46389	-3.14046	-3.22971	-3.01244	-2.76849	-4.10519	-3.94574	-3.71355	-4.33553	T5.KO/T23.KO	2.15717	0.000189172	P20491	High affinity immunoglobulin epsilon receptor subunit gamma OS=Mus musculus OX=10090 GN=Fcer1g PE=1 SV=1	Fcer1g
-3.02209	-3.20094	-2.69206	-3.12408	-3.16125	-2.88242	-2.96266	-3.48697	-1.89929	-1.82692	-2.06333	-2.02985	-2.49947	-2.32222	-2.05703	-2.85554	T5.WT/T5.KO;T23.WT/T5.KO;T23.WT/T23.KO	4.129	0	A0A0B4J1E6	Fc receptor, IgG, low affinity IIb OS=Mus musculus OX=10090 GN=Fcgr2b PE=1 SV=1	Fcgr2b
0.233625	0.154176	0.222344	0.0323133	-0.184793	-0.0895457	-0.015419	-0.173709	0.72789	0.687074	0.559364	0.569839	0.250323	0.180969	0.0517187	0.225827	T23.WT/T5.KO	6.43084	0	Q6PKB0	Fcgrt protein OS=Mus musculus OX=10090 GN=Fcgrt PE=1 SV=1	Fcgrt
-0.00292563	-0.655798	-0.184455	-0.641685	0.0970201	0.0724835	0.0834274	0.305109	0.496269	0.777972	0.597301	0.195412	0.307889	0.16122	0.332699	0.103042	T5.WT/T5.KO	3.09462	3.19194e-05	Q9CPW2	Ferredoxin-2, mitochondrial OS=Mus musculus OX=10090 GN=Fdx2 PE=1 SV=1	Fdx2
2.67114	2.68147	2.63778	2.60533	3.01048	3.00838	2.85625	3.14782	2.55065	2.57783	2.55854	2.46331	2.55416	2.46609	2.25692	2.30984	T23.WT/T23.KO	5.08752	2.53807e-06	Q61578	NADPH:adrenodoxin oxidoreductase, mitochondrial OS=Mus musculus OX=10090 GN=Fdxr PE=1 SV=1	Fdxr
-2.20207	-1.89048	-1.92499	-2.39319	-1.89649	-2.01074	-2.00718	-1.89537	-1.53091	-1.42016	-1.48454	-1.33574	-1.61566	-1.77381	-1.5074	-1.67897	T5.WT/T5.KO	3.95673	8.04424e-06	Q91Z50	Flap endonuclease 1 OS=Mus musculus OX=10090 GN=Fen1 PE=1 SV=1	Fen1
-0.53222	-0.83124	-0.750817	-1.19712	-1.14962	-1.14239	-1.15075	-0.931108	-0.242692	-0.236785	-0.30215	-0.325934	-0.995754	-0.780829	-0.617479	-0.726722	T23.WT/T5.KO	3.78008	6.11933e-06	Q8K1B8	Fermitin family homolog 3 OS=Mus musculus OX=10090 GN=Fermt3 PE=1 SV=1	Fermt3
3.33524	3.24447	3.57388	3.1032	3.24649	3.54155	3.4936	3.76056	2.89445	2.86859	2.72769	3.08122	3.588	3.67169	4.10138	3.69807	T23.WT/T5.KO;T5.KO/T23.KO	3.46635	1.14177e-05	E9PV24	Fibrinogen alpha chain OS=Mus musculus OX=10090 GN=Fga PE=1 SV=1	Fga
3.37347	3.12376	3.38694	2.9891	3.34991	3.63076	3.48564	3.82896	2.92291	2.95504	2.76065	3.05495	3.48374	3.61273	4.01406	3.66672	T23.WT/T5.KO;T5.KO/T23.KO	3.41284	1.64835e-05	Q8K0E8	Fibrinogen beta chain OS=Mus musculus OX=10090 GN=Fgb PE=1 SV=1	Fgb
-1.9898	-1.54626	-1.68124	-1.33942	-0.992478	-1.05207	-1.44013	-1.56202	-0.960009	-0.910864	-0.903299	-1.11705	-1.00914	-1.14225	-0.841302	-1.19975	T5.WT/T5.KO	2.37195	0.000222151	A0A494BBG9	Multifunctional fusion protein OS=Mus musculus OX=10090 GN=Fgf1 PE=1 SV=1	Fgf1
-2.31391	-2.40382	-2.65347	-2.31154	-2.04179	-1.95204	-2.14735	-2.2429	-2.57632	-2.62604	-2.87624	-2.91863	-2.54129	-2.49288	-2.8214	-2.57447	T23.WT/T5.KO	3.45098	3.04569e-05	A2AJL3	FGGY carbohydrate kinase domain-containing protein OS=Mus musculus OX=10090 GN=Fggy PE=1 SV=1	Fggy
5.28463	5.46174	5.27564	5.30855	5.47711	5.52756	5.40201	5.73668	4.77931	4.81667	4.77327	4.74505	5.20679	5.14269	5.01209	5.08001	T23.WT/T5.KO	6.16616	0	P97807	Fumarate hydratase, mitochondrial OS=Mus musculus OX=10090 GN=Fh PE=1 SV=3	Fh
-1.37326	-1.29119	-1.36493	-1.24576	-0.703706	-0.453201	-0.577569	-0.458171	-2.1179	-2.04221	-2.08007	-2.34927	-1.34335	-1.13195	-1.52205	-1.44391	T5.WT/T23.WT;T5.WT/T5.KO;T23.WT/T5.KO;T23.WT/T23.KO;T5.KO/T23.KO	8.13688	0	E9PZ91	Bis(5'-adenosyl)-triphosphatase OS=Mus musculus OX=10090 GN=Fhit PE=1 SV=1	Fhit
-1.52274	-1.64726	-1.60357	-1.69247	-2.18743	-2.45973	-2.15644	-2.48034	-0.673158	-0.464778	-1.08757	-0.907044	-1.03256	-1.33545	-1.05509	-1.22943	T5.WT/T23.WT;T5.WT/T5.KO;T23.WT/T5.KO;T23.WT/T23.KO	6.50858	0	P59266	Fat storage-inducing transmembrane protein 2 OS=Mus musculus OX=10090 GN=Fitm2 PE=1 SV=1	Fitm2
-1.51228	-2.0326	-0.81207	-1.79008	-0.143199	-0.251425	0.439118	-0.224766	-1.01579	-1.6637	-1.19898	0.0195618	-1.27707	-1.23838	-0.869971	-1.03811	T5.WT/T23.WT	2.20697	0.00012374	P26883	Peptidyl-prolyl cis-trans isomerase FKBP1A OS=Mus musculus OX=10090 GN=Fkbp1a PE=1 SV=2	Fkbp1a
1.07616	0.177714	0.797862	0.630809	1.03468	1.14929	0.946093	1.28724	1.49843	1.51161	1.31945	1.16004	1.29829	1.26372	1.46838	1.34876	T5.WT/T5.KO;T5.WT/T23.KO	2.56518	0.000135849	P45878	Peptidyl-prolyl cis-trans isomerase FKBP2 OS=Mus musculus OX=10090 GN=Fkbp2 PE=1 SV=1	Fkbp2
3.31269	3.03321	3.0393	3.08865	2.8952	3.02666	3.07502	3.09105	2.53601	2.62765	2.53162	2.38511	2.71342	2.58662	2.92394	2.62136	T5.WT/T5.KO	4.34023	6.44468e-06	P30416	Peptidyl-prolyl cis-trans isomerase FKBP4 OS=Mus musculus OX=10090 GN=Fkbp4 PE=1 SV=5	Fkbp4
1.42705	1.29599	1.32468	1.26043	1.51504	1.65405	1.52458	1.71817	0.443124	0.471915	0.491735	0.597762	1.2015	1.41884	1.51299	1.32913	T5.WT/T5.KO;T23.WT/T5.KO;T5.KO/T23.KO	8.01803	0	O54998	Peptidyl-prolyl cis-trans isomerase FKBP7 OS=Mus musculus OX=10090 GN=Fkbp7 PE=1 SV=1	Fkbp7
0.9025	0.633207	0.7118	0.620445	0.824736	0.819031	0.945827	0.801669	1.09699	1.07414	1.04187	0.774869	1.37008	1.2886	1.26606	1.39009	T5.WT/T23.KO	4.5797	4.45434e-06	O35465	Peptidyl-prolyl cis-trans isomerase FKBP8 OS=Mus musculus OX=10090 GN=Fkbp8 PE=1 SV=2	Fkbp8
1.84242	2.00678	1.73643	1.85243	1.63979	1.58675	1.59041	1.59932	2.26303	2.33077	2.16648	2.14778	2.03407	1.8241	1.88309	1.83503	T23.WT/T5.KO	5.50206	0	Q8R123	FAD synthase OS=Mus musculus OX=10090 GN=Flad1 PE=1 SV=1	Flad1
0.603842	0.563969	0.543927	0.597193	0.282529	0.415632	0.294471	0.315153	1.09304	1.13097	1.15191	1.10292	0.870765	0.776388	0.854506	0.939319	T23.WT/T5.KO	9.72276	0	Q9JJ28	Protein flightless-1 homolog OS=Mus musculus OX=10090 GN=Flii PE=1 SV=1	Flii
4.42382	4.193	4.34448	4.12409	4.03131	4.05902	3.7479	3.97008	4.69384	4.75877	4.74711	4.88693	4.36203	4.40727	4.53319	4.48834	T23.WT/T5.KO	5.58214	0	Q8BTM8	Filamin-A OS=Mus musculus OX=10090 GN=Flna PE=1 SV=5	Flna
-1.15737	-0.916632	-1.31054	-1.24906	-1.75859	-1.78493	-1.73458	-1.46552	0.408577	0.766436	0.264877	0.28973	-0.832169	-1.63104	-0.286713	-1.29991	T5.WT/T5.KO;T23.WT/T5.KO;T5.KO/T23.KO	5.08711	0	Q9CR13	Protein FMC1 homolog OS=Mus musculus OX=10090 GN=Fmc1 PE=1 SV=1	Fmc1
-1.8048	-1.45188	-1.77478	-2.04448	-2.93146	-3.18367	-3.30768	-3.42197	-2.47641	-2.46629	-2.65664	-2.66598	-3.01404	-3.03885	-3.03014	-2.74048	T5.WT/T23.WT;T5.WT/T5.KO;T5.WT/T23.KO;T23.WT/T5.KO	6.15747	0	Q8K2I3	Dimethylaniline monooxygenase [N-oxide-forming] 2 OS=Mus musculus OX=10090 GN=Fmo2 PE=1 SV=3	Fmo2
-0.811196	-0.632734	-0.742918	-0.79128	-0.811566	-0.945156	-0.582154	-0.959654	0.414568	0.0684071	0.0254421	-0.0810146	-0.304569	-0.423743	-0.62321	-0.106915	T5.WT/T5.KO;T23.WT/T5.KO	4.47718	0	P97872	Dimethylaniline monooxygenase [N-oxide-forming] 5 OS=Mus musculus OX=10090 GN=Fmo5 PE=1 SV=4	Fmo5
-4.71809	-6.05179	-5.1129	-5.37504	-4.09037	-4.13584	-3.9949	-4.29432	-4.85962	-4.73478	-4.68197	-4.58989	-4.65912	-4.11792	-4.08049	-4.19114	T5.WT/T23.WT;T5.WT/T23.KO	3.04234	1.65289e-05	Q6AXB7	Fragile X mental retardation syndrome 1 homolog OS=Mus musculus OX=10090 GN=Fmr1 PE=1 SV=1	Fmr1
-0.249938	-0.23801	-0.209895	-0.23181	0.182312	0.411167	0.309812	0.567664	-0.0315156	0	0.0276146	0.134665	0.314742	0.437104	0.190489	0.361985	T5.WT/T23.WT	5.08708	0	E9QNF5	Synaptic functional regulator FMR1 OS=Mus musculus OX=10090 GN=Fmr1 PE=1 SV=1	Fmr1
0.412844	0.528332	0.27997	0.415733	0.116949	0.24799	0.306922	0.281886	-0.257747	-0.209317	-0.523451	-0.460612	-0.128239	-0.0821688	-0.11187	-0.374005	T5.WT/T5.KO;T23.WT/T5.KO	5.46595	0	Q9ER35	Fructosamine-3-kinase OS=Mus musculus OX=10090 GN=Fn3k PE=1 SV=1	Fn3k
0.207913	0.525637	0.0309339	0.336456	-0.184793	-0.238038	-0.338381	-0.0439487	-0.51474	-0.480728	-0.45573	-0.73806	-1.37924	-1.49948	-1.8247	-1.7761	T5.WT/T5.KO;T5.WT/T23.KO;T23.WT/T23.KO;T5.KO/T23.KO	7.63301	0	Q3TQB2	FAD-dependent oxidoreductase domain-containing protein 1 OS=Mus musculus OX=10090 GN=Foxred1 PE=1 SV=1	Foxred1
1.27649	1.16426	1.27442	1.1607	2.43513	2.24649	2.52031	2.67574	1.255	1.23462	1.28081	1.40872	1.5328	1.9043	1.79546	1.81229	T5.WT/T23.WT;T23.WT/T5.KO;T23.WT/T23.KO	7.40751	0	P09528	Ferritin heavy chain OS=Mus musculus OX=10090 GN=Fth1 PE=1 SV=2	Fth1
0.455041	0.398831	0.59468	0.190557	1.15652	0.823071	1.0079	1.34534	1.5314	1.45983	1.43656	1.66024	1.44294	1.56047	2.02986	1.64392	T5.WT/T23.WT;T5.WT/T5.KO;T5.WT/T23.KO;T23.WT/T23.KO	5.39517	0	P29391	Ferritin light chain 1 OS=Mus musculus OX=10090 GN=Ftl1 PE=1 SV=2	Ftl1
-5.81762	-5.07779	-5.33918	-4.82907	-5.17167	-4.8181	-5.37504	-4.8562	-4.07975	-4.19421	-4.1008	-4.13586	-4.72186	-4.77581	-4.66545	-4.75564	T5.WT/T5.KO;T23.WT/T5.KO	3.70475	4.54287e-06	Q99KR8	Plasma alpha-L-fucosidase OS=Mus musculus OX=10090 GN=Fuca2 PE=1 SV=1	Fuca2
0.866875	1.01237	0.901928	1.11778	0.753233	0.489076	0.49351	0.53979	0.123694	-0.145572	0.133878	0.297096	0.458271	0.438833	0.234325	0.546339	T5.WT/T5.KO	4.84209	0	Q9D6K8	FUN14 domain-containing protein 2 OS=Mus musculus OX=10090 GN=Fundc2 PE=1 SV=1	Fundc2
-1.41943	-1.46254	-1.43956	-1.45475	-0.787336	-0.772689	-0.604521	-0.444389	-1.48688	-1.49069	-1.38064	-1.36081	-0.983691	-1.22464	-1.47078	-1.26153	T5.WT/T23.WT;T23.WT/T5.KO	5.21018	0	G3UXT7	RNA-binding protein FUS (Fragment) OS=Mus musculus OX=10090 GN=Fus PE=1 SV=1	Fus
-0.165546	-0.366292	-0.36233	-0.457608	0.0258713	0.0943727	0.323359	0.427437	-0.451834	-0.294014	-0.40153	-0.446564	-0.0245051	-0.0120451	-0.0918674	-0.365259	T23.WT/T5.KO	3.61782	2.11827e-05	O35943	Frataxin, mitochondrial OS=Mus musculus OX=10090 GN=Fxn PE=1 SV=1	Fxn
-1.87544	-1.56913	-1.66835	-1.79973	-2.63633	-2.61137	-2.63914	-2.5206	-2.04838	-2.15468	-1.76527	-2.2004	-2.16932	-1.77381	-2.3746	-2.25793	T5.WT/T23.WT	3.81419	6.31579e-06	Q9Z239	Phospholemman OS=Mus musculus OX=10090 GN=Fxyd1 PE=1 SV=1	Fxyd1
-1.57404	-1.21709	-1.53572	-1.23918	-2.13553	-2.47949	-3.04044	-2.49363	-1.54862	-2.08336	-1.87299	-1.30095	-1.88279	-1.97995	-2.01311	-1.70082	T5.WT/T23.WT;T23.WT/T5.KO	3.17996	1.13154e-05	Q61585	G0/G1 switch protein 2 OS=Mus musculus OX=10090 GN=G0s2 PE=1 SV=1	G0s2
-1.12354	-0.988782	-1.16925	-1.02031	-0.751737	-0.765594	-0.70845	-0.610084	-3.01769	-3.01541	-2.9091	-3.13586	-2.67455	-1.4765	-2.77601	-2.14052	T5.WT/T5.KO;T5.WT/T23.KO;T23.WT/T5.KO;T23.WT/T23.KO	6.25333	0	Q9CR59	Growth arrest and DNA damage-inducible proteins-interacting protein 1 OS=Mus musculus OX=10090 GN=Gadd45gip1 PE=1 SV=1	Gadd45gip1
2.53779	2.73716	2.37973	2.82708	3.06001	3.12993	2.84612	2.98218	1.83373	1.87591	1.92798	2.26408	2.22612	2.15611	2.05789	2.29168	T5.WT/T5.KO;T23.WT/T5.KO;T23.WT/T23.KO	5.31976	0	Q8R059	UDP-glucose 4-epimerase OS=Mus musculus OX=10090 GN=Gale PE=1 SV=1	Gale
-0.891623	-1.02942	-1.15421	-1.07638	-0.811566	-0.463824	-0.495276	-0.377385	-0.543832	-0.327274	-0.168819	-0.0156775	-0.429077	-0.303323	-0.488318	-0.469717	T5.WT/T5.KO;T5.WT/T23.KO	3.87516	6.24025e-06	Q8CC47	N-acetylgalactosamine-6-sulfatase OS=Mus musculus OX=10090 GN=Galns PE=1 SV=1	Galns
0.597576	0.347257	0.389256	0.177092	-0.430004	-0.279301	0.0693665	-0.199352	-0.0243468	-0.0804677	-0.11415	-0.392241	0.154249	0.107375	0.0757933	0.11906	T5.WT/T23.WT	3.11615	6.82335e-05	Q6PB93	Polypeptide N-acetylgalactosaminyltransferase 2 OS=Mus musculus OX=10090 GN=Galnt2 PE=1 SV=1	Galnt2
0.117837	0.382241	0.268292	0.458356	1.13819	1.09298	0.945561	0.939141	0.212548	0.0201092	0.155098	-0.027339	0.709987	0.828063	0.530837	0.656856	T5.WT/T23.WT;T23.WT/T5.KO;T5.KO/T23.KO	6.11379	0	Q8BVW0	Neutral alpha-glucosidase C OS=Mus musculus OX=10090 GN=Ganc PE=1 SV=2	Ganc
-2.99854	-2.85352	-2.83348	-2.72888	-2.61485	-2.74054	-2.95471	-2.78091	-3.41262	-3.04672	-3.21945	-3.24834	-2.53775	-2.67147	-2.44137	-2.20495	T5.KO/T23.KO	3.908	6.13183e-06	P06837	Neuromodulin OS=Mus musculus OX=10090 GN=Gap43 PE=1 SV=1	Gap43
5.28746	5.33099	5.17205	5.38761	5.35669	5.45104	5.29971	5.32211	4.523	4.44493	4.71499	4.84915	5.51445	5.52049	5.4141	5.44132	T5.WT/T5.KO;T23.WT/T5.KO;T5.KO/T23.KO	6.15341	0	P16858	Glyceraldehyde-3-phosphate dehydrogenase OS=Mus musculus OX=10090 GN=Gapdh PE=1 SV=2	Gapdh
2.60059	2.50881	2.43549	2.56348	2.824	2.94847	3.02289	3.03457	3.66892	3.86359	3.61832	3.42294	3.5496	3.25443	3.50599	3.28683	T5.WT/T5.KO;T5.WT/T23.KO;T23.WT/T5.KO	6.58856	0	Q9CZD3	Glycine--tRNA ligase OS=Mus musculus OX=10090 GN=Gars1 PE=1 SV=1	Gars1
0.379524	0.656553	0.316606	0.263614	0.410681	0.459539	0.400909	0.628381	-0.375047	-0.235496	-0.153972	-0.23138	-0.395929	-0.498653	-0.828005	-0.715562	T5.WT/T5.KO;T5.WT/T23.KO;T23.WT/T5.KO;T23.WT/T23.KO	6.28996	0	Q99JT1	Glutamyl-tRNA(Gln) amidotransferase subunit B, mitochondrial OS=Mus musculus OX=10090 GN=Gatb PE=1 SV=1	Gatb
0.0446165	0.0877597	0.0864539	0.00416565	0.0343928	0.174542	0.207269	0.301745	-0.586839	-0.438581	-0.441236	-0.530606	-0.766629	-0.602328	-1.05994	-0.895558	T5.WT/T23.KO;T23.WT/T5.KO;T23.WT/T23.KO	6.90675	0	Q8CBY0	Glutamyl-tRNA(Gln) amidotransferase subunit C, mitochondrial OS=Mus musculus OX=10090 GN=Gatc PE=1 SV=1	Gatc
4.04431	3.82237	3.90785	3.78866	4.24009	4.35075	4.38825	4.60958	3.16927	3.33696	3.02528	2.70195	3.71721	3.91814	3.50114	3.51207	T5.WT/T5.KO;T23.WT/T5.KO;T23.WT/T23.KO;T5.KO/T23.KO	5.36257	0	Q9D172	Glutamine amidotransferase-like class 1 domain-containing protein 3A, mitochondrial OS=Mus musculus OX=10090 GN=Gatd3a PE=1 SV=1	Gatd3a
3.15417	3.01468	2.80124	2.96035	2.32853	2.51251	2.50796	2.4921	2.35158	2.46757	2.38903	2.48061	2.16065	2.07205	2.05867	2.03768	T5.WT/T23.KO	6.83461	0	P17439	Lysosomal acid glucosylceramidase OS=Mus musculus OX=10090 GN=Gba PE=1 SV=1	Gba
3.60618	3.8467	3.54352	3.78033	3.51072	3.45228	3.45071	3.3111	2.68618	2.62375	2.60634	3.08146	3.92568	3.73154	3.87068	3.92577	T5.WT/T5.KO;T23.WT/T5.KO;T5.KO/T23.KO	6.05733	0	Q9D6Y9	1,4-alpha-glucan-branching enzyme OS=Mus musculus OX=10090 GN=Gbe1 PE=1 SV=1	Gbe1
-1.75708	-1.73503	-1.92755	-1.48751	-1.99942	-2.03491	-1.96665	-2.42515	-1.45055	-1.39547	-1.3131	-1.42878	-1.43563	-1.97995	-1.54907	-1.60618	T23.WT/T5.KO	2.86591	9.5064e-05	Q6DFZ1	Golgi-specific brefeldin A-resistance factor 1 OS=Mus musculus OX=10090 GN=Gbf1 PE=1 SV=1	Gbf1
2.97679	2.21165	2.70015	2.34387	3.26314	3.5279	3.6169	3.50616	3.05112	3.13783	3.07633	2.73425	3.65834	3.85261	3.88788	3.77332	T5.WT/T23.WT;T5.WT/T23.KO;T5.KO/T23.KO	4.74045	0	P21614	Vitamin D-binding protein OS=Mus musculus OX=10090 GN=Gc PE=1 SV=2	Gc
1.14321	1.21867	1.09403	1.182	1.46043	1.54354	1.51746	1.5122	-1.42013	-1.09151	-1.32636	-1.50476	-1.50463	-0.723665	-1.41131	-1.46868	T5.WT/T5.KO;T5.WT/T23.KO;T23.WT/T5.KO;T23.WT/T23.KO	9.98146	0	O88986	2-amino-3-ketobutyrate coenzyme A ligase, mitochondrial OS=Mus musculus OX=10090 GN=Gcat PE=1 SV=2	Gcat
2.67217	2.76918	2.75826	2.68933	3.35394	3.40837	3.48609	3.6081	1.88718	1.91068	1.6632	1.49247	1.86244	2.23293	1.8527	1.70541	T5.WT/T23.WT;T5.WT/T5.KO;T5.WT/T23.KO;T23.WT/T5.KO;T23.WT/T23.KO	7.95136	0	A0A0A0MQ68	Glutaryl-CoA dehydrogenase, mitochondrial OS=Mus musculus OX=10090 GN=Gcdh PE=1 SV=1	Gcdh
-3.92454	-4.24444	-4.43774	-3.93143	-4.80446	-4.64445	-5.12265	-4.27124	-3.79964	-3.18423	-3.51584	-3.37884	-3.93759	-4.09774	-3.88194	-3.8393	T23.WT/T5.KO;T23.WT/T23.KO	3.73554	4.66472e-06	Q05915	GTP cyclohydrolase 1 OS=Mus musculus OX=10090 GN=Gch1 PE=1 SV=1	Gch1
1.06292	1.22599	1.32629	1.06325	1.58844	1.65707	1.73318	1.93775	0.882607	0.951015	0.776943	0.61045	0.981661	1.18715	0.910118	0.974196	T23.WT/T5.KO;T23.WT/T23.KO	5.34548	0	Q91WK5	Glycine cleavage system H protein, mitochondrial OS=Mus musculus OX=10090 GN=Gcsh PE=1 SV=2	Gcsh
2.11024	1.97809	2.17667	1.9205	1.94743	2.01435	1.94118	2.22468	2.68019	2.65658	2.71803	2.89348	2.25707	2.40686	2.63578	2.45765	T5.WT/T5.KO;T23.WT/T5.KO	4.92536	0	Q9R111	Guanine deaminase OS=Mus musculus OX=10090 GN=Gda PE=1 SV=1	Gda
2.02302	1.99436	1.91607	2.08554	2.83891	2.81869	2.49877	2.62001	2.09523	2.30851	2.10125	2.14203	2.45728	2.45354	2.50209	2.4725	T5.WT/T23.WT	5.56936	0	P50396	Rab GDP dissociation inhibitor alpha OS=Mus musculus OX=10090 GN=Gdi1 PE=1 SV=3	Gdi1
0.915344	0.913581	0.696114	0.748461	0.906543	1.08627	1.19459	1.21705	1.2859	1.70313	1.48036	1.34278	1.81971	1.67815	1.68748	1.52559	T5.WT/T5.KO;T5.WT/T23.KO	4.98988	0	P56213	FAD-linked sulfhydryl oxidase ALR OS=Mus musculus OX=10090 GN=Gfer PE=1 SV=2	Gfer
3.25919	3.13759	3.17808	3.10821	3.31151	3.40798	3.26286	3.43541	2.3749	2.41722	2.40749	2.08185	2.65656	2.71203	2.41381	2.65184	T5.WT/T5.KO;T23.WT/T5.KO;T23.WT/T23.KO	7.09674	0	Q8R2Q4	Ribosome-releasing factor 2, mitochondrial OS=Mus musculus OX=10090 GN=Gfm2 PE=1 SV=2	Gfm2
-1.12354	-0.850718	-1.12019	-0.992372	-1.0744	-1.23734	-1.3153	-1.26268	-2.27013	-2.14255	-2.16088	-1.87734	-1.21512	-1.15392	-1.6132	-1.32042	T5.WT/T5.KO;T23.WT/T5.KO;T5.KO/T23.KO	5.66767	0	Q3UHD2	Glucose-fructose oxidoreductase domain-containing protein 1 OS=Mus musculus OX=10090 GN=Gfod1 PE=1 SV=1	Gfod1
0.34829	0.149982	-0.0213385	0.0922399	0.00925207	0.142576	0.119639	-0.0251217	0.547845	0.712681	0.473365	0.139144	-0.303819	-0.268368	-0.267514	-0.431681	T5.KO/T23.KO	3.96457	6.28601e-06	P47856	Glutamine--fructose-6-phosphate aminotransferase [isomerizing] 1 OS=Mus musculus OX=10090 GN=Gfpt1 PE=1 SV=3	Gfpt1
-0.0445302	0.113116	-0.0898185	0.154781	-0.222199	-0.224078	-0.495997	-0.49614	-0.543832	-0.548751	-0.736966	-0.413944	-0.294848	-0.518632	-0.277082	-0.304545	T5.WT/T5.KO	3.52154	3.89137e-05	Q6P5E6	ADP-ribosylation factor-binding protein GGA2 OS=Mus musculus OX=10090 GN=Gga2 PE=1 SV=1	Gga2
-0.441094	-2.04216	-1.1738	-1.54114	0.221646	0.40624	0.32866	0.387651	-0.0723357	0.041007	-0.0308638	-0.949996	0.426533	0.435374	0.786164	0.590468	T5.WT/T23.WT;T5.WT/T23.KO	3.71689	0	E0CZ04	Gamma-glutamylaminecyclotransferase (Fragment) OS=Mus musculus OX=10090 GN=Ggact PE=1 SV=1	Ggact
-2.93568	-3.00117	-3.37361	-2.79489	-2.69523	-2.61137	-2.70428	-2.68628	-3.35872	-3.29267	-3.06703	-3.19476	-3.35573	-3.49948	-3.41628	-3.11097	T23.WT/T23.KO	3.34488	3.16931e-05	Q9WTN0	Geranylgeranyl pyrophosphate synthase OS=Mus musculus OX=10090 GN=Ggps1 PE=1 SV=1	Ggps1
-3.36948	-3.98878	-3.44505	-3.67905	-3.07074	-2.92695	-2.59832	-2.99585	-2.90104	-3.14497	-2.84411	-3.00823	-3.28297	-2.60945	-2.68031	-3.1505	T5.WT/T23.WT;T5.WT/T23.KO	2.37408	0.000178926	Q9Z2A9	Glutathione hydrolase 5 proenzyme OS=Mus musculus OX=10090 GN=Ggt5 PE=1 SV=2	Ggt5
-0.831862	-0.577216	-0.809711	-0.999305	-1.64901	-1.67451	-1.53177	-1.67677	-1.22341	-1.22075	-1.38873	-1.42217	-1.34335	-1.52788	-1.50873	-1.38182	T5.WT/T23.WT;T5.WT/T23.KO	5.59945	0	Q99J23	GH3 domain-containing protein OS=Mus musculus OX=10090 GN=Ghdc PE=2 SV=2	Ghdc
1.60552	1.69328	1.46842	1.27974	0.281574	0.278708	0.73287	0.658371	1.11982	1.42499	1.07523	0.592602	-0.236432	-0.391147	-0.526069	-0.76328	T5.WT/T23.WT;T5.WT/T23.KO;T23.WT/T23.KO;T5.KO/T23.KO	6.09789	0	Q91VC9	Growth hormone-inducible transmembrane protein OS=Mus musculus OX=10090 GN=Ghitm PE=1 SV=1	Ghitm
1.83261	1.84411	1.75846	1.66739	1.27584	1.17428	1.08824	1.16114	2.12756	2.18805	1.96574	2.00961	1.82589	1.5567	1.98877	1.65399	T5.WT/T23.WT;T23.WT/T5.KO	5.67239	0	Q99JY3	GTPase IMAP family member 4 OS=Mus musculus OX=10090 GN=Gimap4 PE=1 SV=2	Gimap4
-2.16555	-2.41206	-2.04473	-2.51905	-1.84765	-1.74253	-1.77425	-1.38124	-1.90104	-1.59595	-1.82047	-2.25224	-1.74815	-1.70733	-1.71661	-1.86099	T5.WT/T23.WT	2.18338	0.000429811	Q9Z0G0	PDZ domain-containing protein GIPC1 OS=Mus musculus OX=10090 GN=Gipc1 PE=1 SV=1	Gipc1
-1.2105	-0.95979	-1.03368	-0.943417	-1.42532	-1.46958	-1.97466	-1.7647	-0.346752	-0.382567	-0.466085	-0.23138	-0.862772	-1.14872	-1.2071	-0.962873	T5.WT/T23.WT;T5.WT/T5.KO;T23.WT/T5.KO;T23.WT/T23.KO;T5.KO/T23.KO	5.71633	0	Q9Z2H7	PDZ domain-containing protein GIPC2 OS=Mus musculus OX=10090 GN=Gipc2 PE=1 SV=1	Gipc2
-0.905246	-1.3593	-1.13046	-1.38046	-2.24127	-2.40516	-2.14057	-2.02211	-0.126575	0.0287189	0.144727	-0.349267	0.15534	-0.112213	-0.253004	-0.559982	T5.WT/T23.WT;T5.WT/T5.KO;T5.WT/T23.KO;T23.WT/T5.KO;T23.WT/T23.KO	7.31683	0	P23242	Gap junction alpha-1 protein OS=Mus musculus OX=10090 GN=Gja1 PE=1 SV=2	Gja1
3.16064	3.24872	3.13976	3.01693	2	2.17204	2.40516	2.61189	4.33574	4.35926	4.31787	4.55529	3.91959	3.40177	3.68444	3.63728	T5.WT/T23.WT;T5.WT/T5.KO;T23.WT/T5.KO;T23.WT/T23.KO;T5.KO/T23.KO	7.77292	0	Q64516	Glycerol kinase OS=Mus musculus OX=10090 GN=Gk PE=1 SV=2	Gk
-1.50811	-1.56682	-1.55732	-1.86408	-3.05137	-2.8181	-2.40993	-1.99349	-0.664958	-0.494541	-0.677718	-0.606042	-1.38875	-1.46031	-2.43632	-1.64564	T5.WT/T5.KO;T23.WT/T5.KO;T5.KO/T23.KO	4.37567	0	B1ASZ3	Glycerol kinase OS=Mus musculus OX=10090 GN=Gk PE=1 SV=1	Gk
-2.63402	-2.12105	-2.346	-2.30809	-2.63995	-2.60774	-3.18638	-3.00059	-2.35872	-2.39835	-1.92751	-1.30703	-2.39993	-2.5262	-2.43884	-2.56109	T23.WT/T5.KO	1.80854	0.000639087	P51569	Alpha-galactosidase A OS=Mus musculus OX=10090 GN=Gla PE=1 SV=1	Gla
-4.43911	-3.74021	-3.85764	-3.94208	-3.532	-3.63703	-3.79717	-3.70163	-4.79313	-4.54396	-4.47098	-4.59981	-3.60638	-3.50611	-4.05703	-3.70571	T5.WT/T5.KO;T23.WT/T5.KO;T5.KO/T23.KO	3.77378	4.43459e-06	A0A0R4J1Z9	Glucocorticoid-induced transcript 1 protein OS=Mus musculus OX=10090 GN=Glcci1 PE=1 SV=1	Glcci1
0.922688	0.41756	0.648435	0.438998	0.89754	0.912352	1.28841	0.832963	1.58769	1.63938	1.58023	0.998563	1.41268	1.36238	1.39657	1.35876	T5.WT/T5.KO;T5.WT/T23.KO	3.33516	1.11888e-05	F8WHM5	Golgi apparatus protein 1 (Fragment) OS=Mus musculus OX=10090 GN=Glg1 PE=1 SV=1	Glg1
2.22755	2.19766	2.10048	2.16334	2.38281	2.50708	2.274	2.49495	1.24059	1.58551	1.25842	1.19398	1.84766	1.92046	1.39834	1.70748	T5.WT/T5.KO;T23.WT/T5.KO;T23.WT/T23.KO	5.65578	0	Q9CPU0	Lactoylglutathione lyase OS=Mus musculus OX=10090 GN=Glo1 PE=1 SV=3	Glo1
-0.21389	-0.835392	-0.416047	-0.651481	0.433625	0.72142	1.02483	0.915444	-0.46601	-0.0764227	-0.144647	-0.986116	0.594851	0.834968	0.732204	0.239271	T5.WT/T23.WT;T5.WT/T23.KO;T23.WT/T5.KO;T5.KO/T23.KO	4.1459	0	Q9QUH0	Glutaredoxin-1 OS=Mus musculus OX=10090 GN=Glrx PE=1 SV=3	Glrx
-0.985456	-2.11768	-1.39644	-1.53508	-0.760554	-0.606833	-0.324871	-0.48282	-2.26111	-2.00658	-2.21122	-2.41997	-1.588	-1.86465	-1.16365	-1.63392	T5.WT/T23.WT;T23.WT/T5.KO;T23.WT/T23.KO	4.32261	0	Q923X4	Glutaredoxin-2, mitochondrial OS=Mus musculus OX=10090 GN=Glrx2 PE=1 SV=1	Glrx2
0.362571	0.288695	0.17786	0.00693607	0.0563164	0.0758724	0.173216	0.322759	0.943107	1.31579	1.2549	1.29492	1.40399	1.18148	1.17633	1.06148	T5.WT/T5.KO;T5.WT/T23.KO;T23.WT/T5.KO;T23.WT/T23.KO	6.85094	0	Q80Y14	Glutaredoxin-related protein 5, mitochondrial OS=Mus musculus OX=10090 GN=Glrx5 PE=1 SV=2	Glrx5
-0.946905	-0.932851	-1.05308	-0.919548	-1.02162	-1.0782	-0.973658	-1.14917	-0.147712	0.0860453	0.332159	0.283675	-0.946925	-1.08403	-1.23534	-1.19114	T5.WT/T5.KO;T23.WT/T5.KO;T5.KO/T23.KO	7.37451	0	D3Z7P3	Glutaminase kidney isoform, mitochondrial OS=Mus musculus OX=10090 GN=Gls PE=1 SV=1	Gls
3.8922	3.8948	3.76262	3.83241	4.05719	4.06245	3.9656	4.11753	4.63144	4.72217	4.3754	4.1377	3.548	3.31929	3.15446	3.05733	T5.WT/T5.KO;T23.WT/T23.KO;T5.KO/T23.KO	5.28646	0	P26443	Glutamate dehydrogenase 1, mitochondrial OS=Mus musculus OX=10090 GN=Glud1 PE=1 SV=1	Glud1
3.90265	3.38038	3.47285	3.48977	3.92228	4.06657	4.49474	4.18998	3.71456	3.66515	3.4298	2.95721	4.17508	4.12348	4.00935	3.96194	T23.WT/T5.KO	2.59424	0.000108571	P15105	Glutamine synthetase OS=Mus musculus OX=10090 GN=Glul PE=1 SV=6	Glul
-2.4793	-2.85352	-2.96381	-2.73349	-2.60423	-2.64445	-2.59832	-2.34765	-3.35872	-3.16938	-3.26551	-3.58496	-2.70196	-2.82058	-3	-2.68139	T5.WT/T5.KO;T23.WT/T5.KO	3.77837	6.08211e-06	A0A0R4J1H2	Glycerate kinase OS=Mus musculus OX=10090 GN=Glyctk PE=1 SV=1	Glyctk
-0.300347	-0.665621	-0.611771	-0.738125	-0.112145	-0.0971589	-0.0430689	0.0615249	0.624954	0.669976	0.52963	0.359192	0.580297	0.369414	0.318569	0.375384	T5.WT/T5.KO;T5.WT/T23.KO;T23.WT/T5.KO	6.54788	0	D3YYT1	Putative oxidoreductase GLYR1 OS=Mus musculus OX=10090 GN=Glyr1 PE=1 SV=1	Glyr1
-3.43911	-2.79845	-3.18445	-3.03021	-3.56595	-3.44346	-3.70761	-3.50705	-2.4302	-2.81724	-2.77584	-1.64786	-2.83433	-3.09274	-2.2255	-2.95119	T23.WT/T5.KO	2.29141	0.000135802	A0A1B0GRV7	Predicted gene, 17949 OS=Mus musculus OX=10090 GN=Gm17949 PE=3 SV=1	Gm17949
0.917281	1.02579	0.921587	0.762874	0.37534	0.313579	0.541367	0.460995	0.3012	0.114635	0.284994	0.0543566	0.503964	0.376643	0.239071	0.420481	T5.WT/T5.KO	5.15996	0	E9PVN6	Predicted gene 20498 OS=Mus musculus OX=10090 GN=Gm20498 PE=1 SV=1	Gm20498
1.13225	1.11742	1.21483	1.274	1.7503	1.88153	1.92968	1.85919	1.43984	1.42642	1.42606	1.33679	1.43981	1.46916	1.57858	1.3156	T5.WT/T23.WT	6.31789	0	A2A4P3	Predicted gene, 27029 OS=Mus musculus OX=10090 GN=Gm27029 PE=4 SV=1	Gm27029
0.705492	0.551305	0.651863	0.76533	0.914874	1.04911	1.12551	1.06181	0.282436	0.117664	0.184212	0.20042	0.423819	0.773311	0.582787	0.463665	T23.WT/T5.KO	5.93558	0	Q60648	Ganglioside GM2 activator OS=Mus musculus OX=10090 GN=Gm2a PE=1 SV=2	Gm2a
-2.38848	-2.56453	-2.62002	-2.44904	-2.06587	-1.88461	-2.19806	-1.94018	-2.76418	-2.95051	-2.83461	-2.99508	-2.51327	-2.41591	-2.26751	-2.51737	T23.WT/T5.KO	5.56022	0	A0A0N4SVA0	Predicted gene 44596 (Fragment) OS=Mus musculus OX=10090 GN=Gm44596 PE=4 SV=1	Gm44596
-1.68012	-2.19737	-1.93267	-2.15162	-1.66917	-1.65565	-1.52734	-1.45573	-2.17603	-2.15225	-2.42036	-2.35765	-1.89856	-1.64196	-1.51671	-1.6223	T23.WT/T5.KO;T5.KO/T23.KO	3.59876	1.1236e-05	E9Q8B6	Predicted gene 4788 OS=Mus musculus OX=10090 GN=Gm4788 PE=1 SV=1	Gm4788
-3.82796	-4.7094	-4.08982	-3.58427	-4.7724	-4.374	-4.20511	-4.89097	-2.89755	-2.70236	-3.12762	-3.16133	-3.20248	-3.69023	-2.96683	-3.25434	T5.WT/T5.KO;T23.WT/T5.KO;T23.WT/T23.KO	3.96401	0	Q3UED7	Interferon-gamma-inducible GTPase Ifgga2 protein OS=Mus musculus OX=10090 GN=Gm4951 PE=1 SV=1	Gm4951
1.33965	0.900741	1.11871	0.983216	1.61709	1.74911	1.7471	1.76008	1.22162	1.35376	1.2118	0.875364	1.53133	1.69234	1.4482	1.61351	T5.WT/T23.WT	3.77804	9.69462e-06	A0A2I3BPS1	Glia maturation factor beta (Fragment) OS=Mus musculus OX=10090 GN=Gmfb PE=1 SV=1	Gmfb
-1.34885	-1.55994	-1.45607	-1.68127	-1.92044	-1.81182	-2.17941	-2.35067	-1.28376	-1.11621	-1.11799	-1.60105	-1.78117	-1.66589	-1.51005	-1.68622	T23.WT/T5.KO	3.20669	3.18125e-05	D3Z2F6	Glia maturation factor gamma (Fragment) OS=Mus musculus OX=10090 GN=Gmfg PE=1 SV=8	Gmfg
2.31754	1.98517	2.12087	1.32207	0.272478	0.261448	0.927398	0.834627	4.44399	4.50599	4.32507	3.55074	3.03288	2.05046	3.05531	2.29658	T5.WT/T23.WT;T5.WT/T5.KO;T23.WT/T5.KO;T23.WT/T23.KO;T5.KO/T23.KO	6.18962	0	Q9DCZ1	GMP reductase 1 OS=Mus musculus OX=10090 GN=Gmpr PE=1 SV=1	Gmpr
0.280109	0.266267	0.289904	0.104579	0.392676	0.362967	0.505804	0.36527	-0.15448	-0.380429	-0.410913	-0.469107	0.00545645	0.295532	0.19008	0.232885	T5.WT/T5.KO;T23.WT/T5.KO	5.60834	0	P21278	Guanine nucleotide-binding protein subunit alpha-11 OS=Mus musculus OX=10090 GN=Gna11 PE=1 SV=1	Gna11
-2.25691	-2.46683	-2.25974	-2.71056	-1.67286	-1.46629	-1.13607	-1.50874	-2.0253	-1.70236	-2.14906	-2.03657	-1.67262	-1.36378	-1.34471	-1.32607	T5.WT/T23.WT;T5.WT/T23.KO	4.50502	0	B2RSH2	Guanine nucleotide-binding protein G(i) subunit alpha-1 OS=Mus musculus OX=10090 GN=Gnai1 PE=1 SV=1	Gnai1
2.01762	1.72441	1.90139	1.59926	2.35246	2.31178	2.37138	2.21692	2.18353	2.30031	1.99346	2.0148	2.44048	2.45802	2.52664	2.50679	T5.WT/T23.KO	4.38551	4.45186e-06	P08752	Guanine nucleotide-binding protein G(i) subunit alpha-2 OS=Mus musculus OX=10090 GN=Gnai2 PE=1 SV=5	Gnai2
1.18334	1.35274	1.25201	1.20812	1.30548	1.24599	1.27728	1.21577	0.677486	0.642893	0.498642	0.62622	0.99147	1.05144	1.03248	1.15632	T5.WT/T5.KO;T23.WT/T5.KO	7.51899	0	P21279	Guanine nucleotide-binding protein G(q) subunit alpha OS=Mus musculus OX=10090 GN=Gnaq PE=1 SV=4	Gnaq
0.923459	0.0979555	0.376363	0.339206	1.38847	1.52361	1.73702	1.71039	0.987051	1.08991	0.95665	0.650994	1.26632	1.36964	1.36562	1.18406	T5.WT/T23.WT;T5.WT/T23.KO;T23.WT/T5.KO	4.31316	0	P62874	Guanine nucleotide-binding protein G(I)/G(S)/G(T) subunit beta-1 OS=Mus musculus OX=10090 GN=Gnb1 PE=1 SV=3	Gnb1
3.30369	2.90033	2.87386	2.91101	3.90046	3.94589	3.78857	3.94989	3.23348	3.34769	3.15961	2.85481	3.52094	3.52513	3.61467	3.5552	T5.WT/T23.WT;T23.WT/T5.KO	4.98529	0	E9QKR0	Guanine nucleotide-binding protein G(I)/G(S)/G(T) subunit beta-2 OS=Mus musculus OX=10090 GN=Gnb2 PE=1 SV=1	Gnb2
-3.58935	-5.53722	-4.60767	-4.44904	-3.00873	-2.78493	-2.57681	-2.6119	-3.13222	-2.9047	-3.41799	-4.18726	-3.36196	-3.2453	-3.13267	-3.19114	T5.WT/T23.WT	2.72973	2.44328e-05	P62881	Guanine nucleotide-binding protein subunit beta-5 OS=Mus musculus OX=10090 GN=Gnb5 PE=1 SV=1	Gnb5
-3.38466	-3.23709	-3.64083	-3.45665	-3.80446	-3.63703	-3.86259	-3.90867	-4.16969	-3.80189	-3.93595	-4.27192	-3.93759	-4.06799	-3.59057	-3.67657	T5.WT/T5.KO	2.36944	0.000309215	G3UYD5	Bifunctional UDP-N-acetylglucosamine 2-epimerase/N-acetylmannosamine kinase OS=Mus musculus OX=10090 GN=Gne PE=1 SV=1	Gne
1.24323	1.47009	1.28108	1.30894	0.972771	0.833453	0.906277	0.839605	2.13878	2.03994	1.99279	1.75288	1.36065	1.51595	1.06848	1.52193	T5.WT/T5.KO;T23.WT/T5.KO;T5.KO/T23.KO	5.64673	0	P98192	Dihydroxyacetone phosphate acyltransferase OS=Mus musculus OX=10090 GN=Gnpat PE=1 SV=1	Gnpat
0.0318048	0.0364287	-0.22947	0.151655	0.852309	0.955615	0.697369	0.855424	0.543027	0.782116	0.559364	0.479435	0.908469	0.492641	0.914822	0.619155	T5.WT/T23.WT;T5.WT/T5.KO;T5.WT/T23.KO	4.5111	0	Q9CRC9	Glucosamine-6-phosphate isomerase 2 OS=Mus musculus OX=10090 GN=Gnpda2 PE=1 SV=1	Gnpda2
1.32689	1.39736	1.50157	1.25665	0.922852	0.918028	0.951654	1.13842	1.5552	1.47073	1.51747	1.77307	1.11524	0.966255	1.28951	1.12459	T23.WT/T5.KO	4.18088	8.05234e-06	Q8BFR4	N-acetylglucosamine-6-sulfatase OS=Mus musculus OX=10090 GN=Gns PE=1 SV=1	Gns
-1.22752	-1.22252	-1.31054	-1.56357	-1.8708	-1.78084	-1.72104	-1.78295	-1.01106	-1.13291	-1.18382	-1.4488	-1.49261	-1.28895	-1.54907	-1.39958	T23.WT/T5.KO	3.4302	4.17671e-05	Q9QYE6	Golgin subfamily A member 5 OS=Mus musculus OX=10090 GN=Golga5 PE=1 SV=2	Golga5
-4.12673	-3.63033	-3.36666	-3.93143	-4.69523	-4.60051	-5.35398	-5.22615	-2.78019	-3.14013	-2.81891	-2.67643	-4.06396	-4.37285	-3.7507	-3.56554	T5.WT/T23.WT;T5.WT/T5.KO;T23.WT/T5.KO;T23.WT/T23.KO;T5.KO/T23.KO	5.02849	0	D3YVW2	Golgi integral membrane protein 4 OS=Mus musculus OX=10090 GN=Golim4 PE=1 SV=1	Golim4
-3.7085	-5.50159	-5.31221	-4.88961	-3.82076	-3.42418	-3.35398	-3.30601	-4.1446	-4.25561	-4.24439	-4.84898	-3.83867	-3.81645	-3.59057	-4.01057	T5.WT/T23.WT	2.26841	0.000114772	P0C8B4	EKC/KEOPS complex subunit GON7 OS=Mus musculus OX=10090 GN=Gon7 PE=3 SV=1	Gon7
0.31519	-0.240761	0.0743704	0.0145273	0.691353	0.757045	0.796358	0.77558	0.592988	0.755455	0.63882	0.287043	0.803445	0.807481	0.824034	0.753716	T5.WT/T23.WT;T5.WT/T23.KO	4.27143	2.37954e-06	Q99JX3	Golgi reassembly-stacking protein 2 OS=Mus musculus OX=10090 GN=Gorasp2 PE=1 SV=3	Gorasp2
0.170738	0.183197	0.207862	0.108454	-0.450468	-0.265654	-0.255488	-0.285624	0.677486	0.59333	0.458627	0.426379	0.37219	0.169568	0.194973	0.293058	T23.WT/T5.KO	6.84128	0	O88630	Golgi SNAP receptor complex member 1 OS=Mus musculus OX=10090 GN=Gosr1 PE=1 SV=2	Gosr1
1.75462	1.92916	2.08122	2.21592	1.80777	1.82038	1.44664	1.2689	3.7132	4.01355	3.94368	3.90618	2.5806	2.18586	2.44504	2.01515	T5.WT/T5.KO;T23.WT/T5.KO;T23.WT/T23.KO;T5.KO/T23.KO	7.583	0	P05201	Aspartate aminotransferase, cytoplasmic OS=Mus musculus OX=10090 GN=Got1 PE=1 SV=3	Got1
2.34843	2.43877	2.47823	2.58195	2.41362	2.0991	1.93798	2.0584	2.82853	3.27096	3.63391	3.44349	1.77639	1.67173	2.2785	1.26923	T5.WT/T5.KO;T23.WT/T5.KO;T5.KO/T23.KO	4.27115	0	P05202	Aspartate aminotransferase, mitochondrial OS=Mus musculus OX=10090 GN=Got2 PE=1 SV=1	Got2
-3.22581	-4.00117	-3.62415	-4.29098	-4.34945	-3.95896	-4.0788	-3.75667	-4.90104	-5.55678	-4.78801	-4.56055	-4.08443	-4.16963	-4.14498	-4.16392	T5.WT/T5.KO	2.64463	5.29595e-05	O35930	Platelet glycoprotein Ib alpha chain OS=Mus musculus OX=10090 GN=Gp1ba PE=1 SV=2	Gp1ba
2.89476	2.96541	2.72854	2.67405	1.1958	1.07982	1.30713	1.22797	2.60004	2.70027	2.54806	2.4943	1.9354	1.50939	1.54208	1.76836	T5.WT/T23.WT;T5.WT/T23.KO;T23.WT/T5.KO;T5.KO/T23.KO	8.51218	0	Q61586	Glycerol-3-phosphate acyltransferase 1, mitochondrial OS=Mus musculus OX=10090 GN=Gpam PE=1 SV=2	Gpam
-2.75215	-2.82023	-2.60357	-3.00767	-3.15607	-3.41147	-3.00307	-3.31188	-1.28605	-1.44527	-1.43584	-2.03321	-2.03879	-2.00322	-1.95414	-1.8858	T5.WT/T5.KO;T5.WT/T23.KO;T23.WT/T5.KO;T23.WT/T23.KO	6.48365	0	Q8C0N2	Glycerol-3-phosphate acyltransferase 3 OS=Mus musculus OX=10090 GN=Gpat3 PE=1 SV=1	Gpat3
1.09338	1.21466	0.95284	0.861836	-0.000579834	-0.144359	0.245719	-0.0729704	0.906562	0.830622	0.680283	0.309069	0.139986	0.161742	-0.114895	0.133532	T5.WT/T23.WT;T5.WT/T23.KO;T23.WT/T5.KO;T5.KO/T23.KO	4.93419	0	Q8K2C8	Glycerol-3-phosphate acyltransferase 4 OS=Mus musculus OX=10090 GN=Gpat4 PE=1 SV=1	Gpat4
-2.20207	-1.90204	-2.01997	-1.94743	-1.28019	-1.49282	-1.65354	-1.63381	-2.22999	-2.29805	-2.54395	-2.2213	-2.13156	-1.88612	-2.21898	-2.22239	T23.WT/T5.KO;T23.WT/T23.KO	4.21763	4.62963e-06	P51655	Glypican-4 OS=Mus musculus OX=10090 GN=Gpc4 PE=1 SV=2	Gpc4
-0.720493	-0.584186	-0.923715	-0.782882	-1.17428	-1.04961	-1.12154	-1.36282	0.0386224	0.150086	0.179921	-0.423818	-0.930624	-1.25504	-0.802586	-1.21016	T5.WT/T5.KO;T23.WT/T5.KO;T5.KO/T23.KO	4.8508	0	Q8C0L9	Glycerophosphocholine phosphodiesterase GPCPD1 OS=Mus musculus OX=10090 GN=Gpcpd1 PE=1 SV=1	Gpcpd1
5.77577	5.66696	5.41391	5.59999	5.71372	5.72047	5.54408	5.68285	4.63404	4.65778	4.60265	4.5887	6.22828	6.03416	6.01705	6.14017	T5.WT/T5.KO;T23.WT/T5.KO;T5.KO/T23.KO	9.13445	0	P13707	Glycerol-3-phosphate dehydrogenase [NAD(+)], cytoplasmic OS=Mus musculus OX=10090 GN=Gpd1 PE=1 SV=3	Gpd1
1.18141	1.04662	0.954576	1.12767	1.82392	1.85531	1.79223	1.81319	0.781782	1.13197	0.940369	0.714136	1.59907	1.53748	1.34118	1.37451	T5.WT/T23.WT;T23.WT/T5.KO	6.08562	0	Q3ULJ0	Glycerol-3-phosphate dehydrogenase 1-like protein OS=Mus musculus OX=10090 GN=Gpd1l PE=1 SV=2	Gpd1l
5.18602	5.25628	4.96678	5.14999	4.54938	4.61481	4.46238	4.48701	4.15324	4.18412	4.14523	4.4081	4.88564	4.69886	5.08468	4.78815	T5.WT/T23.WT;T5.WT/T5.KO;T5.KO/T23.KO	5.82696	0	P06745	Glucose-6-phosphate isomerase OS=Mus musculus OX=10090 GN=Gpi PE=1 SV=4	Gpi
0.400716	0.564495	0.59156	0.324845	0.0563164	-0.123478	0.170038	-0.0245185	-0.00775576	-0.176164	-0.0899267	-0.292382	0.167291	0.136414	0.111601	0.0981307	T5.WT/T5.KO	4.48868	6.46552e-06	Q9D1N2	Glycosylphosphatidylinositol-anchored high density lipoprotein-binding protein 1 OS=Mus musculus OX=10090 GN=Gpihbp1 PE=1 SV=1	Gpihbp1
-5.24647	-4.48411	-4.29891	-5.31846	-5.75663	-5.78493	-3.84045	-4.32966	0.283206	-0.0666451	0.349629	0.940739	-1.0338	-0.674273	-0.650014	-1.20495	T5.WT/T5.KO;T5.WT/T23.KO;T23.WT/T5.KO;T23.WT/T23.KO	7.42933	0	Q99P91	Transmembrane glycoprotein NMB OS=Mus musculus OX=10090 GN=Gpnmb PE=1 SV=2	Gpnmb
-2.45907	-2.47544	-2.67478	-2.89477	-3.2972	-3.19997	-3.07449	-3.06861	-2.10171	-2.27138	-2.46853	-2.36821	-2.75838	-2.51612	-2.56828	-2.62462	T23.WT/T5.KO	4.5153	0	Q8BS95	Golgi pH regulator OS=Mus musculus OX=10090 GN=Gpr89a PE=1 SV=2	Gpr89a
-2.38466	-2.55537	-2.69206	-2.52304	-3.13553	-3.25001	-2.89645	-3.37816	-3.26561	-3.62267	-3.66503	-2.89098	-2.98971	-2.82472	-2.98886	-2.47493	T5.WT/T5.KO	2.59778	0.000104697	Q923Z0	G-protein coupled receptor family C group 5 member B OS=Mus musculus OX=10090 GN=Gprc5b PE=1 SV=1	Gprc5b
1.45237	1.36997	1.34494	1.48642	2.52293	2.73229	2.48322	2.40231	1.39474	1.78291	1.58422	1.73006	2.00212	2.05116	1.95636	1.92928	T5.WT/T23.WT;T23.WT/T5.KO	7.05002	0	Q8QZR5	Alanine aminotransferase 1 OS=Mus musculus OX=10090 GN=Gpt PE=1 SV=3	Gpt
2.30916	2.16513	2.30209	1.93694	2.63821	2.6174	2.52103	2.69106	2.02394	2.05081	1.94164	1.89226	2.36666	2.7348	2.45	2.54955	T23.WT/T5.KO	4.41168	4.55581e-06	P11352	Glutathione peroxidase 1 OS=Mus musculus OX=10090 GN=Gpx1 PE=1 SV=2	Gpx1
2.91718	2.81659	2.6341	2.80019	3.15398	3.24818	3.10629	3.15189	2.60614	2.73948	2.70438	2.84256	3.4667	3.20007	3.62528	3.38873	T5.WT/T23.KO;T5.KO/T23.KO	5.09462	0	O70325	Phospholipid hydroperoxide glutathione peroxidase OS=Mus musculus OX=10090 GN=Gpx4 PE=1 SV=4	Gpx4
-3.14601	-3.13805	-3.0064	-3.35356	-3.7724	-3.66693	-2.92334	-3.0587	-3.79964	-3.85634	-3.80029	-3.92174	-3.48579	-3.25644	-3.3388	-3.38969	T5.WT/T5.KO	2.0832	0.000446682	Q9D7B7	Probable glutathione peroxidase 8 OS=Mus musculus OX=10090 GN=Gpx8 PE=1 SV=1	Gpx8
-3.32485	-2.93433	-3.12458	-3.05889	-2.95826	-2.78084	-2.99083	-2.79319	-2.22122	-2.14982	-2.54395	-2.70826	-2.85616	-3.25086	-3.14911	-2.86099	T5.WT/T5.KO;T5.KO/T23.KO	2.97513	5.97472e-05	Q9JLM9	Growth factor receptor-bound protein 14 OS=Mus musculus OX=10090 GN=Grb14 PE=1 SV=1	Grb14
1.17268	0.947404	0.966325	1.08308	1.94803	1.96889	1.8583	1.94578	1.43569	1.6242	1.50661	1.47191	1.95355	1.80648	2.00871	1.92829	T5.WT/T23.WT;T5.WT/T23.KO	8.11207	0	Q91Z53	Glyoxylate reductase/hydroxypyruvate reductase OS=Mus musculus OX=10090 GN=Grhpr PE=1 SV=1	Grhpr
-3.69898	-4.30456	-4.67478	-4.6095	-2.80041	-2.12802	-1.47382	-1.67487	-4.4378	-3.9891	-5.48083	-5.71363	-3.47224	-2.72463	-3.23425	-4.02274	T5.WT/T23.WT;T23.WT/T5.KO	3.8652	0	D6REG4	Glyoxylate reductase/hydroxypyruvate reductase OS=Mus musculus OX=10090 GN=Grhpr PE=1 SV=1	Grhpr
-1.94973	-5.05216	-3.59949	-4.71511	-0.872923	-0.123478	1.05443	0.0558314	-0.247693	1.01768	-0.00620937	-3.12151	1.51378	1.51922	0.952873	0.914392	T5.WT/T23.WT;T5.WT/T23.KO	3.31771	0	P28798	Progranulin OS=Mus musculus OX=10090 GN=Grn PE=1 SV=2	Grn
3.28641	3.41981	3.21917	3.24789	2.97277	2.9714	2.83362	3.08505	3.59632	3.69216	3.6511	3.76476	3.12238	2.94369	2.97787	3.06948	T23.WT/T5.KO;T5.KO/T23.KO	6.56725	0	Q99LP6	GrpE protein homolog 1, mitochondrial OS=Mus musculus OX=10090 GN=Grpel1 PE=1 SV=1	Grpel1
-2.94691	-3.50159	-3.07841	-3.25734	-3.86234	-4.05454	-3.27763	-3.372	-1.45955	-1.09151	-1.09134	-1.4748	-3.15843	-3.46676	-3.19531	-3.41353	T5.WT/T5.KO;T23.WT/T5.KO;T5.KO/T23.KO	7.06105	0	O88396	GrpE protein homolog 2, mitochondrial OS=Mus musculus OX=10090 GN=Grpel2 PE=2 SV=2	Grpel2
1.95434	1.96959	1.87835	1.82992	1.75117	1.78423	1.84768	2.0363	1.44726	1.47231	1.45055	1.56069	1.33511	1.25369	0.900664	1.127	T5.WT/T23.KO;T23.WT/T23.KO	5.38686	0	E9Q179	G-rich sequence factor 1 OS=Mus musculus OX=10090 GN=Grsf1 PE=1 SV=1	Grsf1
1.55294	1.53585	1.35628	1.42249	1.61576	1.59228	1.58035	1.76707	2.97619	3.1726	3.1715	3.50018	2.61561	2.32082	2.90882	2.59371	T5.WT/T5.KO;T5.WT/T23.KO;T23.WT/T5.KO;T23.WT/T23.KO;T5.KO/T23.KO	7.74334	0	P51855	Glutathione synthetase OS=Mus musculus OX=10090 GN=Gss PE=1 SV=1	Gss
2.14453	2.37372	2.08074	2.34579	2.48271	2.60436	2.35418	2.62608	1.5649	1.55025	1.48084	1.61929	2.15015	1.96745	1.84714	2.00301	T5.WT/T5.KO;T23.WT/T5.KO	6.22264	0	P24472	Glutathione S-transferase A4 OS=Mus musculus OX=10090 GN=Gsta4 PE=1 SV=3	Gsta4
2.81662	2.9217	2.67931	2.65021	2.30054	2.3581	2.42719	2.55268	2.39954	2.52936	2.20739	2.05446	2.1085	2.12827	1.74255	1.89733	T5.WT/T23.KO	3.82558	6.09446e-06	Q9DCM2	Glutathione S-transferase kappa 1 OS=Mus musculus OX=10090 GN=Gstk1 PE=1 SV=3	Gstk1
3.51687	3.45862	3.30549	3.41025	3.82137	4.01118	3.93437	4.03583	3.11787	3.39456	3.2025	3.31143	3.57455	3.46631	3.7179	3.26007	T23.WT/T5.KO	4.26831	4.38837e-06	P10649	Glutathione S-transferase Mu 1 OS=Mus musculus OX=10090 GN=Gstm1 PE=1 SV=2	Gstm1
2.17786	2.30325	2.02053	2.2033	2.75787	2.99702	2.64986	2.73465	2.40096	2.76152	2.67086	2.66878	2.91033	2.79024	2.9575	2.65339	T5.WT/T23.WT;T5.WT/T23.KO	4.01863	6.15069e-06	P15626	Glutathione S-transferase Mu 2 OS=Mus musculus OX=10090 GN=Gstm2 PE=1 SV=2	Gstm2
2.35531	2.10592	2.14525	2.16768	2.28658	2.34377	2.57109	2.48481	3.45591	3.65693	3.71726	3.84676	2.88605	2.8398	3.23536	2.68415	T5.WT/T5.KO;T5.WT/T23.KO;T23.WT/T5.KO;T5.KO/T23.KO	6.85457	0	O09131	Glutathione S-transferase omega-1 OS=Mus musculus OX=10090 GN=Gsto1 PE=1 SV=2	Gsto1
0.732574	0.70881	0.737839	0.593512	1.36547	1.37517	1.44458	1.34697	0.714525	0.921268	0.714936	0.753123	0.841231	0.974915	1.0393	0.884961	T5.WT/T23.WT;T23.WT/T5.KO	6.88926	0	Q64471	Glutathione S-transferase theta-1 OS=Mus musculus OX=10090 GN=Gstt1 PE=1 SV=4	Gstt1
1.16814	1.24971	0.925132	1.20511	2.03127	1.98566	1.85632	1.97276	2.17961	2.36517	2.09908	2.08485	1.28663	1.2468	0.980767	1.0075	T5.WT/T23.WT;T5.WT/T5.KO;T23.WT/T23.KO;T5.KO/T23.KO	7.16475	0	Q61133	Glutathione S-transferase theta-2 OS=Mus musculus OX=10090 GN=Gstt2 PE=1 SV=4	Gstt2
2.84293	2.86654	2.67553	2.71719	3.01199	3.14022	3.15755	3.12482	2.62122	2.76071	2.49762	2.33353	2.45107	2.53324	2.24587	2.38578	T23.WT/T23.KO	4.69272	2.53485e-06	Q9WVL0	Maleylacetoacetate isomerase OS=Mus musculus OX=10090 GN=Gstz1 PE=1 SV=1	Gstz1
-3.05209	-3.20094	-3.75422	-3.77097	-3.08543	-2.76458	-2.35398	-2.66356	-3.90104	-4.12573	-3.80029	-4.24056	-3.40636	-3.46031	-4.16992	-3.55666	T23.WT/T5.KO;T23.WT/T23.KO	3.21732	9.84737e-06	Q3THK3	General transcription factor IIF subunit 1 OS=Mus musculus OX=10090 GN=Gtf2f1 PE=1 SV=2	Gtf2f1
-3.69898	-5.68922	-4.67478	-4.79008	-3.27457	-3.10481	-3.12711	-2.9724	-3.33962	-3.20932	-3.15496	-3.30399	-3.38716	-3.66033	-3.08049	-3.648	T5.WT/T23.WT;T5.WT/T5.KO;T5.WT/T23.KO	3.08497	8.004e-06	Q8R0A0	General transcription factor IIF subunit 2 OS=Mus musculus OX=10090 GN=Gtf2f2 PE=1 SV=1	Gtf2f2
-4.11402	-4.02626	-4.10131	-3.9745	-4.85393	-4.42418	-4.48522	-4.14	-4.74205	-5.02428	-4.57262	-4.45779	-5.14762	-4.6827	-4.77601	-4.65746	T5.WT/T5.KO;T5.WT/T23.KO	2.65337	0.00011127	D3Z2L1	General transcription factor 3C polypeptide 2 (Fragment) OS=Mus musculus OX=10090 GN=Gtf3c2 PE=1 SV=1	Gtf3c2
-0.98401	-0.620742	-0.698592	-0.767413	-0.304343	-0.224078	-0.313391	-0.189176	-2.04258	-2.02428	-1.83303	-1.88642	-1.64006	-1.31638	-1.93263	-1.77353	T5.WT/T5.KO;T5.WT/T23.KO;T23.WT/T5.KO;T23.WT/T23.KO	7.81272	0	E9PWV7	tRNA modification GTPase GTPBP3, mitochondrial OS=Mus musculus OX=10090 GN=Gtpbp3 PE=1 SV=1	Gtpbp3
-3.13312	-2.9704	-3.35974	-3.27743	-3.3733	-3.46958	-3.34876	-3.10897	-4.31142	-4.21439	-3.81267	-4.06547	-3.85616	-4.02926	-4.21249	-4.36623	T5.WT/T5.KO;T5.WT/T23.KO;T23.WT/T5.KO;T23.WT/T23.KO	4.84644	0	A0A0R4J0Z0	Putative GTP-binding protein 6 OS=Mus musculus OX=10090 GN=Gtpbp6 PE=1 SV=1	Gtpbp6
1.96055	1.98889	1.88546	2.02772	2.17591	2.10768	1.83599	2.21794	1.42264	1.42519	1.3674	1.31452	1.50952	1.46429	1.12405	1.36753	T5.WT/T23.KO;T23.WT/T5.KO;T23.WT/T23.KO	5.49157	0	Q8C3X4	Translation factor Guf1, mitochondrial OS=Mus musculus OX=10090 GN=Guf1 PE=1 SV=1	Guf1
-0.152489	-0.934334	-0.652413	-0.747433	0.515849	0.510106	0.593457	0.805745	-0.0698733	0.220358	0.170515	-0.342487	0.638818	0.880813	0.58123	0.681922	T5.WT/T23.WT;T5.WT/T23.KO;T5.KO/T23.KO	4.97546	0	Q64520	Guanylate kinase OS=Mus musculus OX=10090 GN=Guk1 PE=1 SV=2	Guk1
0.212335	-0.389505	0.169514	-0.285881	-0.623766	-0.633339	-0.402482	-0.944739	0.590188	0.722997	0.550326	0.237437	0.0205069	-0.0418537	0.202282	0.162719	T23.WT/T5.KO;T23.WT/T23.KO	4.11059	0	L7N451	Interferon-induced very large GTPase 1 OS=Mus musculus OX=10090 GN=Gvin1 PE=1 SV=1	Gvin1
1.75006	1.73425	1.6159	1.70775	1.81817	1.95132	1.76451	1.80303	1.45531	1.616	1.63341	1.6029	2.29816	2.34509	1.84714	2.26829	T5.KO/T23.KO	3.76294	1.61074e-05	K3W4S6	Glycogenin OS=Mus musculus OX=10090 GN=Gyg PE=1 SV=1	Gyg
2.31768	2.51127	2.2083	2.40317	1.75821	1.6689	1.5112	1.4157	1.62647	1.4788	1.51236	1.55553	2.44227	2.20274	2.27898	2.6894	T5.WT/T23.WT;T5.WT/T5.KO;T23.WT/T23.KO;T5.KO/T23.KO	5.75622	0	Q8VCB3	Glycogen [starch] synthase, liver OS=Mus musculus OX=10090 GN=Gys2 PE=1 SV=2	Gys2
0.0622232	0.202225	-0.558313	-0.420843	0.311332	-0.0750651	1.16845	0.834294	-1.0997	-1.26742	-1.65943	-1.67381	-0.248649	0.0610116	-1.44644	0.178757	T23.WT/T5.KO	2.85635	1.12045e-05	P10922	Histone H1.0 OS=Mus musculus OX=10090 GN=H1-0 PE=2 SV=4	H1-0
0.522736	0.789211	0.525826	0.464416	-0.654482	-0.930347	-0.619367	-0.790113	0.622519	0.580577	0.549722	0.306085	-0.392735	-0.446687	-0.548384	-0.0788383	T5.WT/T23.WT;T5.WT/T23.KO;T23.WT/T5.KO;T5.KO/T23.KO	7.04683	0	A3KGR9	Histocompatibility 13 (Fragment) OS=Mus musculus OX=10090 GN=H13 PE=1 SV=1	H13
0.634295	0.507176	0.665917	0.232587	0.537193	0.369426	1.09974	0.905349	0.918269	1.00492	0.695666	0.442472	1.3074	1.6664	1.19884	1.51405	T5.WT/T23.KO	2.7883	5.70328e-05	P43276	Histone H1.5 OS=Mus musculus OX=10090 GN=H1-5 PE=1 SV=2	H1-5
-1.76203	-1.99806	-1.60357	-1.79008	-1.50047	-1.51815	-1.13159	-1.79114	-0.627541	-0.666298	-0.941035	-1.23282	-1.0551	-1.03524	-0.739764	-1.48543	T5.WT/T5.KO	2.85023	4.15335e-05	P14438	H-2 class II histocompatibility antigen, A-U alpha chain (Fragment) OS=Mus musculus OX=10090 GN=H2-Aa PE=1 SV=1	H2-Aa
-2.75708	-2.58768	-2.30555	-2.71512	-2.28301	-2.48948	-1.95471	-2.56904	-1.1824	-1.34038	-1.6469	-1.73669	-1.67649	-1.85827	-1.24968	-2.22239	T5.WT/T5.KO;T5.WT/T23.KO;T23.WT/T5.KO	3.20589	1.15496e-05	P14483	H-2 class II histocompatibility antigen, A beta chain OS=Mus musculus OX=10090 GN=H2-Ab1 PE=1 SV=1	H2-Ab1
0.477786	0.355173	0.717946	0.219509	0.726135	0.662151	0.851514	0.247834	1.03519	0.99039	0.783386	0.867964	0.899379	1.10873	1.32509	1.10584	T5.WT/T23.KO	2.68716	0.000124085	P01899	H-2 class I histocompatibility antigen, D-B alpha chain OS=Mus musculus OX=10090 GN=H2-D1 PE=1 SV=2	H2-D1
-1.30305	-1.2855	-1.26458	-1.27912	-1.29577	-1.47287	-0.990828	-1.41405	-1.80127	-1.91292	-2.18483	-2.43987	-1.46888	-1.33693	-1.95957	-1.30362	T5.WT/T5.KO;T23.WT/T5.KO	2.90484	4.59042e-05	P84244	Histone H3.3 OS=Mus musculus OX=10090 GN=H3-3a PE=1 SV=2	H3-3a
1.60768	1.73728	1.31011	1.17371	1.4853	1.37012	2.7216	2.04366	1.06149	0.769328	0.407161	0.260913	1.10483	1.30053	0.323419	1.09391	T23.WT/T5.KO	2.15577	0.000156994	P62806	Histone H4 OS=Mus musculus OX=10090 GN=H4c1 PE=1 SV=2	H4c1
0.318124	0.224998	-0.21613	-0.171838	-1.42221	-1.27426	-1.18871	-1.5708	0.139527	-0.251044	0.15867	-0.571485	-0.417672	-0.687405	-0.675093	-0.345054	T5.WT/T23.WT;T23.WT/T5.KO;T23.WT/T23.KO	4.6814	0	Q9D3B1	Very-long-chain (3R)-3-hydroxyacyl-CoA dehydratase 2 OS=Mus musculus OX=10090 GN=Hacd2 PE=1 SV=1	Hacd2
0.274682	0.587937	0.344943	0.44769	-0.375556	-0.54046	-0.444303	-0.499488	0.600737	0.448845	0.455402	0.329784	-0.0195704	-0.157181	-0.253004	-0.0015049	T5.WT/T23.WT;T23.WT/T5.KO	6.86687	0	Q8K2C9	Very-long-chain (3R)-3-hydroxyacyl-CoA dehydratase 3 OS=Mus musculus OX=10090 GN=Hacd3 PE=1 SV=2	Hacd3
1.34311	1.36516	1.3158	1.36184	2.01544	2.06894	2.09209	2.13572	3.59128	3.67376	3.54374	2.80864	3.07739	3.04572	2.70223	3.11845	T5.WT/T23.WT;T5.WT/T5.KO;T5.WT/T23.KO;T23.WT/T5.KO;T23.WT/T23.KO	7.07536	0	Q9QXE0	2-hydroxyacyl-CoA lyase 1 OS=Mus musculus OX=10090 GN=Hacl1 PE=1 SV=2	Hacl1
5.99688	6.02198	5.78958	5.81034	6.02865	6.05336	6.07786	6.2511	5.39723	5.45618	5.30764	5.14067	5.74429	5.59474	5.4579	5.57966	T23.WT/T5.KO	5.31686	0	Q8BMS1	Trifunctional enzyme subunit alpha, mitochondrial OS=Mus musculus OX=10090 GN=Hadha PE=1 SV=1	Hadha
5.37056	5.55655	5.25069	5.31977	5.34937	5.39519	5.43095	5.65469	4.6402	4.67703	4.54389	4.6352	4.87153	4.6263	4.66563	4.59122	T5.WT/T5.KO;T5.WT/T23.KO;T23.WT/T5.KO;T23.WT/T23.KO	6.64339	0	Q99JY0	Trifunctional enzyme subunit beta, mitochondrial OS=Mus musculus OX=10090 GN=Hadhb PE=1 SV=1	Hadhb
-0.966766	-0.846522	-1.22004	-1.40051	-2.04897	-2.33147	-1.79008	-1.85406	-2.66868	-3.01099	-2.84729	-3.21748	-2.67455	-2.4443	-2.46691	-2.56554	T5.WT/T23.WT;T5.WT/T5.KO;T5.WT/T23.KO;T23.WT/T5.KO	6.4877	0	D3YXU1	Trifunctional enzyme subunit beta, mitochondrial (Fragment) OS=Mus musculus OX=10090 GN=Hadhb PE=1 SV=1	Hadhb
2.38289	2.38537	2.2183	2.17878	2.35053	2.32371	2.1909	2.38436	1.78777	1.8984	1.91958	1.79665	1.59505	1.57665	0.985717	1.32643	T5.WT/T23.KO;T23.WT/T23.KO	5.15122	0	Q99KK9	Probable histidine--tRNA ligase, mitochondrial OS=Mus musculus OX=10090 GN=Hars2 PE=1 SV=1	Hars2
-2.25342	-2.31611	-2.20601	-2.81922	-2.49883	-2.71298	-2.53472	-1.98878	-3.2125	-3.15956	-2.97369	-2.99836	-3.31889	-2.93675	-2.77921	-2.8501	T5.WT/T5.KO	2.50617	0.000128542	P04444	Hemoglobin subunit beta-H1 OS=Mus musculus OX=10090 GN=Hbb-bh1 PE=2 SV=3	Hbb-bh1
-1.7229	-1.57838	-1.46347	-1.84647	-2.39755	-2.64817	-3.23368	-2.61916	-1.86303	-2.44527	-2.05963	-1.30703	-2.53423	-2.74019	-2.16783	-1.96287	T5.WT/T23.WT	2.2741	0.000142566	P02104	Hemoglobin subunit epsilon-Y2 OS=Mus musculus OX=10090 GN=Hbb-y PE=1 SV=2	Hbb-y
-2.9301	-2.74021	-2.50868	-3.23099	-3.30291	-3.222	-3.07019	-2.93111	-3.55412	-3.8884	-3.60996	-3.39602	-3.56986	-3.59524	-3.13676	-3.27603	T5.WT/T5.KO	2.49106	0.0001526	Q3U0A6	Globin d1 OS=Mus musculus OX=10090 GN=Hbq1b PE=1 SV=1	Hbq1b
0.5268	0.516979	0.357593	0.38731	0.0718527	-0.0410156	0.298218	0.246836	1.50406	1.68639	1.68882	1.71013	1.52797	0.97432	1.24065	1.15868	T5.WT/T5.KO;T5.WT/T23.KO;T23.WT/T5.KO;T23.WT/T23.KO	7.507	0	P53702	Cytochrome c-type heme lyase OS=Mus musculus OX=10090 GN=Hccs PE=1 SV=2	Hccs
0.292096	0.243485	0.31228	0.0692301	0.244841	0.392261	0.340418	0.331267	1.39045	1.41024	1.30483	1.40236	0.661654	0.875401	1.04767	0.701943	T5.WT/T5.KO;T5.WT/T23.KO;T23.WT/T5.KO	7.75414	0	P49710	Hematopoietic lineage cell-specific protein OS=Mus musculus OX=10090 GN=Hcls1 PE=1 SV=2	Hcls1
-2.80735	-2.45401	-2.70515	-2.82414	-2.72177	-2.62231	-3.03205	-2.67487	-2.15083	-2.39547	-2.13538	-1.78395	-2.46217	-2.94123	-2.5382	-2.29068	T23.WT/T5.KO	2.18027	0.000361864	O09106	Histone deacetylase 1 OS=Mus musculus OX=10090 GN=Hdac1 PE=1 SV=1	Hdac1
0.465135	0.310152	0.348644	0.164119	0.653869	0.5646	0.648959	0.824952	-0.0867009	0.13969	0.0867338	-0.286365	-0.0684166	-0.00909781	-0.0623732	-0.269669	T23.WT/T5.KO;T23.WT/T23.KO	4.85213	0	Q3SXD3	HD domain-containing protein 2 OS=Mus musculus OX=10090 GN=Hddc2 PE=1 SV=1	Hddc2
2.54244	2.50376	2.47267	2.52462	2.77229	2.84384	2.86027	2.90432	2.1738	2.17296	2.13791	2.32921	2.44829	2.60347	2.57827	2.4523	T23.WT/T5.KO	6.82292	0	P51859	Hepatoma-derived growth factor OS=Mus musculus OX=10090 GN=Hdgf PE=1 SV=2	Hdgf
-1.39616	-1.38747	-1.40532	-1.51905	-0.85183	-0.691695	-0.624875	-0.557649	-1.37444	-1.13411	-1.27619	-1.45441	-1.04629	-0.920042	-0.955041	-1.11748	T5.WT/T23.WT;T23.WT/T5.KO	5.68598	0	Q3UMU9	Hepatoma-derived growth factor-related protein 2 OS=Mus musculus OX=10090 GN=Hdgfl2 PE=1 SV=1	Hdgfl2
-1.841	-2.11768	-1.76332	-2.16091	-1.42532	-1.51815	-1.39507	-1.55503	-2.16128	-2.02428	-2.2528	-2.29792	-1.95397	-1.87965	-1.65368	-2.19458	T23.WT/T5.KO	3.36159	3.03926e-05	Q9JMG7	Hepatoma-derived growth factor-related protein 3 OS=Mus musculus OX=10090 GN=Hdgfl3 PE=1 SV=2	Hdgfl3
2.22583	1.99045	2.12242	2.08193	2.65239	2.73193	2.6549	2.90392	2.64608	2.7739	2.69955	2.71182	3.12321	3.05813	3.01507	2.94802	T5.WT/T23.WT;T5.WT/T5.KO;T5.WT/T23.KO	7.3806	0	Q3UGR5	Haloacid dehalogenase-like hydrolase domain-containing protein 2 OS=Mus musculus OX=10090 GN=Hdhd2 PE=1 SV=2	Hdhd2
1.95604	1.88422	1.77937	1.77369	2.10944	2.20749	2.35638	2.3977	1.67617	1.74537	1.56251	1.38723	1.47694	1.40299	1.52275	1.27577	T23.WT/T5.KO;T23.WT/T23.KO	5.50333	0	Q9CYW4	Haloacid dehalogenase-like hydrolase domain-containing protein 3 OS=Mus musculus OX=10090 GN=Hdhd3 PE=1 SV=1	Hdhd3
1.85319	2.00948	1.73784	1.76819	1.96105	1.93196	1.82593	2.04438	1.08532	1.14688	1.13589	0.984323	1.14741	1.17709	1.02998	1.11559	T5.WT/T5.KO;T5.WT/T23.KO;T23.WT/T5.KO;T23.WT/T23.KO	8.10221	0	Q91WM2	Haloacid dehalogenase-like hydrolase domain-containing 5 OS=Mus musculus OX=10090 GN=Hdhd5 PE=1 SV=1	Hdhd5
-2.03701	-1.90204	-2.12458	-2.09112	-2.7724	-2.95896	-2.7586	-3.04885	-2.13222	-2.62604	-2.38989	-2.191	-2.66296	-2.81645	-2.77601	-2.53035	T5.WT/T23.WT;T5.WT/T23.KO	4.59574	0	Q8BQM4	HEAT repeat-containing protein 3 OS=Mus musculus OX=10090 GN=Heatr3 PE=1 SV=1	Heatr3
-1.62272	-1.69928	-1.75649	-1.4377	-1.78434	-1.48614	-1.69763	-1.79525	-1.21468	-1.30885	-1.19898	-1.34301	-0.69113	-0.714995	-0.858942	-0.815275	T5.WT/T23.KO;T23.WT/T23.KO	6.60003	0	Q9WU63	Heme-binding protein 2 OS=Mus musculus OX=10090 GN=Hebp2 PE=1 SV=1	Hebp2
0.583501	0.698317	0.483649	0.648216	0.335439	0.334952	0.187202	0.301745	0.0299249	0.0190296	0.0813065	-0.110392	0.139986	0.0959237	0.0579987	0.112813	T5.WT/T5.KO	6.42815	0	Q3U487	E3 ubiquitin-protein ligase HECTD3 OS=Mus musculus OX=10090 GN=Hectd3 PE=1 SV=2	Hectd3
-3.13312	-2.32387	-2.78633	-2.40787	-4.3733	-4.73657	-5.68114	-5.44116	-3.62176	-4.13532	-4.35777	-3.13586	-3.7299	-3.60233	-3.20817	-3.10449	T5.WT/T23.WT;T23.WT/T23.KO	3.99897	0	Q3V1H3	Ferroxidase HEPHL1 OS=Mus musculus OX=10090 GN=Hephl1 PE=2 SV=2	Hephl1
-3.05209	-3.45827	-3.24692	-3.22448	-2.6472	-2.50965	-2.49672	-2.83489	-2.77697	-2.76422	-2.65664	-2.5776	-2.50635	-2.52957	-2.20817	-2.43778	T5.WT/T23.WT;T5.WT/T23.KO	4.63328	0	Q6PAV2	Probable E3 ubiquitin-protein ligase HERC4 OS=Mus musculus OX=10090 GN=Herc4 PE=1 SV=2	Herc4
0.54745	0.103027	0.522553	0.425601	0.480114	0.468593	0.268392	0.485766	-0.466657	-0.559197	-0.561479	-0.373514	0.197799	0.256388	0.455019	0.383479	T5.WT/T5.KO;T23.WT/T5.KO;T5.KO/T23.KO	5.87091	0	Q8R409	Protein HEXIM1 OS=Mus musculus OX=10090 GN=Hexim1 PE=1 SV=1	Hexim1
-5.45505	-5.50159	-4.09274	-5.73349	-3.95464	-6.38638	-5.79008	-5.46716	-3.8871	-3.14982	-3.38525	-3.34509	-4.98489	-4.5262	-3.87509	-3.9167	T23.WT/T5.KO	2.10963	0.000123249	O09173	Homogentisate 1,2-dioxygenase OS=Mus musculus OX=10090 GN=Hgd PE=1 SV=2	Hgd
-1.45305	-1.24444	-1.56327	-1.30465	-1.76844	-1.50121	-1.97065	-1.76269	-1.71564	-1.96539	-1.58452	-1.92485	-2.04128	-2.00557	-2.30848	-2.04741	T5.WT/T23.KO	3.25134	4.20032e-05	D3YU13	Protein Hikeshi OS=Mus musculus OX=10090 GN=Hikeshi PE=1 SV=1	Hikeshi
2.64298	2.8351	2.60035	2.57169	2.0834	2.12578	2.14668	2.35348	1.89287	2.03701	1.79631	1.75227	1.7288	1.76128	1.56384	1.6034	T5.WT/T5.KO;T5.WT/T23.KO	6.61202	0	Q9D0S9	Histidine triad nucleotide-binding protein 2, mitochondrial OS=Mus musculus OX=10090 GN=Hint2 PE=1 SV=1	Hint2
-0.818911	-0.718317	-0.837078	-1.13625	-1.79436	-1.60593	-1.46674	-1.56728	-0.98856	-1.16569	-1.06889	-1.00576	-1.59533	-1.3973	-2.02254	-1.63392	T5.WT/T23.WT;T5.WT/T23.KO;T5.KO/T23.KO	4.19387	2.47066e-06	Q9JKY5	Huntingtin-interacting protein 1-related protein OS=Mus musculus OX=10090 GN=Hip1r PE=1 SV=2	Hip1r
2.90338	2.91811	2.72671	2.72226	3.13317	3.13312	3.56687	3.41554	2.62404	2.60408	2.46537	2.4208	2.71924	2.80748	2.52178	2.69534	T23.WT/T5.KO;T23.WT/T23.KO	4.46234	2.5e-06	Q64523	Histone H2A type 2-C OS=Mus musculus OX=10090 GN=Hist2h2ac PE=1 SV=3	Hist2h2ac
2.14105	2.40177	1.83075	2.11216	2.36479	2.34611	2.4699	2.53734	1.93	1.78228	1.8923	1.97454	1.93238	1.56463	1.96903	1.89329	T23.WT/T23.KO	3.04228	7.72373e-05	Q64525	Histone H2B type 2-B OS=Mus musculus OX=10090 GN=Hist2h2bb PE=1 SV=3	Hist2h2bb
-3.23955	-4.79306	-4.25974	-4.99653	-2.16125	-1.74452	-0.0372868	-0.76773	-3.85283	-3.95474	-4.81268	-5.32029	-3.12095	-2.73628	-3.85472	-4.03502	T5.WT/T23.WT;T23.WT/T5.KO;T23.WT/T23.KO	3.69302	0	Q8BFU2	Histone H2A type 3 OS=Mus musculus OX=10090 GN=Hist3h2a PE=1 SV=3	Hist3h2a
-2.17872	-1.87046	-3.24692	-2.26401	-1.78234	-1.71103	-1.65033	-1.59926	-4.83266	-5.80955	-4.90247	-4.43987	-2.82139	-4.21238	-5.66545	-3.20495	T5.WT/T5.KO;T23.WT/T5.KO;T23.WT/T23.KO	3.71797	0	Q9D2U9	Histone H2B type 3-A OS=Mus musculus OX=10090 GN=Hist3h2ba PE=1 SV=3	Hist3h2ba
2.67446	2.91554	2.5969	2.66782	1.83013	1.88476	1.76812	1.9845	4.35123	4.57269	4.37269	4.64078	3.87582	3.33486	3.93495	3.3969	T5.WT/T23.WT;T5.WT/T5.KO;T5.WT/T23.KO;T23.WT/T5.KO;T23.WT/T23.KO;T5.KO/T23.KO	8.87339	0	G3UVV4	Hexokinase-1 OS=Mus musculus OX=10090 GN=Hk1 PE=1 SV=1	Hk1
5.29878	5.30943	5.03297	5.21396	4.67893	4.6686	4.77198	4.72055	3.96287	4.02805	3.91416	4.20385	4.80331	4.49342	4.88102	4.76444	T5.WT/T5.KO;T23.WT/T5.KO;T5.KO/T23.KO	6.78942	0	O08528	Hexokinase-2 OS=Mus musculus OX=10090 GN=Hk2 PE=1 SV=1	Hk2
-2.01617	-1.87046	-1.89217	-2.27406	-3.29151	-3.92244	-3.18173	-3.31778	-2.39525	-2.40413	-2.34648	-2.67381	-2.98489	-2.8456	-3.28785	-2.93384	T5.WT/T23.WT;T5.WT/T23.KO;T23.WT/T5.KO	5.13898	0	Q9D8V0	Minor histocompatibility antigen H13 OS=Mus musculus OX=10090 GN=Hm13 PE=1 SV=1	Hm13
-0.202071	-0.0105236	-0.314718	-0.415269	-0.195382	-0.380952	-0.199821	-0.526567	0.366653	0.331964	0.330048	0.485602	-0.170684	0.0810645	-0.239738	0.2739	T5.WT/T5.KO;T23.WT/T5.KO	3.42624	2.2817e-05	A0A384DV79	High mobility group protein HMG-I/HMG-Y OS=Mus musculus OX=10090 GN=Hmga1 PE=1 SV=1	Hmga1
2.44568	2.32851	2.22004	2.23805	2.77297	2.7819	2.85059	2.95284	1.68115	1.77366	1.59642	1.29776	1.84479	2.02523	1.74908	1.78919	T5.WT/T5.KO;T23.WT/T5.KO;T23.WT/T23.KO	6.94516	0	P38060	Hydroxymethylglutaryl-CoA lyase, mitochondrial OS=Mus musculus OX=10090 GN=Hmgcl PE=1 SV=2	Hmgcl
0.844664	1.01199	0.816308	1.13371	0.529577	0.605433	0.426621	0.368948	1.46299	1.21447	1.45233	1.37035	1.01511	0.831355	1.1637	1.17109	T23.WT/T5.KO	5.14662	0	Q8JZK9	Hydroxymethylglutaryl-CoA synthase, cytoplasmic OS=Mus musculus OX=10090 GN=Hmgcs1 PE=1 SV=1	Hmgcs1
-4.06426	-3.92841	-4.62416	-4.11201	-3.3673	-3.68977	-3.13607	-3.44116	-3.11994	-2.6637	-2.20305	-3.11438	-3.31285	-3.54656	-2.48245	-2.6386	T5.WT/T5.KO;T5.WT/T23.KO	2.89782	1.61218e-05	P54869	Hydroxymethylglutaryl-CoA synthase, mitochondrial OS=Mus musculus OX=10090 GN=Hmgcs2 PE=1 SV=2	Hmgcs2
-3.63402	-4.00117	-3.71837	-3.88961	-3.34355	-3.38018	-3.34356	-3.83067	-4.54315	-4.54396	-4.36688	-4.46684	-4.34335	-3.47976	-3.87509	-4.02274	T5.WT/T5.KO;T23.WT/T5.KO	3.31249	1.13314e-05	P18608	Non-histone chromosomal protein HMG-14 OS=Mus musculus OX=10090 GN=Hmgn1 PE=1 SV=2	Hmgn1
0.559898	0.558179	0.484129	0.550485	0.365468	0.253488	-0.125996	0.288213	-0.331924	-0.652468	-0.4759	-0.124188	-0.173422	0.0183165	-0.19158	0.000751972	T5.WT/T5.KO;T5.WT/T23.KO;T23.WT/T5.KO	4.51136	0	Q9JL35	High mobility group nucleosome-binding domain-containing protein 5 OS=Mus musculus OX=10090 GN=Hmgn5 PE=1 SV=2	Hmgn5
1.06711	0.75878	0.823166	0.807255	-0.670088	-0.486974	-0.621725	-0.643041	1.40362	1.36272	1.41846	1.41719	0.2921	0.392778	1.0427	0.692665	T5.WT/T23.WT;T23.WT/T5.KO;T23.WT/T23.KO;T5.KO/T23.KO	7.53579	0	P14901	Heme oxygenase 1 OS=Mus musculus OX=10090 GN=Hmox1 PE=1 SV=1	Hmox1
2.04071	2.29536	2.217	2.09159	1.38825	1.21532	1.44683	1.32962	3.21143	3.03588	2.87044	2.98588	2.45517	2.21035	2.2897	2.44914	T5.WT/T23.WT;T5.WT/T5.KO;T23.WT/T5.KO;T23.WT/T23.KO;T5.KO/T23.KO	8.72639	0	O70252	Heme oxygenase 2 OS=Mus musculus OX=10090 GN=Hmox2 PE=1 SV=1	Hmox2
0.205379	0.434325	0.304678	0.529444	0.986303	1.08991	0.888713	1.093	-0.475103	-0.522571	-0.631052	-0.624901	0.138331	0.445293	0.218793	0.1239	T5.WT/T23.WT;T5.WT/T5.KO;T23.WT/T5.KO;T23.WT/T23.KO;T5.KO/T23.KO	8.40799	0	Q91VF2	Histamine N-methyltransferase OS=Mus musculus OX=10090 GN=Hnmt PE=1 SV=1	Hnmt
-0.913482	-1.0231	-1.02681	-1.14084	-0.424543	-0.379404	-0.283838	-0.257707	-0.741269	-0.564853	-0.665032	-0.968345	-0.508944	-0.396528	-0.305019	-0.526009	T5.WT/T23.WT;T5.WT/T23.KO	5.0059	0	Q9CX86	Heterogeneous nuclear ribonucleoprotein A0 OS=Mus musculus OX=10090 GN=Hnrnpa0 PE=1 SV=1	Hnrnpa0
2.35531	2.1924	2.45806	2.14302	2.86558	2.85079	3.13811	3.05825	2.62046	2.60057	2.69567	3.09454	2.69656	2.72164	3.22693	2.76483	T5.WT/T23.WT	2.7074	0.000121169	Q8BG05	Heterogeneous nuclear ribonucleoprotein A3 OS=Mus musculus OX=10090 GN=Hnrnpa3 PE=1 SV=1	Hnrnpa3
-0.242137	-0.242598	-0.357153	-0.291826	0.271037	0.372644	0.340014	0.29741	-0.362336	-0.397629	-0.4174	-0.109063	-0.210897	0.109004	-0.0277586	-0.0972271	T5.WT/T23.WT;T23.WT/T5.KO	5.27539	0	F6VQH5	Heterogeneous nuclear ribonucleoprotein D-like (Fragment) OS=Mus musculus OX=10090 GN=Hnrnpdl PE=1 SV=1	Hnrnpdl
1.71687	1.46165	1.7204	1.42145	2.13383	2.19676	2.34656	2.43217	2.00176	2.13297	2.05865	2.07447	2.10751	2.2333	2.35882	2.17909	T5.WT/T23.WT;T5.WT/T23.KO	4.92317	0	Q9Z2X1	Heterogeneous nuclear ribonucleoprotein F OS=Mus musculus OX=10090 GN=Hnrnpf PE=1 SV=3	Hnrnpf
-0.490551	-0.941775	-0.681236	-0.774532	-0.0233922	0.13826	0.148522	0.243333	-0.423893	-0.352209	-0.450278	-0.494895	-0.165225	0.0372579	0.13725	-0.3148	T5.WT/T23.WT;T5.WT/T23.KO	4.68016	0	Q8C2Q7	Heterogeneous nuclear ribonucleoprotein H OS=Mus musculus OX=10090 GN=Hnrnph1 PE=1 SV=1	Hnrnph1
-0.260405	-0.168276	-0.1371	-0.321059	0.321116	0.327863	0.456361	0.529146	-0.446713	-0.528874	-0.529827	-0.404137	-0.192038	-0.0167735	-0.274261	-0.370111	T5.WT/T23.WT;T23.WT/T5.KO;T23.WT/T23.KO	6.41674	0	D3Z3N4	Heterogeneous nuclear ribonucleoprotein H3 OS=Mus musculus OX=10090 GN=Hnrnph3 PE=1 SV=1	Hnrnph3
-3.40775	-5.68922	-4.42324	-5.13625	-3.09531	-2.9917	-2.69763	-2.87783	-3.72336	-3.23485	-3.40387	-4.80244	-2.93294	-3.33693	-3.35302	-3.3508	T5.WT/T23.WT	2.03179	0.000166834	P61979	Heterogeneous nuclear ribonucleoprotein K OS=Mus musculus OX=10090 GN=Hnrnpk PE=1 SV=1	Hnrnpk
2.51355	2.27704	2.28591	2.13703	2.79587	2.80497	2.97362	2.98652	2.3926	2.45973	2.36216	2.2878	2.51644	2.61984	2.63255	2.48142	T5.WT/T23.WT	4.6309	4.48934e-06	G5E924	Heterogeneous nuclear ribonucleoprotein L (Fragment) OS=Mus musculus OX=10090 GN=Hnrnpl PE=1 SV=1	Hnrnpl
-0.866088	-1.13293	-1.05447	-1.02596	-0.899729	-0.915689	-0.769887	-0.718114	-1.41262	-1.46629	-1.41681	-1.42437	-1.18167	-1.20427	-0.966833	-1.39166	T23.WT/T5.KO	4.22322	7.996e-06	Q99JP6	Homer protein homolog 3 OS=Mus musculus OX=10090 GN=Homer3 PE=1 SV=2	Homer3
0.161619	0.359417	0.619402	0.578691	1.90917	2.07799	1.41229	1.96489	2.48098	1.86679	2.56079	1.38015	1.59284	1.99531	1.70773	2.05733	T5.WT/T23.WT;T5.WT/T5.KO;T5.WT/T23.KO	4.06137	0	Q61646	Haptoglobin OS=Mus musculus OX=10090 GN=Hp PE=1 SV=1	Hp
-0.739891	-0.674271	-0.797972	-0.914297	-0.960518	-1.08955	-0.95075	-0.991132	1.44794	1.83339	1.6091	1.51275	-0.24145	-0.642868	-0.17992	-0.503441	T5.WT/T5.KO;T23.WT/T5.KO;T23.WT/T23.KO;T5.KO/T23.KO	10.3521	0	Q8K248	4-hydroxyphenylpyruvate dioxygenase-like protein OS=Mus musculus OX=10090 GN=Hpdl PE=2 SV=1	Hpdl
1.73301	1.69808	1.62159	1.80288	2.02088	2.19832	1.96847	1.9167	2.40752	2.48116	2.39602	2.65178	2.77728	2.74827	3.04326	2.93569	T5.WT/T5.KO;T5.WT/T23.KO;T23.WT/T23.KO	7.39734	0	P00493	Hypoxanthine-guanine phosphoribosyltransferase OS=Mus musculus OX=10090 GN=Hprt1 PE=1 SV=3	Hprt1
3.26202	2.84886	3.29628	2.86365	3.42144	3.61541	3.6174	3.60494	3.30277	3.18661	3.40277	3.24978	3.46621	3.74181	4.07866	3.78439	T5.WT/T23.KO	3.00028	5.97243e-05	Q91X72	Hemopexin OS=Mus musculus OX=10090 GN=Hpx PE=1 SV=2	Hpx
-3.22581	-3.21529	-2.7228	-2.74743	-3.57975	-3.44995	-3.98677	-3.71714	-3.33016	-3.4275	-3.19898	-2.74905	-3.0338	-3.32515	-3.2608	-3.27603	T5.WT/T23.WT	2.00649	0.000511832	Q9CQZ1	Heat shock factor-binding protein 1 OS=Mus musculus OX=10090 GN=Hsbp1 PE=1 SV=1	Hsbp1
1.24477	1.45232	1.11312	1.28859	1.19782	0.934301	1.07229	0.997626	0.40893	0.0479059	-0.0187073	0.308406	1.74012	1.66307	0.998136	1.43391	T5.WT/T5.KO;T23.WT/T5.KO;T5.KO/T23.KO	4.91936	0	P50172	Corticosteroid 11-beta-dehydrogenase isozyme 1 OS=Mus musculus OX=10090 GN=Hsd11b1 PE=1 SV=3	Hsd11b1
3.26885	3.12821	2.94002	3.08578	3.60908	3.64889	3.61798	3.87935	2.94115	3.18769	3.06981	2.95563	3.12989	2.87779	2.96832	2.95055	T23.WT/T5.KO;T23.WT/T23.KO	5.05091	0	Q99N15	17beta-hydroxysteroid dehydrogenase type 10/short chain L-3-hydroxyacyl-CoA dehydrogenase OS=Mus musculus OX=10090 GN=Hsd17b10 PE=1 SV=1	Hsd17b10
0.523245	0.756023	0.469149	0.565127	0.0479231	-0.196558	-0.117652	-0.282014	0.904561	0.618146	0.643643	0.611256	0.0877843	0.00846076	-0.153765	0.199212	T5.WT/T23.WT;T23.WT/T5.KO;T5.KO/T23.KO	5.42964	0	Q9EQ06	Estradiol 17-beta-dehydrogenase 11 OS=Mus musculus OX=10090 GN=Hsd17b11 PE=1 SV=1	Hsd17b11
3.26445	3.34932	3.12365	3.11006	2.16896	2.04205	2.2977	2.04179	3.40685	3.49632	3.03238	2.89431	3.10052	2.81024	2.90091	3.10811	T5.WT/T23.WT;T23.WT/T5.KO;T23.WT/T23.KO	5.20212	0	O70503	Very-long-chain 3-oxoacyl-CoA reductase OS=Mus musculus OX=10090 GN=Hsd17b12 PE=1 SV=1	Hsd17b12
3.09364	3.18208	2.84934	3.15603	3.17308	3.20072	3.04542	3.19261	4.88006	5.11407	5.01569	4.55694	3.9997	3.65599	3.74216	3.93224	T5.WT/T5.KO;T5.WT/T23.KO;T23.WT/T5.KO;T23.WT/T23.KO;T5.KO/T23.KO	8.03881	0	P51660	Peroxisomal multifunctional enzyme type 2 OS=Mus musculus OX=10090 GN=Hsd17b4 PE=1 SV=3	Hsd17b4
2.40127	2.42119	2.23782	2.27917	2.60388	2.69723	2.78631	2.88478	1.60906	1.71452	1.56147	1.39739	2.03866	2.02925	1.8214	1.877	T5.WT/T5.KO;T23.WT/T5.KO;T23.WT/T23.KO	7.43014	0	P50171	Estradiol 17-beta-dehydrogenase 8 OS=Mus musculus OX=10090 GN=Hsd17b8 PE=1 SV=2	Hsd17b8
-0.397121	-0.076967	-0.411568	-0.605268	-1.2168	-1.222	-1.15872	-1.53084	-0.340209	-0.408485	-0.600535	-0.401967	-0.666817	-0.637397	-0.828005	-0.459338	T5.WT/T23.WT;T23.WT/T5.KO;T23.WT/T23.KO	4.69099	0	Q8BTX9	Inactive hydroxysteroid dehydrogenase-like protein 1 OS=Mus musculus OX=10090 GN=Hsdl1 PE=1 SV=1	Hsdl1
3.83384	4.06274	3.72833	3.93694	3.8781	3.87287	3.58713	3.94835	4.64772	4.83946	4.85476	4.97802	4.45268	3.84563	4.28119	4.17406	T5.WT/T5.KO;T23.WT/T5.KO;T5.KO/T23.KO	4.81216	0	Q2TPA8	Hydroxysteroid dehydrogenase-like protein 2 OS=Mus musculus OX=10090 GN=Hsdl2 PE=1 SV=1	Hsdl2
3.94999	3.9966	3.90628	3.83724	3.6228	3.7019	3.62293	3.72536	4.39438	4.3912	4.38032	4.31755	3.73561	3.70136	3.83351	3.70079	T23.WT/T5.KO;T5.KO/T23.KO	8.60162	0	P08113	Endoplasmin OS=Mus musculus OX=10090 GN=Hsp90b1 PE=1 SV=2	Hsp90b1
-0.780742	-0.689222	-0.763318	-0.871691	-0.954885	-0.947448	-0.886018	-0.741716	-1.42264	-1.34038	-1.48083	-1.62364	-1.15979	-1.10527	-1.08939	-1.24183	T5.WT/T5.KO	6.03817	0	Q8BM72	Heat shock 70 kDa protein 13 OS=Mus musculus OX=10090 GN=Hspa13 PE=1 SV=1	Hspa13
-4.64312	-4.25923	-4.65771	-4.31846	-4.78834	-4.85205	-5.08746	-5.20413	-4.11994	-4.35291	-4.27834	-3.3162	-4.36822	-4.59524	-4.49816	-4.08521	T23.WT/T5.KO	2.26332	0.000182178	Q99M31	Heat shock 70 kDa protein 14 OS=Mus musculus OX=10090 GN=Hspa14 PE=1 SV=2	Hspa14
4.93069	4.99949	4.93411	4.88362	4.70638	4.7692	4.69061	4.96957	5.37752	5.40267	5.60533	5.75262	5.5091	5.16043	5.66323	5.34189	T5.WT/T5.KO;T23.WT/T5.KO;T23.WT/T23.KO	4.42675	0	P38647	Stress-70 protein, mitochondrial OS=Mus musculus OX=10090 GN=Hspa9 PE=1 SV=3	Hspa9
2.56707	2.18576	2.33191	2.34688	1.9005	2.14028	2.09556	2.15609	1.74435	1.92372	2.11531	2.20701	1.7209	1.70801	1.9797	1.6328	T5.WT/T23.KO	2.73502	0.000171714	P14602	Heat shock protein beta-1 OS=Mus musculus OX=10090 GN=Hspb1 PE=1 SV=3	Hspb1
-1.49158	-1.26296	-1.56725	-1.18917	-1.70654	-1.88681	-2.35659	-2.0197	-1.27807	-1.53918	-1.66644	-1.25029	-1.58983	-1.60233	-1.8214	-1.45418	T5.WT/T23.WT	2.28818	0.000305599	Q9D6H2	Intraflagellar transport protein 25 homolog OS=Mus musculus OX=10090 GN=Hspb11 PE=1 SV=2	Hspb11
0.894659	1.05337	0.752681	0.989183	0.808267	0.871005	0.775603	0.815212	2.17151	2.07648	2.06553	2.29776	1.86377	1.51349	1.8214	1.76217	T5.WT/T5.KO;T5.WT/T23.KO;T23.WT/T5.KO;T23.WT/T23.KO	8.51983	0	Q9Z2G9	Oxidoreductase HTATIP2 OS=Mus musculus OX=10090 GN=Htatip2 PE=1 SV=3	Htatip2
0.898585	1.0421	0.974561	1.08406	1.03354	1.04537	0.807501	1.1368	0.39901	0.31886	0.373738	0.539105	0.568467	0.661595	0.456718	0.655423	T5.WT/T5.KO;T23.WT/T5.KO	5.33995	0	Q8BGC0	HIV Tat-specific factor 1 homolog OS=Mus musculus OX=10090 GN=Htatsf1 PE=1 SV=1	Htatsf1
-1.10455	-1.03578	-1.09268	-0.971772	-1.75271	-1.77676	-1.7725	-1.59388	-1.31608	-1.43784	-1.39803	-1.35555	-1.64956	-1.73823	-1.6893	-1.52601	T5.WT/T23.WT;T5.WT/T23.KO	7.03088	0	G3X9H5	Huntingtin OS=Mus musculus OX=10090 GN=Htt PE=1 SV=1	Htt
-2.85415	-2.32387	-2.45239	-2.84397	-2.3673	-2.49617	-2.30768	-2.03177	-3.91512	-3.68465	-3.79414	-3.99836	-3.11042	-2.8456	-3.61891	-3.42157	T5.WT/T5.KO;T23.WT/T5.KO;T23.WT/T23.KO	5.17501	0	D3YXU8	Hyaluronidase OS=Mus musculus OX=10090 GN=Hyal1 PE=1 SV=1	Hyal1
2.08135	1.73191	1.70253	1.74598	2.88825	2.94291	2.87149	2.89127	2.19269	2.3729	2.13559	1.55344	2.75639	2.72466	2.39834	2.61044	T5.WT/T23.WT;T5.WT/T23.KO;T23.WT/T5.KO	4.38371	0	Q9DB29	Isoamyl acetate-hydrolyzing esterase 1 homolog OS=Mus musculus OX=10090 GN=Iah1 PE=1 SV=1	Iah1
2.55531	2.60973	2.47194	2.58959	2.12189	2.12387	2.20616	2.05711	2.70665	2.85064	2.75121	2.89547	2.84572	2.56562	2.74901	2.74701	T23.WT/T5.KO;T23.WT/T23.KO	6.36496	0	Q8BU30	Isoleucine--tRNA ligase, cytoplasmic OS=Mus musculus OX=10090 GN=Iars PE=1 SV=2	Iars
1.30043	-0.305517	0.670572	-0.141612	1.40324	1.69338	1.66275	1.65008	1.3858	1.29274	1.59657	0.775828	1.61502	1.77417	2.04032	1.88435	T5.WT/T23.WT;T5.WT/T23.KO	2.64453	3.74136e-05	Q9DBD0	Inhibitor of carbonic anhydrase OS=Mus musculus OX=10090 GN=Ica PE=1 SV=1	Ica
0.206647	0.128828	0.294298	-0.118783	-0.598074	-0.875857	-0.608413	-0.687232	-0.490169	-0.618461	-0.841726	-0.58681	-0.558181	-0.434774	-0.294693	-0.568881	T5.WT/T23.WT;T5.WT/T5.KO;T5.WT/T23.KO	4.80634	0	P35330	Intercellular adhesion molecule 2 OS=Mus musculus OX=10090 GN=Icam2 PE=1 SV=1	Icam2
3.06161	2.92804	2.84045	2.99739	2.71062	2.93243	2.71538	2.81268	1.52685	1.65893	1.44325	1.57756	1.92919	2.09442	2.01126	2.19001	T5.WT/T5.KO;T5.WT/T23.KO;T23.WT/T5.KO;T23.WT/T23.KO	9.35724	0	P58044	Isopentenyl-diphosphate Delta-isomerase 1 OS=Mus musculus OX=10090 GN=Idi1 PE=1 SV=1	Idi1
-2.61152	-2.85915	-2.63247	-2.76151	-2.71795	-2.7052	-3.11377	-3.0937	-1.23881	-1.48608	-1.35664	-1.22226	-2.2889	-2.64196	-2.03586	-2.22591	T5.WT/T5.KO;T23.WT/T5.KO;T23.WT/T23.KO;T5.KO/T23.KO	6.56899	0	P0DOV2	Interferon-activable protein 204 OS=Mus musculus OX=10090 GN=Ifi204 PE=1 SV=1	Ifi204
-4.28869	-5.15871	-4.72725	-4.67905	-3.82898	-4.07444	-4.02787	-3.92659	-3.75465	-3.69171	-3.63723	-3.53655	-3.50635	-3.75987	-3.51404	-3.56554	T5.WT/T23.WT;T5.WT/T5.KO;T5.WT/T23.KO	4.8449	0	Q8CGE8	Interferon-activable protein 205-A OS=Mus musculus OX=10090 GN=Ifi205a PE=2 SV=1	Ifi205a
-2.01913	-1.88187	-2.70515	-2.0189	-3.83725	-3.12024	-3.37504	-3.24852	0.512133	0.525369	0.830435	0.509147	-1.56266	-2.56376	-1.4592	-2.23296	T5.WT/T23.WT;T5.WT/T5.KO;T23.WT/T5.KO;T23.WT/T23.KO;T5.KO/T23.KO	7.55316	0	E9Q1C5	Interferon, alpha-inducible protein 27 OS=Mus musculus OX=10090 GN=Ifi27 PE=4 SV=1	Ifi27
-3.12036	-4.63033	-3.49724	-4.64386	-3.18743	-3.00119	-2.776	-3.04395	-2.09169	-2.02428	-2.12762	-2.53179	-2.16659	-2.49948	-1.98701	-2.29436	T5.WT/T5.KO;T5.WT/T23.KO	3.64515	0	Q61635	GTP-binding protein OS=Mus musculus OX=10090 GN=Ifi47 PE=1 SV=1	Ifi47
-3.5632	-3.7094	-3.5514	-3.66134	-3.55227	-3.537	-3.93112	-4.02935	-1.82433	-1.47083	-1.30981	-1.34718	-2.68233	-2.85827	-1.89402	-2.27239	T5.WT/T5.KO;T5.WT/T23.KO;T23.WT/T5.KO;T23.WT/T23.KO;T5.KO/T23.KO	6.73263	0	Q64282	Interferon-induced protein with tetratricopeptide repeats 1 OS=Mus musculus OX=10090 GN=Ifit1 PE=1 SV=2	Ifit1
-1.29048	-1.54853	-1.45055	-1.51706	-1.56766	-1.46793	-1.52586	-1.61008	-0.237156	-0.143152	0.0180311	-0.16455	-0.759412	-1.18951	-0.154283	-0.760729	T5.WT/T5.KO;T5.WT/T23.KO;T23.WT/T5.KO;T23.WT/T23.KO	5.40288	0	E9PV48	Interferon-induced protein with tetratricopeptide repeats 3B OS=Mus musculus OX=10090 GN=Ifit3b PE=1 SV=1	Ifit3b
-1.12513	-0.676752	-0.76789	-0.955501	-0.965041	-0.900068	-0.818646	-0.857276	0.347622	0.380699	0.373055	0.580853	0.0711122	-0.118552	-0.186268	0.170092	T5.WT/T5.KO;T5.WT/T23.KO;T23.WT/T5.KO;T23.WT/T23.KO	7.54117	0	Q5SF07	Insulin-like growth factor 2 mRNA-binding protein 2 OS=Mus musculus OX=10090 GN=Igf2bp2 PE=1 SV=1	Igf2bp2
-2.26743	-2.13805	-2.31221	-2.35001	-2.41291	-2.1918	-2.27268	-2.31483	-1.14667	-1.05693	-1.00977	-0.877344	-1.44884	-1.41748	-2.08641	-1.29436	T5.WT/T5.KO;T5.WT/T23.KO;T23.WT/T5.KO;T23.WT/T23.KO	5.70388	0	Q9CPN8	Insulin-like growth factor 2 mRNA-binding protein 3 OS=Mus musculus OX=10090 GN=Igf2bp3 PE=1 SV=1	Igf2bp3
-0.501891	-0.484107	-0.408887	-0.702614	-0.454437	-0.579028	-0.541406	-0.686277	0.1794	0.0595064	0.293685	0.167552	0.144939	0.0738547	-0.0135775	0.182739	T5.WT/T5.KO;T5.WT/T23.KO;T23.WT/T5.KO;T23.WT/T23.KO	6.76585	0	Q07113	Cation-independent mannose-6-phosphate receptor OS=Mus musculus OX=10090 GN=Igf2r PE=1 SV=1	Igf2r
1.75981	1.16945	1.40102	1.15322	1.3104	1.19754	1.08487	1.44693	1.87304	2.40477	2.24373	2.32504	1.23595	1.71729	2.18096	1.84406	T5.WT/T5.KO;T23.WT/T5.KO	2.75844	4.83619e-05	A0A0A6YVP0	Immunoglobulin heavy constant gamma 2B (Fragment) OS=Mus musculus OX=10090 GN=Ighg2b PE=1 SV=2	Ighg2b
-1.57622	-1.98878	-1.58328	-1.86408	-2.48253	-2.09971	-1.93307	-2.37508	-0.592483	-0.59182	-0.631052	-1.10112	-0.993333	-1.39422	-0.869971	-0.943937	T5.WT/T5.KO;T5.WT/T23.KO;T23.WT/T5.KO;T23.WT/T23.KO	5.33167	0	Q9QZ85	Interferon-inducible GTPase 1 OS=Mus musculus OX=10090 GN=Iigp1 PE=1 SV=2	Iigp1
0.688359	-0.129525	0.55861	0.125125	0.938676	1.07587	0.861115	1.07707	0.631626	0.60201	0.8973	0.41596	1.11075	1.22444	1.54783	1.31257	T5.WT/T23.WT;T5.WT/T23.KO;T5.KO/T23.KO	3.32246	1.14723e-05	E9Q6I2	Interleukin-1 receptor accessory protein OS=Mus musculus OX=10090 GN=Il1rap PE=1 SV=1	Il1rap
-0.300347	-0.650912	-0.646085	-0.601043	-0.100904	0.10215	0.0887251	0.185587	-0.215222	-0.159564	-0.253331	-0.376707	-0.102576	-0.0914905	0.0304317	-0.128132	T5.WT/T23.WT	4.25949	6.20797e-06	Q8R0F6	Integrin-linked kinase-associated serine/threonine phosphatase 2C OS=Mus musculus OX=10090 GN=Ilkap PE=1 SV=1	Ilkap
0.434638	0.645176	0.292102	0.261875	-0.44493	-0.618655	-0.196301	-0.287794	1.27529	1.39804	1.28717	0.892485	0.37172	0.173206	0.0651436	0.282584	T5.WT/T23.WT;T5.WT/T5.KO;T23.WT/T5.KO;T23.WT/T23.KO;T5.KO/T23.KO	6.47002	0	Q8BU33	Acetolactate synthase-like protein OS=Mus musculus OX=10090 GN=Ilvbl PE=1 SV=1	Ilvbl
0.206647	0.498955	0.25483	0.268816	-0.310085	-0.447513	-0.397087	-0.48282	0.0234818	-0.14134	-0.103651	-0.101999	-0.328015	-0.333236	-0.426265	-0.177466	T5.WT/T23.WT;T5.WT/T23.KO	5.94276	0	A0A0U1RP81	MICOS complex subunit MIC60 OS=Mus musculus OX=10090 GN=Immt PE=1 SV=1	Immt
-1.02358	-0.472206	-0.882223	-0.682389	-1.83932	-2.07946	-2.27268	-2.07359	-0.588953	-1.06035	-0.822816	-0.611674	-1.39673	-1.64196	-1.57938	-1.10287	T5.WT/T23.WT;T5.WT/T23.KO;T23.WT/T5.KO;T23.WT/T23.KO;T5.KO/T23.KO	5.2555	0	E9PVS5	MICOS complex subunit MIC60 (Fragment) OS=Mus musculus OX=10090 GN=Immt PE=1 SV=1	Immt
2.12288	2.21232	1.97045	2.10409	1.06105	1.21737	0.920932	1.04696	0.58426	0.755779	0.761624	0.819263	1.20493	0.749841	1.19579	1.14276	T5.WT/T23.WT;T5.WT/T5.KO;T5.WT/T23.KO	7.10796	0	Q91UZ5	Inositol monophosphatase 2 OS=Mus musculus OX=10090 GN=Impa2 PE=1 SV=1	Impa2
-0.186186	-0.294044	-0.380598	-0.285881	-0.693351	-0.836034	-0.633573	-0.895373	0.0239425	-0.0410805	-0.131982	-0.212714	-0.128903	-0.21306	-0.0750799	-0.0932097	T23.WT/T5.KO;T23.WT/T23.KO	5.97975	0	Q80V26	Golgi-resident adenosine 3',5'-bisphosphate 3'-phosphatase OS=Mus musculus OX=10090 GN=Impad1 PE=1 SV=1	Impad1
1.52146	1.66833	1.53281	1.2207	0.464643	0.339189	0.606947	0.70967	2.54077	2.41106	2.43173	2.9785	3.08714	1.91644	3.12875	3.01264	T5.WT/T23.WT;T5.WT/T5.KO;T5.WT/T23.KO;T23.WT/T5.KO;T23.WT/T23.KO	5.64042	0	F7DEU6	Inosine-5'-monophosphate dehydrogenase OS=Mus musculus OX=10090 GN=Impdh1 PE=1 SV=2	Impdh1
2.29894	2.24758	2.25835	2.01487	1.02673	0.90443	0.763308	0.812851	2.60035	2.5285	2.54934	2.8573	2.53679	1.74094	2.53767	2.43335	T5.WT/T23.WT;T23.WT/T5.KO;T23.WT/T23.KO	6.22895	0	P24547	Inosine-5'-monophosphate dehydrogenase 2 OS=Mus musculus OX=10090 GN=Impdh2 PE=1 SV=2	Impdh2
-3.89162	-5.33558	-4.14823	-4.86915	-2.59019	-2.77269	-2.50831	-2.92209	-3.44799	-2.8211	-3.11607	-4.18726	-2.34335	-2.27614	-1.97231	-2.40554	T5.WT/T23.WT;T5.WT/T23.KO	4.1236	0	P40936	Indolethylamine N-methyltransferase OS=Mus musculus OX=10090 GN=Inmt PE=1 SV=1	Inmt
-2.29227	-2.24444	-2.5593	-2.71512	-3.02752	-2.90451	-2.79717	-2.81389	-2.6988	-2.88032	-2.93934	-2.89708	-3.24217	-2.87535	-3.29241	-3.36623	T5.WT/T23.KO	3.24974	3.60065e-05	B8Q3N4	Insulin receptor (Fragment) OS=Mus musculus OX=10090 GN=Insr PE=1 SV=1	Insr
-4.11402	-3.62074	-3.46719	-4.13625	-5.09037	-4.47618	-5.27268	-4.48034	-3.76736	-3.73478	-3.8893	-3.57027	-4.62875	-4.65295	-4.25634	-4.1372	T5.WT/T23.WT;T23.WT/T5.KO	3.08383	1.29271e-05	Q6P4S8	Integrator complex subunit 1 OS=Mus musculus OX=10090 GN=Ints1 PE=1 SV=2	Ints1
-3.16555	-2.82023	-3.03368	-2.75211	-2.62555	-2.7208	-2.7517	-3.11409	-2.27466	-2.4275	-2.23186	-2.22897	-2.46888	-2.63104	-2.59057	-2.69593	T5.WT/T5.KO	3.32504	3.74288e-05	A0A0G2JFJ6	Integrator complex subunit 3 OS=Mus musculus OX=10090 GN=Ints3 PE=1 SV=1	Ints3
-1.69898	-1.72729	-1.80266	-1.89219	-1.94704	-1.92469	-1.92723	-2.02452	-1.21033	-1.05693	-1.0232	-0.904738	-1.59716	-1.74999	-1.51671	-1.69107	T5.WT/T5.KO;T23.WT/T5.KO;T5.KO/T23.KO	7.09574	0	Q8VI75	Importin-4 OS=Mus musculus OX=10090 GN=Ipo4 PE=1 SV=1	Ipo4
1.35716	1.60463	1.33325	1.59489	1.25241	1.15945	0.909002	0.94716	1.74519	1.74374	1.75141	2.13008	1.62687	1.31941	1.37787	1.55045	T23.WT/T5.KO	3.64411	1.13475e-05	Q9EPL8	Importin-7 OS=Mus musculus OX=10090 GN=Ipo7 PE=1 SV=2	Ipo7
1.05098	1.04586	0.933958	1.02993	0.618411	0.606605	0.642424	0.499673	1.31766	1.4648	1.27716	1.4557	1.27086	1.12867	1.24557	1.31045	T23.WT/T5.KO;T23.WT/T23.KO	7.62768	0	E9QKZ2	Importin-9 OS=Mus musculus OX=10090 GN=Ipo9 PE=1 SV=1	Ipo9
-4.85944	-4.64969	-4.74517	-4.55946	-4.63633	-4.5029	-4.65515	-4.87348	-3.96549	-3.6637	-3.81267	-3.89098	-4.77077	-4.62381	-4.34826	-4.56554	T5.WT/T5.KO;T23.WT/T5.KO;T5.KO/T23.KO	5.20341	0	Q3UQ44	Ras GTPase-activating-like protein IQGAP2 OS=Mus musculus OX=10090 GN=Iqgap2 PE=1 SV=2	Iqgap2
-4.16555	-4.28929	-4.19673	-4.17341	-4.7724	-4.97758	-4.87754	-4.90867	-4.34914	-3.76422	-4.01244	-4.16501	-4.75428	-4.46031	-4.25634	-5.02274	T5.WT/T23.WT;T23.WT/T5.KO	3.22163	2.28371e-05	D6RCU1	Interleukin-1 receptor-associated kinase 3 OS=Mus musculus OX=10090 GN=Irak3 PE=1 SV=1	Irak3
-4.3322	-3.90495	-3.7817	-3.72427	-3.48577	-3.48281	-3.64872	-3.74867	-4.06398	-4.27667	-4.43225	-4.30399	-4.02389	-3.75196	-3.67733	-3.5925	T23.WT/T5.KO	2.65162	0.00013887	Q8K3X4	Probable E3 ubiquitin-protein ligase IRF2BPL OS=Mus musculus OX=10090 GN=Irf2bpl PE=1 SV=1	Irf2bpl
1.4322	1.68025	1.45008	1.53545	1.06909	0.977526	0.946358	1.19287	0.937488	0.78815	0.824699	1.0147	0.544095	0.346586	0.549743	0.485857	T5.WT/T5.KO;T5.WT/T23.KO	7.01381	0	Q9D924	Iron-sulfur cluster assembly 1 homolog, mitochondrial OS=Mus musculus OX=10090 GN=Isca1 PE=2 SV=1	Isca1
0.3784	0.625677	0.454503	0.423011	0.315067	0.321691	0.410942	0.574847	0.0197873	0.201444	-0.0381155	0.0444441	-0.342577	-0.259936	0.147803	-0.499182	T5.WT/T23.KO;T23.WT/T23.KO	3.68418	9.71345e-06	Q9DCB8	Iron-sulfur cluster assembly 2 homolog, mitochondrial OS=Mus musculus OX=10090 GN=Isca2 PE=1 SV=2	Isca2
2.10124	1.67734	1.90247	1.65816	1.80096	1.85449	1.84598	2.05868	1.63525	1.80187	1.58319	1.06577	1.23776	1.23691	1.04473	0.912396	T5.WT/T23.KO;T23.WT/T23.KO	3.07709	3.29354e-05	Q9D7P6	Iron-sulfur cluster assembly enzyme ISCU, mitochondrial OS=Mus musculus OX=10090 GN=Iscu PE=1 SV=1	Iscu
1.0951	1.18456	1.16442	1.24026	2.05087	2.14769	2.09771	2.03167	1.27393	1.37923	1.36104	1.55274	1.7877	1.89897	1.64296	1.75193	T5.WT/T23.WT;T5.WT/T23.KO;T23.WT/T5.KO	7.59361	0	Q91V64	Isochorismatase domain-containing protein 1 OS=Mus musculus OX=10090 GN=Isoc1 PE=1 SV=1	Isoc1
2.39489	2.21064	2.0442	2.09696	1.94562	2.02081	1.9045	2.0146	0.844999	0.932494	0.87672	0.681249	0.77781	0.45685	0.563051	0.367826	T5.WT/T5.KO;T5.WT/T23.KO;T23.WT/T5.KO;T23.WT/T23.KO	9.08868	0	Q9DCC7	Isochorismatase domain-containing protein 2B OS=Mus musculus OX=10090 GN=Isoc2b PE=1 SV=1	Isoc2b
-0.483381	-0.976503	-1.02681	-1.30293	-1.86445	-2.08955	-1.51852	-1.76269	-2.30909	-2.21439	-1.94614	-1.6989	-2.0488	-1.75591	-1.51537	-1.69107	T5.WT/T23.WT;T5.WT/T5.KO;T5.WT/T23.KO	3.23403	1.14778e-05	Q9JHU9	Inositol-3-phosphate synthase 1 OS=Mus musculus OX=10090 GN=Isyna1 PE=1 SV=1	Isyna1
-0.731373	-0.617163	-0.808532	-0.852733	-1.41291	-1.61319	-1.48665	-1.59031	-0.871581	-1.02428	-0.965888	-0.879607	-1.1236	-1.24668	-1.3746	-1.05676	T5.WT/T23.WT;T23.WT/T5.KO	5.84479	0	Q99KW9	T-cell immunomodulatory protein OS=Mus musculus OX=10090 GN=Itfg1 PE=1 SV=2	Itfg1
1.80965	1.97018	1.94343	1.59305	1.42631	1.13149	1.49623	1.2792	1.51509	1.20263	1.23379	0.971197	1.47257	1.53727	1.35254	1.6504	T5.WT/T5.KO	2.68364	0.000163211	Q3V3R4	Integrin alpha-1 OS=Mus musculus OX=10090 GN=Itga1 PE=1 SV=2	Itga1
0.824171	0.875987	0.859939	0.714119	0.95702	0.858924	0.989738	0.835624	0.260297	0.0287189	0.210075	0.268767	0.334628	0.642229	0.414688	0.579436	T5.WT/T5.KO;T23.WT/T5.KO	5.75621	0	Q3TZS3	Integrin alpha-7 OS=Mus musculus OX=10090 GN=Itga7 PE=1 SV=1	Itga7
-2.83316	-3.18672	-2.57124	-3.04735	-3.10028	-2.96359	-2.80072	-3.75667	-1.57911	-1.52021	-1.46976	-1.57027	-2.33719	-1.72077	-1.98516	-2.21889	T5.WT/T5.KO;T5.WT/T23.KO;T23.WT/T5.KO;T23.WT/T23.KO	4.95707	0	Q542I8	Integrin beta OS=Mus musculus OX=10090 GN=Itgb2 PE=1 SV=1	Itgb2
-5.55459	-4.48017	-5.54354	-5.0647	-4.47284	-3.95896	-4.32295	-4.66356	-4.33016	-4.23485	-3.99823	-5.20986	-3.91909	-4.33693	-4.01123	-3.66698	T5.WT/T23.KO	1.88527	0.000357317	G5E8F8	Integrin beta OS=Mus musculus OX=10090 GN=Itgb5 PE=1 SV=1	Itgb5
2.34786	2.31375	2.1097	2.1375	1.89661	1.67208	1.98561	1.89566	0.98492	0.61243	0.617633	0.686612	2.02395	2.04664	1.79277	2.05044	T5.WT/T5.KO;T23.WT/T5.KO;T5.KO/T23.KO	7.76256	0	P11881	Inositol 1,4,5-trisphosphate receptor type 1 OS=Mus musculus OX=10090 GN=Itpr1 PE=1 SV=2	Itpr1
2.31548	2.39839	2.35391	2.44437	2.4853	2.44115	2.32377	2.45246	1.25166	1.15992	1.05066	1.25851	2.18783	2.31894	2.13693	2.17892	T5.WT/T5.KO;T23.WT/T5.KO;T5.KO/T23.KO	10.1528	0	Q922B9	Protein ITPRID2 OS=Mus musculus OX=10090 GN=Itprid2 PE=1 SV=3	Itprid2
4.06113	4.10443	4.03389	3.90958	4.39177	4.42657	4.44016	4.57895	2.20677	2.40302	2.18995	1.7329	1.95214	2.75583	1.93361	2.00713	T5.WT/T5.KO;T5.WT/T23.KO;T23.WT/T5.KO;T23.WT/T23.KO	7.90066	0	Q9JHI5	Isovaleryl-CoA dehydrogenase, mitochondrial OS=Mus musculus OX=10090 GN=Ivd PE=1 SV=1	Ivd
-3.11402	-2.95226	-3.0064	-3.08226	-2.08052	-2.4467	-1.85888	-2.15576	-1.96366	-2.26347	-2.22771	-2.21939	-2.59533	-2.41591	-2.3746	-2.55224	T5.WT/T23.WT;T5.WT/T5.KO	5.10643	0	Q920Q8	Influenza virus NS1A-binding protein homolog OS=Mus musculus OX=10090 GN=Ivns1abp PE=1 SV=2	Ivns1abp
-1.54389	-1.295	-1.46533	-1.68798	-1.89433	-2.1918	-1.92917	-2.16904	-0.900167	-0.946282	-1.04403	-0.937369	-1.35884	-1.43319	-1.38066	-1.17747	T23.WT/T5.KO;T23.WT/T23.KO	6.25965	0	Q5XKN4	Protein jagunal homolog 1 OS=Mus musculus OX=10090 GN=Jagn1 PE=1 SV=2	Jagn1
-2.47523	-2.32387	-2.40176	-2.64386	-2.70654	-2.81391	-2.79362	-3.35978	-2.08173	-2.26347	-2.36232	-2.28787	-2.58072	-2.58467	-2.60467	-2.51737	T23.WT/T5.KO	2.89121	0.000100254	B1ASP2	Tyrosine-protein kinase OS=Mus musculus OX=10090 GN=Jak1 PE=1 SV=1	Jak1
-1.09204	-1.45401	-1.22947	-1.43393	-1.52197	-1.43701	-1.40451	-1.33863	-0.803726	-0.748505	-0.742138	-0.562367	-1.08314	-0.838257	-0.542943	-0.860993	T5.WT/T5.KO;T23.WT/T5.KO;T23.WT/T23.KO	4.25994	2.37107e-06	P97825	Jupiter microtubule associated homolog 1 OS=Mus musculus OX=10090 GN=Jpt1 PE=1 SV=3	Jpt1
-2.63857	-2.50159	-2.44505	-2.71056	-2.95826	-2.88242	-3.02787	-3.00535	-1.98949	-1.7773	-1.5171	-1.75043	-2.38082	-2.54656	-2.21249	-2.39363	T5.WT/T5.KO;T23.WT/T5.KO;T23.WT/T23.KO;T5.KO/T23.KO	6.52591	0	Q6PGH2	Jupiter microtubule associated homolog 2 OS=Mus musculus OX=10090 GN=Jpt2 PE=1 SV=1	Jpt2
-2.79209	-2.95828	-2.805	-2.90515	-2.62914	-2.75652	-2.43184	-2.42197	-3.24769	-3.15956	-3.33081	-3.10729	-3.07929	-2.67895	-3	-3.02887	T23.WT/T5.KO	3.67413	2.11547e-05	E9Q238	KN motif and ankyrin repeat domains 1 OS=Mus musculus OX=10090 GN=Kank1 PE=1 SV=1	Kank1
1.74091	1.64791	1.58597	1.67241	2.11722	2.25324	2.10747	2.25742	1.4263	1.53106	1.48004	1.48311	1.78558	1.83792	1.79021	1.73982	T23.WT/T5.KO	8.00594	0	Q8BX02	KN motif and ankyrin repeat domain-containing protein 2 OS=Mus musculus OX=10090 GN=Kank2 PE=1 SV=1	Kank2
1.34138	1.4594	1.40381	1.23022	1.55211	1.55916	1.62645	1.64345	1.0221	1.02523	1.0237	0.930872	1.02887	1.30409	1.1541	1.08188	T23.WT/T5.KO	5.69372	0	Q9Z1P7	KN motif and ankyrin repeat domain-containing protein 3 OS=Mus musculus OX=10090 GN=Kank3 PE=1 SV=1	Kank3
-1.24127	-1.1076	-1.43047	-1.14853	-1.13044	-0.948595	-1.26038	-0.673926	-0.536334	-0.51473	-0.577239	-0.546699	-0.698012	-0.630133	0.299386	-0.408533	T5.WT/T23.KO	2.63767	7.73234e-05	Q5SVQ0	Histone acetyltransferase KAT7 OS=Mus musculus OX=10090 GN=Kat7 PE=1 SV=1	Kat7
0.806729	0.383432	0.251444	0.368583	0.717694	0.806165	1.02131	0.853784	-0.547253	-0.503048	-0.58452	-0.941303	0.258979	0.440558	0.00465298	0.218734	T5.WT/T5.KO;T23.WT/T5.KO;T23.WT/T23.KO;T5.KO/T23.KO	5.97884	0	Q8BNW9	Kelch repeat and BTB domain-containing protein 11 OS=Mus musculus OX=10090 GN=Kbtbd11 PE=1 SV=3	Kbtbd11
1.03609	1.1398	1.08265	1.0418	1.08995	1.08235	1.00765	1.11589	1.99083	2.12081	2.0967	2.10044	1.89579	1.67485	1.93556	1.70009	T5.WT/T5.KO;T5.WT/T23.KO;T23.WT/T5.KO;T23.WT/T23.KO	9.272	0	A0A0R4J2B2	BTB/POZ domain-containing protein KCTD12 OS=Mus musculus OX=10090 GN=Kctd12 PE=1 SV=1	Kctd12
-4.13955	-4.5193	-4.10131	-4.08816	-4.46001	-4.55786	-4.68114	-4.53427	-3.8871	-4.36413	-4.01244	-4.33678	-3.83001	-3.65295	-3.8214	-4.08521	T23.WT/T23.KO	2.82087	0.000102158	Q80UN1	BTB/POZ domain-containing protein KCTD9 OS=Mus musculus OX=10090 GN=Kctd9 PE=2 SV=1	Kctd9
-4.2604	-3.92841	-3.48214	-3.89995	-5.60777	-4.99644	-4.37504	-4.57609	-4.7049	-4.54396	-4.56213	-4.79103	-4.36822	-4.85827	-4.54091	-4.86099	T5.WT/T23.WT	2.10656	0.000229047	P35918	Vascular endothelial growth factor receptor 2 OS=Mus musculus OX=10090 GN=Kdr PE=1 SV=1	Kdr
-0.620476	-0.126979	-0.639785	-0.313263	-1.1522	-1.15029	-0.971652	-1.1244	-0.128623	-0.399794	-0.697677	-0.635698	-0.609159	-0.510274	-0.748349	-0.298982	T5.WT/T23.WT;T23.WT/T5.KO	2.71394	0.00011123	Q6GV12	3-ketodihydrosphingosine reductase OS=Mus musculus OX=10090 GN=Kdsr PE=1 SV=1	Kdsr
-0.757081	-0.621937	-0.664086	-0.609505	-0.609534	-0.557863	-0.774252	-0.860503	-1.73892	-1.71668	-1.41091	-1.65173	-0.986096	-0.983418	-0.864022	-1.11097	T5.WT/T5.KO;T23.WT/T5.KO;T5.KO/T23.KO	6.60061	0	E9Q1Q9	Ketohexokinase OS=Mus musculus OX=10090 GN=Khk PE=1 SV=1	Khk
1.59999	1.55448	1.62726	1.59259	1.86956	1.95883	2.01526	2.13289	1.32796	1.37057	1.36861	1.4932	1.51761	1.71658	1.85386	1.46339	T23.WT/T5.KO	4.2231	9.8912e-06	Q3U0V1	Far upstream element-binding protein 2 OS=Mus musculus OX=10090 GN=Khsrp PE=1 SV=2	Khsrp
-2.90251	-2.55537	-3.00101	-2.50714	-3.71033	-3.51644	-3.75514	-3.31778	-3.0253	-2.9047	-2.70776	-2.71902	-3.19134	-2.72463	-2.71049	-3.26876	T5.WT/T23.WT;T23.WT/T5.KO	2.94723	4.17001e-05	O35066	Kinesin-like protein KIF3C OS=Mus musculus OX=10090 GN=Kif3c PE=1 SV=3	Kif3c
-2.15574	-2.15524	-2.53572	-2.14853	-2.35835	-2.19452	-2.31784	-2.52742	-3.11994	-2.91292	-3.05595	-3.43099	-2.82569	-2.89262	-3.16992	-2.86647	T5.WT/T5.KO;T5.WT/T23.KO;T23.WT/T5.KO;T23.WT/T23.KO	4.58785	0	Q6ZPU9	KIF-binding protein OS=Mus musculus OX=10090 GN=Kifbp PE=1 SV=2	Kifbp
2.10396	2.02369	1.93413	1.94364	2.36434	2.20556	2.20306	2.19378	0.869581	0.637274	0.717361	0.663742	2.36678	2.27537	2.12277	2.33347	T5.WT/T5.KO;T23.WT/T5.KO;T5.KO/T23.KO	10.29	0	A2APT9	Kelch domain-containing protein 7A OS=Mus musculus OX=10090 GN=Klhdc7a PE=1 SV=3	Klhdc7a
1.3093	0.844757	1.29018	0.818338	1.2323	1.5372	1.40207	1.57086	1.19954	1.15501	1.31465	1.30907	1.64602	1.58076	2.32574	1.79505	T5.WT/T23.KO	2.47732	0.000156124	P26262	Plasma kallikrein OS=Mus musculus OX=10090 GN=Klkb1 PE=1 SV=2	Klkb1
3.00802	2.41232	2.77309	2.33163	2.88173	2.98017	2.88124	3.08198	2.54448	2.43899	2.48748	2.43725	2.82829	3.15939	3.38547	3.01785	T5.KO/T23.KO	2.43627	0.000213041	O08677	Kininogen-1 OS=Mus musculus OX=10090 GN=Kng1 PE=1 SV=1	Kng1
-2.05512	-1.91663	-2.05587	-2.33942	-2.24127	-2.24155	-2.63595	-2.48034	-2.6657	-2.70592	-2.57526	-2.7657	-2.78745	-3.18551	-2.94514	-2.80735	T5.WT/T5.KO;T5.WT/T23.KO	4.14496	4.65387e-06	Q8C3Y4	Kinetochore-associated protein 1 OS=Mus musculus OX=10090 GN=Kntc1 PE=1 SV=2	Kntc1
1.20411	0.78155	1.00637	1.03639	1.46422	1.5076	0.995904	1.25754	1.28552	1.41948	1.42474	1.31946	1.61244	1.49576	1.64788	1.70541	T5.WT/T23.KO	2.89654	0.000124172	O35343	Importin subunit alpha-3 OS=Mus musculus OX=10090 GN=Kpna4 PE=1 SV=1	Kpna4
-1.07192	-1.16915	-0.965123	-0.971772	-0.781342	-0.774722	-0.794504	-0.642115	-1.50673	-1.56162	-1.48083	-1.6123	-1.29485	-1.19754	-1.4138	-1.31106	T23.WT/T5.KO	7.23219	0	G3X8R1	KICSTOR complex protein kaptin OS=Mus musculus OX=10090 GN=Kptn PE=4 SV=1	Kptn
-2.29945	-2.87615	-2.47464	-2.84397	-2.72177	-2.40201	-2.7517	-2.17974	-3.52685	-3.46327	-3.65943	-3.86086	-2.81283	-2.93227	-3.6075	-2.77096	T5.WT/T5.KO;T23.WT/T5.KO	3.20365	1.14998e-05	B7ZNU6	Keratinocyte differentiation-associated protein OS=Mus musculus OX=10090 GN=Krtdap PE=1 SV=1	Krtdap
0.598058	0.764735	0.888552	0.851469	1.09322	1.0654	0.736249	0.774888	1.1975	1.13297	1.38157	1.49757	1.40008	1.45834	1.33122	1.41033	T5.WT/T23.KO	3.93552	8.02005e-06	A0A087WPW5	Kinectin OS=Mus musculus OX=10090 GN=Ktn1 PE=1 SV=1	Ktn1
-2.39232	-2.00428	-2.41964	-2.03876	-1.89649	-1.43058	-1.16788	-1.63565	-2.13427	-1.21185	-2.0214	-1.71498	-0.0895905	-0.622906	-0.647092	-0.925247	T5.WT/T23.KO;T23.WT/T23.KO;T5.KO/T23.KO	3.9674	0	E9QNP0	KxDL motif-containing protein 1 OS=Mus musculus OX=10090 GN=Kxd1 PE=1 SV=1	Kxd1
0.714873	0.826916	0.669727	0.878572	1.46422	1.55593	1.35268	1.44453	0.701611	0.853823	0.93598	1.01754	1.45384	1.42735	1.34229	1.30741	T5.WT/T23.WT;T5.WT/T23.KO	6.27805	0	Q8BTY1	Kynurenine--oxoglutarate transaminase 1 OS=Mus musculus OX=10090 GN=Kyat1 PE=1 SV=1	Kyat1
1.41394	1.56607	1.26438	1.30585	1.52192	1.57681	1.56954	1.66493	0.235824	0.156484	0.27844	0.0933399	0.599669	0.717822	0.25673	0.286289	T5.WT/T5.KO;T5.WT/T23.KO;T23.WT/T5.KO;T23.WT/T23.KO	7.82181	0	Q91YP0	L-2-hydroxyglutarate dehydrogenase, mitochondrial OS=Mus musculus OX=10090 GN=L2hgdh PE=1 SV=1	L2hgdh
2.90328	2.70893	2.73471	2.72341	3.35047	3.45125	3.34495	3.27271	2.594	2.7727	2.66843	2.54136	2.82872	3.07746	2.61927	2.83271	T5.WT/T23.WT;T23.WT/T5.KO	4.86101	0	Q99KR3	Endoribonuclease LACTB2 OS=Mus musculus OX=10090 GN=Lactb2 PE=1 SV=1	Lactb2
-1.76203	-2.55081	-2.31221	-2.51905	-1.69335	-1.40831	-1.23248	-1.21097	-2.54862	-2.31701	-2.2423	-2.84898	-1.88056	-1.98921	-2.00747	-2.1306	T5.WT/T23.WT;T23.WT/T5.KO	3.46305	6.24675e-06	J3JS94	EKC/KEOPS complex subunit Lage3 OS=Mus musculus OX=10090 GN=Lage3 PE=1 SV=1	Lage3
3.39288	3.56449	3.71703	3.62957	4.2095	4.3241	4.17401	4.32456	3.35227	3.24111	3.28663	3.40461	3.68706	3.86435	4.14991	3.84291	T5.WT/T23.WT;T23.WT/T5.KO	5.73307	0	Q60675	Laminin subunit alpha-2 OS=Mus musculus OX=10090 GN=Lama2 PE=1 SV=2	Lama2
3.79793	3.83728	3.8299	3.79082	4.13816	4.20891	3.98164	4.15632	3.38467	3.31974	3.35483	3.52894	3.85695	3.95698	4.19972	3.96411	T23.WT/T5.KO;T5.KO/T23.KO	5.81589	0	P97927	Laminin subunit alpha-4 OS=Mus musculus OX=10090 GN=Lama4 PE=1 SV=2	Lama4
3.91452	3.887	3.88532	3.79779	4.18218	4.23822	4.16702	4.29161	3.38427	3.35739	3.30232	3.3517	3.86315	4.05521	4.14335	3.96887	T23.WT/T5.KO;T5.KO/T23.KO	8.10804	0	E9QN70	Laminin subunit beta-1 OS=Mus musculus OX=10090 GN=Lamb1 PE=1 SV=1	Lamb1
2.59733	2.65742	2.78387	2.70626	3.46978	3.53612	3.37478	3.43294	3.0634	3.11463	3.06923	3.0893	3.56785	3.66053	3.80416	3.5455	T5.WT/T23.WT;T5.WT/T23.KO	8.36151	0	Q61292	Laminin subunit beta-2 OS=Mus musculus OX=10090 GN=Lamb2 PE=1 SV=2	Lamb2
3.5802	3.55005	3.6517	3.52655	4.01148	4.11164	4.15249	4.12363	3.37639	3.42229	3.32555	3.36971	4.04577	4.12573	4.27656	4.03809	T23.WT/T5.KO;T5.KO/T23.KO	8.2753	0	F8VQJ3	Laminin subunit gamma-1 OS=Mus musculus OX=10090 GN=Lamc1 PE=1 SV=1	Lamc1
1.81797	1.96043	1.80365	1.64999	0.951631	0.960818	1.40091	1.06776	1.37626	1.15501	1.25583	1.4506	0.930946	0.86355	0.639226	1.0235	T5.WT/T23.WT;T5.WT/T23.KO	4.7104	0	Q9CQ22	Ragulator complex protein LAMTOR1 OS=Mus musculus OX=10090 GN=Lamtor1 PE=1 SV=1	Lamtor1
0.536406	0.730036	0.466718	0.436945	0.1292	0.209421	0.155883	0.248833	0.142502	0.125713	0.0888157	0.256798	-0.445528	-0.379682	-0.110864	-0.283335	T5.WT/T23.KO	5.8798	0	O88653	Ragulator complex protein LAMTOR3 OS=Mus musculus OX=10090 GN=Lamtor3 PE=1 SV=1	Lamtor3
4.10931	3.90287	3.87459	3.82105	4.26529	4.25987	4.1026	4.41123	4.01371	4.18961	3.99781	3.63275	3.71129	3.59037	3.65747	3.56464	T23.WT/T23.KO	3.13724	7.19101e-05	Q9CPY7	Cytosol aminopeptidase OS=Mus musculus OX=10090 GN=Lap3 PE=1 SV=3	Lap3
0.278905	0.202225	0.0163813	0.0431504	-0.472836	-0.560492	-0.224098	-0.469622	1.02279	1.15673	0.866562	0.546991	0.467966	0.405203	0.306939	0.484244	T5.WT/T5.KO;T23.WT/T5.KO;T23.WT/T23.KO	6.02398	0	Q3UN02	Lysocardiolipin acyltransferase 1 OS=Mus musculus OX=10090 GN=Lclat1 PE=1 SV=2	Lclat1
1.98383	1.77657	1.9223	1.74037	2.11588	2.09632	1.94993	1.9562	3.81023	3.84254	3.77287	3.83582	2.79367	2.97863	3.04242	2.97362	T5.WT/T5.KO;T5.WT/T23.KO;T23.WT/T5.KO;T23.WT/T23.KO;T5.KO/T23.KO	11.4857	0	Q61233	Plastin-2 OS=Mus musculus OX=10090 GN=Lcp1 PE=1 SV=4	Lcp1
4.7712	4.84937	4.54499	4.79321	4.26045	4.29492	4.01253	4.06801	3.43647	3.4636	3.56849	3.70463	4.42795	4.25384	4.46495	4.32302	T5.WT/T5.KO;T23.WT/T5.KO;T5.KO/T23.KO	6.9698	0	A0A1B0GSX0	L-lactate dehydrogenase OS=Mus musculus OX=10090 GN=Ldha PE=1 SV=1	Ldha
2.23005	2.11527	2.25975	2.06906	3.1676	3.09827	3.05511	3.17414	1.17546	1.25631	0.933665	0.818798	2.15042	2.75626	1.80055	2.32493	T5.WT/T23.WT;T5.WT/T5.KO;T23.WT/T5.KO;T23.WT/T23.KO;T5.KO/T23.KO	6.56003	0	Q7TNG8	Probable D-lactate dehydrogenase, mitochondrial OS=Mus musculus OX=10090 GN=Ldhd PE=1 SV=1	Ldhd
-1.49982	-1.83956	-1.67693	-1.88704	-2.21949	-2.29892	-1.64872	-2.14261	-2.07382	-2.15468	-2.27191	-2.25812	-1.479	-1.59701	-1.42126	-1.57	T5.KO/T23.KO	3.15737	4.18848e-05	A0A1L1SRE8	Low-density lipoprotein receptor OS=Mus musculus OX=10090 GN=Ldlr PE=1 SV=1	Ldlr
-3.43121	-3.44129	-3.0671	-3.63519	-3.42221	-3.07946	-2.81504	-3.16637	-2.90455	-2.79049	-2.76076	-2.83135	-2.63251	-2.63831	-2.78562	-2.6386	T5.WT/T23.KO	3.31965	2.74796e-05	Q6DVA0	LEM domain-containing protein 2 OS=Mus musculus OX=10090 GN=Lemd2 PE=1 SV=1	Lemd2
4.66429	4.78505	4.5807	4.49038	3.4183	3.3068	3.42676	3.496	4.93045	4.85932	4.75657	4.75665	4.77511	4.49609	4.55827	4.61204	T5.WT/T23.WT;T23.WT/T5.KO;T23.WT/T23.KO	9.11493	0	Q9Z2I0	Mitochondrial proton/calcium exchanger protein OS=Mus musculus OX=10090 GN=Letm1 PE=1 SV=1	Letm1
3.56978	3.74778	3.31201	3.51765	2.6014	2.5806	2.7578	2.61972	4.00806	4.12581	3.87319	3.79271	3.96954	3.50826	3.59541	3.72642	T5.WT/T23.WT;T23.WT/T5.KO;T23.WT/T23.KO	6.41163	0	Q924L1	LETM1 domain-containing protein 1 OS=Mus musculus OX=10090 GN=Letmd1 PE=1 SV=1	Letmd1
3.38282	3.27134	3.23675	3.25176	4.08627	4.11442	3.84245	4.05201	2.83741	2.73019	2.793	2.66407	3.52036	3.91454	3.23462	3.67198	T5.WT/T23.WT;T23.WT/T5.KO;T5.KO/T23.KO	5.94885	0	P16045	Galectin-1 OS=Mus musculus OX=10090 GN=Lgals1 PE=1 SV=3	Lgals1
1.13158	1.38015	0.968388	1.2971	1.49357	1.44192	1.31804	1.46013	-0.492146	-0.499949	-0.690516	-0.547898	0.460039	0.551317	0.336025	0.538074	T5.WT/T5.KO;T5.WT/T23.KO;T23.WT/T5.KO;T23.WT/T23.KO;T5.KO/T23.KO	10.0484	0	Q91VD1	Galectin-12 OS=Mus musculus OX=10090 GN=Lgals12 PE=1 SV=2	Lgals12
-1.31028	-1.79037	-1.22632	-1.68574	-1.3673	-1.29162	-1.18521	-1.29142	2.55041	2.65867	3.01639	3.40879	1.12112	1.38921	1.62857	1.37683	T5.WT/T5.KO;T5.WT/T23.KO;T23.WT/T5.KO;T23.WT/T23.KO;T5.KO/T23.KO	10.5004	0	P16110	Galectin-3 OS=Mus musculus OX=10090 GN=Lgals3 PE=1 SV=3	Lgals3
1.1269	0.779742	1.03455	0.861454	1.32251	1.5032	1.60375	1.29717	1.75703	1.92156	1.97556	1.85305	1.56437	1.73181	2.29626	1.98431	T5.WT/T5.KO;T5.WT/T23.KO	4.26557	0	Q07797	Galectin-3-binding protein OS=Mus musculus OX=10090 GN=Lgals3bp PE=1 SV=1	Lgals3bp
-0.934281	-2.05825	-1.46533	-1.52905	-0.390687	-0.467109	-1.18521	-1.03785	-0.280912	-0.249091	0.0271797	-0.447124	-0.29634	-0.485484	-0.273135	-0.387718	T5.WT/T5.KO;T5.WT/T23.KO	3.24675	8.03616e-06	Q8VED9	Galectin-related protein OS=Mus musculus OX=10090 GN=Lgalsl PE=1 SV=1	Lgalsl
-0.145197	-0.390522	-0.234999	-0.550272	0.198579	0.236931	0.220054	0.324181	0.882607	0.963137	0.84529	0.826223	0.521421	0.680703	0.698718	0.6744	T5.WT/T5.KO;T5.WT/T23.KO;T23.WT/T5.KO	8.00418	0	O89017	Legumain OS=Mus musculus OX=10090 GN=Lgmn PE=1 SV=1	Lgmn
-0.710891	-0.294997	-0.475576	-0.386809	-0.0328565	-0.0794568	-0.161006	-0.180414	-0.798825	-0.786706	-0.618768	-0.708257	-0.175478	-0.0852697	-0.233698	-0.264238	T23.WT/T5.KO	4.74659	2.42131e-06	Q9D7I5	Phospholysine phosphohistidine inorganic pyrophosphate phosphatase OS=Mus musculus OX=10090 GN=Lhpp PE=1 SV=1	Lhpp
1.92365	2.13255	1.93888	1.96214	1.47386	1.3818	1.29905	1.44888	1.2087	1.16895	1.13569	1.21975	0.274128	0.263718	0.155773	0.207053	T5.WT/T23.WT;T5.WT/T5.KO;T5.WT/T23.KO;T23.WT/T23.KO;T5.KO/T23.KO	11.7515	0	Q99M04	Lipoyl synthase, mitochondrial OS=Mus musculus OX=10090 GN=Lias PE=1 SV=1	Lias
-0.0110037	0.414067	0.715081	0.16474	-0.638139	-0.252134	-0.438748	-0.269095	0.100708	-0.0535221	0.122134	0.0199671	-0.387958	-0.411238	0.0221958	-0.067759	T5.WT/T23.WT	2.55032	0.000147696	P42703	Leukemia inhibitory factor receptor OS=Mus musculus OX=10090 GN=Lifr PE=1 SV=1	Lifr
0.0516851	0.0242603	0.257082	0.129581	0.806941	0.842768	0.628933	0.685171	0.0540576	0.203346	0.391727	0.159125	0.486295	0.670446	0.647282	0.461482	T5.WT/T23.WT	4.87675	0	A0A571BG24	LIM and calponin homology domains-containing protein 1 OS=Mus musculus OX=10090 GN=Limch1 PE=1 SV=1	Limch1
1.3603	1.01083	1.13533	1.24613	1.95238	2.07939	2.3823	2.13775	1.03038	1.31579	1.15907	0.706864	2.18623	2.30693	1.77844	1.8817	T5.WT/T23.WT;T5.WT/T23.KO;T23.WT/T5.KO;T5.KO/T23.KO	4.9408	0	E9QP62	LIM and senescent cell antigen-like-containing domain protein OS=Mus musculus OX=10090 GN=Lims1 PE=1 SV=1	Lims1
-0.714484	-1.17967	-0.984949	-1.08964	-0.317295	-0.124774	0.442884	-0.0556107	-0.811933	-0.25561	-0.70993	-1.35976	0.360409	0.480109	0.0766773	0.155984	T5.WT/T23.WT;T5.WT/T23.KO;T5.KO/T23.KO	3.65246	2.37389e-06	Q91XD2	LIM and senescent cell antigen-like-containing domain protein 2 OS=Mus musculus OX=10090 GN=Lims2 PE=1 SV=1	Lims2
2.03037	1.97592	1.84953	1.9087	2.43524	2.52506	2.47579	2.61663	1.18868	1.40983	1.03476	0.494076	0.681485	0.769197	0.264509	0.35259	T5.WT/T5.KO;T5.WT/T23.KO;T23.WT/T5.KO;T23.WT/T23.KO	6.64678	0	Q8VCM4	Lipoyltransferase 1, mitochondrial OS=Mus musculus OX=10090 GN=Lipt1 PE=1 SV=1	Lipt1
-0.875443	-1.07615	-1.39114	-1.22773	-0.954885	-0.908974	-0.609193	-0.79422	-0.860474	-0.211216	-0.63861	-0.949996	-0.229293	-0.234929	-0.513375	-0.456238	T5.WT/T23.KO	2.55189	0.000136893	Q9D009	Putative lipoyltransferase 2, mitochondrial OS=Mus musculus OX=10090 GN=Lipt2 PE=1 SV=2	Lipt2
-0.571866	-0.389505	-0.547462	-0.254854	-1.37631	-0.996437	-1.68443	-1.3537	-2.18453	-2.2426	-2.05779	-2.24056	-1.42092	-1.64013	-1.21465	-1.12895	T5.WT/T23.WT;T5.WT/T5.KO;T5.WT/T23.KO;T23.WT/T5.KO;T5.KO/T23.KO	6.34386	0	P11260	LINE-1 retrotransposable element ORF1 protein OS=Mus musculus OX=10090 GN=Lire1 PE=1 SV=2	Lire1
-4.43911	-4.50159	-4.64083	-4.23754	-4.7724	-4.463	-4.76206	-5.0197	-4.16128	-3.76422	-4.23603	-4.06547	-4.89178	-5.2453	-5.42626	-4.86099	T5.WT/T23.KO;T23.WT/T5.KO;T5.KO/T23.KO	3.76542	4.47928e-06	Q3TJ91	LLGL scribble cell polarity complex component 2 OS=Mus musculus OX=10090 GN=Llgl2 PE=1 SV=2	Llgl2
1.73169	1.79325	1.65528	1.71412	0.830619	0.680078	0.897796	0.666613	1.7898	1.63639	1.59437	1.63747	1.28064	1.16305	1.18332	1.42889	T5.WT/T23.WT;T23.WT/T5.KO	7.51716	0	Q9D0F3	Protein ERGIC-53 OS=Mus musculus OX=10090 GN=Lman1 PE=1 SV=1	Lman1
2.30043	2.34237	2.13242	2.13149	1.2074	1.0514	1.36782	1.15476	2.53924	2.40032	2.27012	2.07456	1.63432	1.69016	1.46737	1.78265	T5.WT/T23.WT;T23.WT/T5.KO;T5.KO/T23.KO	6.40442	0	Q9DBH5	Vesicular integral-membrane protein VIP36 OS=Mus musculus OX=10090 GN=Lman2 PE=1 SV=2	Lman2
-0.124335	-0.0893085	-0.160208	-0.296088	-1.16255	-1.45483	-1.06697	-1.42515	-0.21359	-0.535998	-0.423916	-0.555718	-1.07929	-0.88504	-0.889694	-0.671767	T5.WT/T23.WT;T5.WT/T23.KO;T23.WT/T5.KO	5.76642	0	P59481	VIP36-like protein OS=Mus musculus OX=10090 GN=Lman2l PE=1 SV=1	Lman2l
-2.60261	-2.777	-2.7817	-2.76623	-3.49883	-3.79315	-2.96266	-3.1717	-2.59602	-2.72751	-2.78801	-2.46457	-3.29485	-2.83304	-3.2255	-3.00452	T5.WT/T23.WT;T23.WT/T5.KO	2.55737	0.000134754	Q8K0B2	Probable lysosomal cobalamin transporter OS=Mus musculus OX=10090 GN=Lmbrd1 PE=1 SV=1	Lmbrd1
-0.422364	-0.432882	-0.543536	-0.561515	-1.32454	-1.44346	-1.18754	-1.49363	-0.623924	-0.705031	-0.734018	-1.00576	-1.01281	-1.21103	-1.35421	-1.10449	T5.WT/T23.WT;T5.WT/T23.KO;T23.WT/T5.KO	5.41462	0	Q3U3R4	Lipase maturation factor 1 OS=Mus musculus OX=10090 GN=Lmf1 PE=1 SV=1	Lmf1
3.50166	3.48508	3.51645	3.42321	3.97358	4.06177	4.09625	4.15303	3.40442	3.53838	3.45991	3.55919	3.62888	3.90644	3.83377	3.64554	T5.WT/T23.WT	5.762	0	P48678	Prelamin-A/C OS=Mus musculus OX=10090 GN=Lmna PE=1 SV=2	Lmna
2.76852	2.78989	2.76885	2.67132	3.25162	3.30078	3.39703	3.45284	2.8142	2.92091	2.77125	2.71913	2.98043	3.0758	3.22044	2.91569	T5.WT/T23.WT	5.37309	0	P14733	Lamin-B1 OS=Mus musculus OX=10090 GN=Lmnb1 PE=1 SV=3	Lmnb1
2.85369	3.04087	2.90472	2.91673	3.66264	3.66529	3.74	3.7989	2.26343	2.29853	2.11265	2.26689	2.51251	2.91953	2.57671	2.59271	T5.WT/T23.WT;T5.WT/T5.KO;T23.WT/T5.KO;T23.WT/T23.KO	8.54025	0	A0A0R4J0Q5	Lamin-B2 OS=Mus musculus OX=10090 GN=Lmnb2 PE=1 SV=1	Lmnb2
4.04094	4.07648	3.91032	3.99552	4.12435	4.2268	4.12478	4.36777	5.28757	5.61525	5.54486	5.45812	5.24287	4.67432	5.04215	4.80057	T5.WT/T5.KO;T5.WT/T23.KO;T23.WT/T5.KO;T23.WT/T23.KO	7.20004	0	Q8CGK3	Lon protease homolog, mitochondrial OS=Mus musculus OX=10090 GN=Lonp1 PE=1 SV=2	Lonp1
1.40099	1.6737	1.38128	1.50883	1.40872	1.34552	1.54242	1.57385	3.46124	3.4493	3.72755	3.27975	2.05102	1.75158	1.70959	1.73033	T5.WT/T5.KO;T23.WT/T5.KO;T5.KO/T23.KO	9.26476	0	Q9DBN5	Lon protease homolog 2, peroxisomal OS=Mus musculus OX=10090 GN=Lonp2 PE=1 SV=1	Lonp2
-2.27802	-2.07124	-2.12458	-2.44904	-2.95826	-2.83922	-2.53472	-2.84764	-2.64796	-2.78671	-3.28264	-3.00823	-2.59533	-2.46031	-3.12858	-2.58346	T5.WT/T5.KO	2.13479	0.000374241	Q8BMC0	Lysophosphatidic acid receptor 6 OS=Mus musculus OX=10090 GN=Lpar6 PE=1 SV=1	Lpar6
0.0872056	0.414649	0.125811	0.29682	-0.46081	-0.646311	-0.556364	-0.598366	1.16546	0.810479	0.825449	0.581676	0.0430865	-0.0729072	-0.13471	0.220672	T5.WT/T23.WT;T5.WT/T5.KO;T23.WT/T5.KO;T5.KO/T23.KO	6.26379	0	Q91V01	Lysophospholipid acyltransferase 5 OS=Mus musculus OX=10090 GN=Lpcat3 PE=1 SV=1	Lpcat3
-1.01027	-1.11768	-1.14229	-1.27574	-1.79436	-1.86932	-1.61232	-1.79319	0.0661979	-0.152855	-0.222024	-0.426022	-1.20109	-1.17888	-1.21033	-1.12895	T5.WT/T23.WT;T5.WT/T5.KO;T23.WT/T5.KO;T23.WT/T23.KO;T5.KO/T23.KO	8.11643	0	Q91YX5	Acyl-CoA:lysophosphatidylglycerol acyltransferase 1 OS=Mus musculus OX=10090 GN=Lpgat1 PE=1 SV=1	Lpgat1
1.96036	1.81173	1.68486	1.72215	1.10243	1.21225	1.27453	1.4041	2.78587	2.68162	2.78339	2.77649	2.0522	1.71265	2.19171	1.80606	T5.WT/T5.KO;T23.WT/T5.KO;T23.WT/T23.KO;T5.KO/T23.KO	7.34689	0	P11152	Lipoprotein lipase OS=Mus musculus OX=10090 GN=Lpl PE=1 SV=3	Lpl
0.417777	0.472331	0.336979	0.387841	-0.246768	-0.19997	-0.192207	-0.342381	0.309546	0.209513	0.369291	0.233254	0.129474	-0.141605	0.0106783	0.00750256	T5.WT/T23.WT	6.45636	0	E9Q3Y4	Lipopolysaccharide-responsive and beige-like anchor protein OS=Mus musculus OX=10090 GN=Lrba PE=1 SV=1	Lrba
-0.301247	-1.68922	-0.869882	-1.39684	-0.525303	-0.375541	-0.266515	-0.303076	-0.493465	-0.890429	-0.244916	-0.654952	-0.391938	0.151242	0.115047	0.0768938	T5.WT/T23.KO	1.98017	0.000313677	Q91XL1	Leucine-rich HEV glycoprotein OS=Mus musculus OX=10090 GN=Lrg1 PE=1 SV=1	Lrg1
-2.86476	-2.91078	-2.56327	-2.36426	-1.75663	-1.59152	-1.906	-2.2429	-1.72491	-1.57623	-1.08757	-1.39818	-1.48409	-1.92781	-1.16992	-1.89416	T5.WT/T5.KO;T5.WT/T23.KO	3.43222	6.38298e-06	Q8CI70	Leucine-rich repeat-containing protein 20 OS=Mus musculus OX=10090 GN=Lrrc20 PE=1 SV=1	Lrrc20
0.883214	0.358206	0.686954	0.538089	1.30172	1.35206	1.36702	1.32205	1.31728	1.34258	1.34109	1.36303	1.36513	1.42495	1.53743	1.40324	T5.WT/T23.WT;T5.WT/T5.KO;T5.WT/T23.KO	5.84692	0	Q505F5	Leucine-rich repeat-containing protein 47 OS=Mus musculus OX=10090 GN=Lrrc47 PE=1 SV=1	Lrrc47
-5.19202	-5.13123	-5.33918	-4.75211	-5.39755	-4.88681	-5.23368	-5.0786	-3.97283	-3.45724	-3.24859	-3.48051	-3.599	-4.20157	-4.57382	-4.8393	T5.WT/T5.KO;T23.WT/T5.KO	4.10995	0	Q8BGR2	Volume-regulated anion channel subunit LRRC8D OS=Mus musculus OX=10090 GN=Lrrc8d PE=1 SV=1	Lrrc8d
-1.33404	-1.38139	-1.08126	-1.25402	-1.0683	-1.16355	-1.42633	-1.53084	-0.253829	-0.250392	-0.135867	-0.0227461	-0.411195	-0.249464	-0.112878	-0.210159	T5.WT/T5.KO;T5.WT/T23.KO;T23.WT/T5.KO;T23.WT/T23.KO	7.04026	0	Q3UZ39	Leucine-rich repeat flightless-interacting protein 1 OS=Mus musculus OX=10090 GN=Lrrfip1 PE=1 SV=2	Lrrfip1
-0.520641	-0.538346	-0.866199	-0.718543	-0.101526	-0.117014	-0.339674	-0.141957	-0.864736	-0.732049	-0.521544	-0.685642	-0.799026	-1.18286	-1.2255	-0.989508	T23.WT/T23.KO	4.3614	2.49844e-06	O35900	U6 snRNA-associated Sm-like protein LSm2 OS=Mus musculus OX=10090 GN=Lsm2 PE=1 SV=1	Lsm2
-0.462083	-0.655798	-0.501996	-0.620152	0.0462389	0.216604	0.527956	0.400287	-0.802091	-0.350812	-0.742878	-0.857879	-0.456322	-0.141605	-0.350043	-0.567765	T5.WT/T23.WT;T23.WT/T5.KO;T23.WT/T23.KO	4.46051	0	Q9CQQ8	U6 snRNA-associated Sm-like protein LSm7 OS=Mus musculus OX=10090 GN=Lsm7 PE=1 SV=1	Lsm7
0.500694	0.411149	0.530023	0.250231	0.961793	1.00267	1.11705	1.18793	0.617944	0.682989	0.538188	0.599117	0.60846	0.821787	0.684001	0.485319	T5.WT/T23.WT	4.59956	4.55063e-06	Q6ZWM4	U6 snRNA-associated Sm-like protein LSm8 OS=Mus musculus OX=10090 GN=Lsm8 PE=1 SV=3	Lsm8
-1.93568	-2.02942	-1.61795	-2.20832	-1.62914	-1.59871	-1.71599	-1.85406	-0.349736	-0.419423	-0.344789	-0.311604	-0.890657	-0.560305	-0.370982	-0.720511	T5.WT/T5.KO;T5.WT/T23.KO;T23.WT/T5.KO;T23.WT/T23.KO	7.40618	0	A2A6J7	Lymphocyte-specific protein 1 OS=Mus musculus OX=10090 GN=Lsp1 PE=1 SV=1	Lsp1
-0.720493	-0.542865	-0.771329	-0.494354	-0.0768423	-0.264939	-0.131586	-0.313355	0.653546	0.755131	0.435252	0.662705	0.15097	0.0020473	0.167023	0.172764	T5.WT/T5.KO;T5.WT/T23.KO;T23.WT/T5.KO	7.51876	0	Q8BLN5	Lanosterol synthase OS=Mus musculus OX=10090 GN=Lss PE=1 SV=2	Lss
-0.666135	-0.657023	-0.669424	-0.798517	-1.27878	-1.40989	-1.17133	-1.08865	-1.04451	-1.16569	-1.06055	-1.07841	-1.45882	-1.39576	-1.00747	-1.27603	T5.WT/T23.KO	3.89455	1.1257e-05	Q9CYI4	Putative RNA-binding protein Luc7-like 1 OS=Mus musculus OX=10090 GN=Luc7l PE=1 SV=2	Luc7l
-2.34699	-2.3084	-2.53572	-2.45284	-2.54887	-2.62598	-2.54961	-2.40617	-3.28833	-3.14982	-3.27834	-3.50826	-2.7625	-2.5603	-2.90619	-2.57447	T5.WT/T5.KO;T23.WT/T5.KO;T5.KO/T23.KO	5.60947	0	Q9D6I9	Leucine rich adaptor protein 1 OS=Mus musculus OX=10090 GN=Lurap1 PE=1 SV=1	Lurap1
-1.89162	-4.60443	-3.88719	-4.91037	-1.3748	-0.977577	-0.752557	-1.16106	-1.52145	-0.411394	-1.20203	-3.80818	-0.0934739	0.0223548	-0.199585	-0.160553	T5.WT/T23.KO	2.82327	7.97607e-06	P05533	Lymphocyte antigen 6A-2/6E-1 OS=Mus musculus OX=10090 GN=Ly6a PE=1 SV=1	Ly6a
-1.63176	-2.32387	-2.13341	-2.35001	-1.40521	-1.40831	-0.506853	-1.19324	-1.77697	-1.43192	-1.80183	-3.32439	-0.608232	-0.519471	-0.780806	-0.674166	T5.WT/T23.KO;T5.KO/T23.KO	2.5277	4.15004e-05	P0CW03	Lymphocyte antigen 6C2 OS=Mus musculus OX=10090 GN=Ly6c2 PE=1 SV=1	Ly6c2
1.93841	1.75372	1.60378	1.59926	2.12349	2.30072	2.59303	2.56756	1.65026	1.88394	1.7033	1.52335	2.15466	2.14067	1.75032	1.89874	T5.WT/T23.WT;T23.WT/T5.KO	3.26304	3.05214e-05	P97823	Acyl-protein thioesterase 1 OS=Mus musculus OX=10090 GN=Lypla1 PE=1 SV=1	Lypla1
0.425416	0.489582	0.230392	0.382517	-0.188094	-0.0379601	-0.30895	-0.138037	0.650861	0.707663	0.446662	0.266381	-0.00304031	-0.257136	-0.0492954	-0.131423	T23.WT/T5.KO;T5.KO/T23.KO	4.67775	0	E9QLB2	Lysophospholipase-like protein 1 OS=Mus musculus OX=10090 GN=Lyplal1 PE=1 SV=1	Lyplal1
-2.90799	-2.79306	-3.48214	-3.38227	-4.42221	-4.13584	-4.21457	-4.63381	-2.89058	-2.92119	-3.27405	-3.79103	-4.10519	-4.25644	-5.16992	-4.42965	T5.WT/T23.WT;T5.WT/T23.KO;T23.WT/T5.KO;T5.KO/T23.KO	3.58819	2.43013e-06	Q9CQB7	LYR motif-containing protein 1 OS=Mus musculus OX=10090 GN=Lyrm1 PE=1 SV=1	Lyrm1
-0.589353	-0.732442	-0.766746	-0.822908	-0.821784	-0.687858	-0.649523	-0.545482	-1.0997	-0.910864	-1.1046	-1.36187	-1.32802	-1.46353	-1.54091	-1.53252	T5.WT/T23.KO;T23.WT/T23.KO	5.32985	0	Q8K215	LYR motif-containing protein 4 OS=Mus musculus OX=10090 GN=Lyrm4 PE=1 SV=1	Lyrm4
-0.701353	-1.19026	-0.658769	-1.01327	0.0349588	0.0177312	0.340014	0.368948	-0.751493	-0.788596	-0.9116	-0.506506	-0.930624	-0.544003	-0.391618	-0.846043	T5.WT/T23.WT;T23.WT/T5.KO;T23.WT/T23.KO	4.20156	0	Q9DA03	Complex III assembly factor LYRM7 OS=Mus musculus OX=10090 GN=Lyrm7 PE=3 SV=2	Lyrm7
-3.1077	-4.1449	-4.1129	-4.0647	-2.46641	-2.61137	-2.49672	-2.59747	-1.69576	-1.55839	-1.49698	-2.68169	-1.91909	-1.23286	-1.19211	-1.40355	T5.WT/T23.WT;T5.WT/T5.KO;T5.WT/T23.KO	4.85458	0	P08905	Lysozyme C-2 OS=Mus musculus OX=10090 GN=Lyz2 PE=1 SV=2	Lyz2
0.270447	-0.0843594	-0.032299	-0.201113	0.11159	0.0542717	0.345255	0.0722804	0.875215	0.842879	0.65914	0.612062	0.677312	0.647095	0.691812	0.785484	T5.WT/T5.KO;T5.WT/T23.KO;T23.WT/T5.KO	5.12436	0	P24668	Cation-dependent mannose-6-phosphate receptor OS=Mus musculus OX=10090 GN=M6pr PE=1 SV=1	M6pr
3.17519	3.13644	3.14995	3.00026	2.88424	2.90427	2.86568	2.93953	3.7844	3.70254	3.72969	3.73024	3.27921	3.14748	3.11166	3.26899	T5.WT/T5.KO;T23.WT/T5.KO	8.70111	0	B1ARU4	Microtubule-actin cross-linking factor 1 OS=Mus musculus OX=10090 GN=Macf1 PE=1 SV=1	Macf1
2.32718	1.67589	2.03553	2.01005	3.37707	3.3346	3.11952	3.34224	2.17722	2.3363	2.29314	1.76621	2.86102	2.7838	2.60302	2.61474	T5.WT/T23.WT;T5.WT/T23.KO;T23.WT/T5.KO	5.33091	0	Q922B1	ADP-ribose glycohydrolase MACROD1 OS=Mus musculus OX=10090 GN=Macrod1 PE=1 SV=2	Macrod1
-0.153302	-0.106766	-0.325631	-0.168709	-0.876113	-0.968239	-0.921406	-1.06986	-0.0654521	-0.380429	-0.293446	-0.307536	-0.411195	-0.484666	-0.554531	-0.300834	T5.WT/T23.WT;T23.WT/T5.KO	5.90111	0	A2ADH1	Magnesium transporter protein 1 OS=Mus musculus OX=10090 GN=Magt1 PE=1 SV=1	Magt1
0.208545	0.506629	0.200274	0.318169	-0.378569	-0.453201	-0.325511	-0.233802	1.01516	1.17017	0.882253	1.03626	0.547839	0.0937321	0.152842	0.313781	T5.WT/T23.WT;T5.WT/T5.KO;T23.WT/T5.KO;T23.WT/T23.KO;T5.KO/T23.KO	6.77272	0	Q8BHE8	m-AAA protease-interacting protein 1, mitochondrial OS=Mus musculus OX=10090 GN=Maip1 PE=1 SV=1	Maip1
-1.9898	-1.72986	-1.70735	-1.84148	-1.66181	-1.73855	-1.74654	-1.50033	-2.34914	-2.57297	-2.23811	-2.33264	-2.99454	-2.51278	-3.05316	-3.53035	T5.WT/T23.KO;T23.WT/T5.KO;T23.WT/T23.KO	4.91911	0	Q9CWV0	Mitochondrial assembly of ribosomal large subunit protein 1 OS=Mus musculus OX=10090 GN=Malsu1 PE=1 SV=1	Malsu1
-2.28513	-2.61122	-2.26944	-2.57595	-3.19804	-3.3435	-2.89645	-3.30601	-1.76736	-1.80763	-1.8457	-1.65431	-2.45216	-2.54999	-2.42877	-2.3092	T5.WT/T23.WT;T5.WT/T5.KO;T23.WT/T5.KO;T23.WT/T23.KO;T5.KO/T23.KO	6.71913	0	P27046	Alpha-mannosidase 2 OS=Mus musculus OX=10090 GN=Man2a1 PE=1 SV=2	Man2a1
0.0747688	0.0522454	0.190289	0.0404487	-0.124107	-0.00775146	-0.138885	-0.0804749	0.525548	0.609921	0.610114	0.664001	0.0460315	0.0771868	0.47929	0.0847168	T23.WT/T5.KO	4.77126	2.52048e-06	O09159	Lysosomal alpha-mannosidase OS=Mus musculus OX=10090 GN=Man2b1 PE=1 SV=4	Man2b1
-2.99854	-3.16566	-3.19058	-3.12408	-2.66548	-2.90451	-2.9949	-2.58318	-2.70796	-2.63621	-2.29562	-1.83867	-2.40314	-2.14872	-2.02444	-2.52168	T5.WT/T5.KO;T5.WT/T23.KO	2.78466	5.84166e-05	A0A0R4J092	Beta-mannosidase OS=Mus musculus OX=10090 GN=Manba PE=1 SV=1	Manba
0.488244	-0.127827	0.133801	0.0329928	0.247775	0.307344	0.32866	0.413259	1.27587	1.46737	1.15708	0.501051	0.754955	0.803799	1.07601	0.82678	T5.WT/T5.KO;T5.WT/T23.KO;T23.WT/T5.KO	3.22848	1.12941e-05	Q80ZP8	Armet protein OS=Mus musculus OX=10090 GN=Manf PE=1 SV=1	Manf
2.13524	2.31905	2.07277	2.06408	1.79846	1.75775	2.00345	1.87447	4.08181	3.70703	4.10341	4.2029	2.52628	2.22944	2.16796	2.48169	T5.WT/T5.KO;T23.WT/T5.KO;T5.KO/T23.KO	8.95158	0	Q64133	Amine oxidase [flavin-containing] A OS=Mus musculus OX=10090 GN=Maoa PE=1 SV=3	Maoa
4.47562	4.63243	4.30736	4.33749	3.78888	3.70186	3.89684	3.84601	3.29782	3.20305	3.20696	3.1959	3.21458	3.16102	2.87637	3.12631	T5.WT/T23.WT;T5.WT/T5.KO;T5.WT/T23.KO;T23.WT/T23.KO	8.31864	0	Q8BW75	Amine oxidase [flavin-containing] B OS=Mus musculus OX=10090 GN=Maob PE=1 SV=4	Maob
1.46275	1.36606	1.50181	1.42068	1.39533	1.49879	1.49696	1.26693	3.77179	3.74214	3.83305	4.19702	3.44182	3.04635	3.88659	3.6559	T5.WT/T5.KO;T5.WT/T23.KO;T23.WT/T5.KO;T23.WT/T23.KO	9.0298	0	P14873	Microtubule-associated protein 1B OS=Mus musculus OX=10090 GN=Map1b PE=1 SV=2	Map1b
-1.94128	-1.8093	-1.99832	-1.57181	-1.77438	-1.54219	-1.58906	-1.50874	-0.688186	-0.69171	-0.525998	-0.774797	-0.59166	-0.993868	-0.735103	-0.529262	T5.WT/T5.KO;T5.WT/T23.KO;T23.WT/T5.KO;T23.WT/T23.KO	6.58462	0	Q91VR7	Microtubule-associated proteins 1A/1B light chain 3A OS=Mus musculus OX=10090 GN=Map1lc3a PE=1 SV=1	Map1lc3a
-0.930097	-0.732442	-0.931389	-0.427373	-0.305776	-0.0270119	-0.300111	-0.393651	-0.816053	-0.555975	-0.389885	-0.447683	-0.0158811	-0.223953	-0.0809822	-0.124847	T5.WT/T23.KO	2.98903	7.2045e-05	O09110	Dual specificity mitogen-activated protein kinase kinase 3 OS=Mus musculus OX=10090 GN=Map2k3 PE=1 SV=2	Map2k3
-1.97824	-2.0231	-1.72502	-1.43018	-0.835176	-0.757529	-1.18987	-1.21235	-2.3278	-2.09501	-1.76828	-2.09147	-1.36979	-1.41124	-1.42877	-1.56554	T5.WT/T23.WT;T23.WT/T5.KO;T5.KO/T23.KO	4.00765	2.48602e-06	P70236	Dual specificity mitogen-activated protein kinase kinase 6 OS=Mus musculus OX=10090 GN=Map2k6 PE=1 SV=1	Map2k6
3.77366	3.95784	3.93519	3.95108	3.64518	3.60626	3.18771	3.39939	4.03145	3.92188	4.10143	4.3178	3.80714	3.85718	4.15919	3.93682	T23.WT/T5.KO	3.09771	6.80787e-05	P27546	Microtubule-associated protein 4 OS=Mus musculus OX=10090 GN=Map4 PE=1 SV=3	Map4
-4.13955	-4.27418	-4.25974	-4.66134	-5.09037	-4.42418	-4.26283	-4.49363	-3.92221	-3.94628	-3.4759	-3.37458	-3.43892	-3.7285	-3.38674	-3.39759	T5.WT/T23.KO;T23.WT/T5.KO;T23.WT/T23.KO	3.54605	4.37158e-06	E9QMU3	Ensconsin OS=Mus musculus OX=10090 GN=Map7 PE=1 SV=3	Map7
-3.20544	-2.83124	-3.02818	-2.94208	-2.89649	-3.20544	-3.37504	-3.28274	-3.55964	-3.50615	-4.07074	-3.8372	-3.599	-3.61661	-3.67138	-3.53035	T5.WT/T5.KO;T5.WT/T23.KO	3.46452	1.11524e-05	Q3UMW7	MAP kinase-activated protein kinase 3 OS=Mus musculus OX=10090 GN=Mapkapk3 PE=1 SV=2	Mapkapk3
2.54131	2.63908	2.61403	2.53041	2.18384	2.29237	2.16081	2.36607	1.55648	1.62845	1.90595	2.11728	1.97256	1.86837	1.96546	1.87351	T5.WT/T5.KO;T5.WT/T23.KO	4.63095	0	A0A0A0MQC7	Microtubule-associated protein OS=Mus musculus OX=10090 GN=Mapt PE=1 SV=1	Mapt
1.00874	1.00349	0.755871	0.852624	-0.134895	-0.073813	0.104027	-0.208915	-0.353324	0.0819149	-0.547182	-0.276888	0.168372	-0.0394466	0.182299	0.0718927	T5.WT/T23.WT;T5.WT/T5.KO;T5.WT/T23.KO	5.68211	0	Q9CW42	Mitochondrial amidoxime-reducing component 1 OS=Mus musculus OX=10090 GN=Marc1 PE=1 SV=2	Marc1
3.39482	3.34435	3.11824	3.08053	2.53209	2.49436	2.85766	2.50135	2.08919	2.30707	1.96075	2.10187	2.87284	2.71239	2.56864	2.74454	T5.WT/T23.WT;T5.WT/T5.KO;T5.KO/T23.KO	5.61222	0	Q922Q1	Mitochondrial amidoxime reducing component 2 OS=Mus musculus OX=10090 GN=Marc2 PE=1 SV=1	Marc2
-2.09204	-1.97956	-2.26944	-2.35001	-2.80041	-2.95896	-2.74483	-3.02452	-2.21033	-2.50927	-2.47344	-2.42217	-2.36509	-2.31056	-2.5301	-1.8858	T5.WT/T23.WT;T23.WT/T23.KO	3.09771	4.13026e-05	Q3KNM2	E3 ubiquitin-protein ligase MARCH5 OS=Mus musculus OX=10090 GN=March5 PE=1 SV=1	March5
0.00365043	-0.132077	0.0216899	-0.0188956	0.388695	0.373104	0.485499	0.583975	0.555521	0.623129	0.647886	0.743352	0.439581	0.547319	0.790212	0.519304	T5.WT/T5.KO;T5.WT/T23.KO	5.44155	0	P26645	Myristoylated alanine-rich C-kinase substrate OS=Mus musculus OX=10090 GN=Marcks PE=1 SV=2	Marcks
-2.13312	-2.53272	-2.48967	-2.93675	-2.72944	-2.56488	-2.55862	-2.74469	-1.61026	-1.5877	-1.59251	-1.75043	-2.42255	-2.22327	-1.83797	-2.3092	T5.WT/T5.KO;T23.WT/T5.KO	3.93697	2.39952e-06	P28667	MARCKS-related protein OS=Mus musculus OX=10090 GN=Marcksl1 PE=1 SV=2	Marcksl1
-0.391358	-0.246278	-0.558313	-0.529047	-0.957136	-0.896742	-1.06162	-0.928848	-0.51474	-0.262816	-0.448465	-0.423267	-1.00304	-1.25644	-1.35064	-1.09642	T5.WT/T23.KO;T5.KO/T23.KO	5.70182	0	Q499X9	Methionine--tRNA ligase, mitochondrial OS=Mus musculus OX=10090 GN=Mars2 PE=1 SV=2	Mars2
-1.42334	-1.3693	-1.38762	-1.44714	-1.3718	-1.05454	-0.988797	-1.06737	-2.60455	-2.13291	-2.38525	-2.17795	-1.71387	-1.31056	-1.922	-1.58121	T5.WT/T5.KO;T23.WT/T5.KO;T5.KO/T23.KO	5.10112	0	Q8BWY4	Metallo-beta-lactamase domain-containing protein 1 OS=Mus musculus OX=10090 GN=Mblac1 PE=1 SV=1	Mblac1
-0.470159	-0.221616	-0.41515	-0.35356	-0.174282	-0.176258	-0.234285	-0.121171	-0.920432	-1.0822	-1.07633	-1.19476	-0.646707	-0.508608	-0.858097	-0.46348	T5.WT/T5.KO;T23.WT/T5.KO	5.87535	0	Q8BL86	Metallo-beta-lactamase domain-containing protein 2 OS=Mus musculus OX=10090 GN=Mblac2 PE=1 SV=2	Mblac2
-2.82796	-2.60648	-2.64503	-2.82414	-3.80446	-3.71298	-3.29258	-3.56904	-3.18666	-3.48762	-3.56213	-3.85491	-3.56986	-3.4863	-4.20387	-3.31293	T5.WT/T23.WT;T5.WT/T5.KO;T5.WT/T23.KO	2.92224	3.31263e-05	Q8CHK3	Lysophospholipid acyltransferase 7 OS=Mus musculus OX=10090 GN=Mboat7 PE=1 SV=1	Mboat7
1.44622	1.54679	1.7654	1.32512	1.82457	1.67803	1.7202	1.54874	0.997889	0.659966	0.793379	0.938385	1.19116	1.53202	1.53422	1.58622	T5.WT/T5.KO;T23.WT/T5.KO;T5.KO/T23.KO	4.33664	2.51731e-06	Q8R2Y2	Cell surface glycoprotein MUC18 OS=Mus musculus OX=10090 GN=Mcam PE=1 SV=1	Mcam
1.59758	1.71261	1.52909	1.54311	2.03113	1.9927	1.95983	2.06592	1.5668	1.61153	1.47861	1.21109	1.3184	1.2159	1.10815	1.07332	T23.WT/T23.KO	5.54038	0	Q8R3F5	Malonyl-CoA-acyl carrier protein transacylase, mitochondrial OS=Mus musculus OX=10090 GN=Mcat PE=1 SV=3	Mcat
4.4162	4.55359	4.3914	4.40343	4.41417	4.46999	4.54829	4.61072	3.14282	3.2056	2.85792	2.5237	3.03673	3.42501	2.66613	3.21639	T5.WT/T5.KO;T5.WT/T23.KO;T23.WT/T5.KO;T23.WT/T23.KO	6.5138	0	Q99MR8	Methylcrotonoyl-CoA carboxylase subunit alpha, mitochondrial OS=Mus musculus OX=10090 GN=Mccc1 PE=1 SV=2	Mccc1
4.06986	4.0515	3.90772	3.845	4.0892	4.15915	4.27027	4.37201	2.77447	2.88787	2.44422	1.95837	2.50536	3.14742	2.19914	2.70909	T5.WT/T5.KO;T5.WT/T23.KO;T23.WT/T5.KO;T23.WT/T23.KO	5.47021	0	Q3ULD5	Methylcrotonoyl-CoA carboxylase beta chain, mitochondrial OS=Mus musculus OX=10090 GN=Mccc2 PE=1 SV=1	Mccc2
2.77569	2.80452	2.55048	2.37597	1.98161	1.96204	2.22968	2.34113	2.32047	2.31611	2.05684	1.75081	1.33992	1.23988	0.886366	0.834815	T5.WT/T23.KO;T23.WT/T23.KO;T5.KO/T23.KO	5.28522	0	Q9D1I5	Methylmalonyl-CoA epimerase, mitochondrial OS=Mus musculus OX=10090 GN=Mcee PE=1 SV=1	Mcee
-2.28157	-1.72472	-2.02818	-1.7781	-2.80041	-3.19997	-4.01129	-3.89979	-1.54042	-1.84647	-1.74733	-0.851201	-2.21936	-2.4863	-2.36257	-2.03811	T5.WT/T23.WT;T23.WT/T5.KO;T23.WT/T23.KO	4.01661	0	D3Z1G3	Multiple coagulation factor deficiency protein 2 homolog (Fragment) OS=Mus musculus OX=10090 GN=Mcfd2 PE=1 SV=1	Mcfd2
-2.81762	-2.506	-2.43047	-2.56357	-2.45364	-2.30773	-2.45407	-2.38433	-0.944589	-0.955805	-1.10841	-1.43099	-1.84739	-1.85827	-1.63619	-1.92811	T5.WT/T5.KO;T5.WT/T23.KO;T23.WT/T5.KO;T5.KO/T23.KO	7.15032	0	P97287	Induced myeloid leukemia cell differentiation protein Mcl-1 homolog OS=Mus musculus OX=10090 GN=Mcl1 PE=1 SV=3	Mcl1
-3.80735	-3.40794	-3.2662	-3.72427	-3.12537	-2.88681	-2.97869	-2.98642	-3.48951	-3.44527	-3.35777	-3.64017	-3.14762	-2.6827	-2.95233	-2.97465	T5.WT/T23.KO	3.346	2.59067e-05	Q3UGS4	Mapk-regulated corepressor-interacting protein 1 OS=Mus musculus OX=10090 GN=Mcrip1 PE=1 SV=1	Mcrip1
1.12154	0.770666	0.779175	0.950131	1.52616	1.59109	1.35608	1.39511	0.995539	1.09786	1.10619	1.04345	1.61957	1.32175	1.61037	1.68614	T5.WT/T23.KO	4.54881	2.46305e-06	Q9DB27	Malignant T-cell-amplified sequence 1 OS=Mus musculus OX=10090 GN=Mcts1 PE=1 SV=1	Mcts1
-0.237822	-0.14662	-0.258938	-0.466227	-0.402906	-0.832853	-0.647119	-0.598366	1.20809	1.41106	1.28717	0.860977	0.939524	0.363513	0.596104	0.647762	T5.WT/T5.KO;T5.WT/T23.KO;T23.WT/T5.KO;T23.WT/T23.KO	7.09519	0	Q3UMR5	Calcium uniporter protein, mitochondrial OS=Mus musculus OX=10090 GN=Mcu PE=1 SV=2	Mcu
2.28477	2.57861	2.31715	2.29243	1.79629	1.84426	1.98393	2.01269	2.67367	2.79645	2.65641	2.71988	2.24521	1.98604	2.14896	2.09479	T23.WT/T5.KO;T5.KO/T23.KO	5.85363	0	Q9CXD6	Mitochondrial calcium uniporter regulator 1 OS=Mus musculus OX=10090 GN=Mcur1 PE=1 SV=1	Mcur1
1.46328	1.27528	1.42751	1.42197	2.06327	2.14244	2.13194	2.16021	1.3917	1.49249	1.53437	1.55846	1.8971	2.13028	1.91939	1.83376	T5.WT/T23.WT;T23.WT/T5.KO	6.92435	0	Q9D967	Magnesium-dependent phosphatase 1 OS=Mus musculus OX=10090 GN=Mdp1 PE=1 SV=1	Mdp1
4.89087	4.92342	4.71272	5.04883	5.07731	5.29499	5.12406	4.88012	4.56901	4.60233	4.58686	5.30996	5.42574	5.50216	5.8108	5.62035	T5.WT/T23.KO;T5.KO/T23.KO	2.87264	5.56629e-05	P06801	NADP-dependent malic enzyme OS=Mus musculus OX=10090 GN=Me1 PE=1 SV=2	Me1
2.52223	2.28822	2.37908	2.45062	2.584	2.64913	2.45599	2.6696	1.59501	1.98763	1.68042	1.27438	2.33631	1.85322	1.71357	1.56502	T5.WT/T5.KO;T23.WT/T5.KO;T23.WT/T23.KO	3.61639	6.42398e-06	Q8BMF3	NADP-dependent malic enzyme, mitochondrial OS=Mus musculus OX=10090 GN=Me3 PE=1 SV=2	Me3
0.938028	0.818574	0.772892	0.626313	1.12867	1.08739	1.44664	1.23277	0.298153	0.178413	0.264877	0.145835	0.770707	1.11388	0.511682	0.854501	T23.WT/T5.KO;T5.KO/T23.KO	4.70857	0	Q9Z2D6	Methyl-CpG-binding protein 2 OS=Mus musculus OX=10090 GN=Mecp2 PE=1 SV=1	Mecp2
1.39211	1.23328	1.27303	1.35587	1.67727	1.82693	1.97655	1.75588	1.42508	1.56605	1.55966	1.35967	2.11846	2.11144	2.28071	2.1607	T5.WT/T23.KO;T5.KO/T23.KO	6.77441	0	Q8BP48	Methionine aminopeptidase 1 OS=Mus musculus OX=10090 GN=Metap1 PE=1 SV=1	Metap1
-0.561043	-0.51485	-0.633513	-0.528045	-0.0707374	-0.130621	-0.0383368	0.101867	-0.000703335	0.247351	0.419787	0.306417	-0.242887	-0.477315	-0.486359	-0.597048	T5.WT/T5.KO;T5.KO/T23.KO	5.38262	0	Q9CPW9	Methionine aminopeptidase 1D, mitochondrial OS=Mus musculus OX=10090 GN=Metap1d PE=2 SV=1	Metap1d
-4.02804	-3.60176	-4.1129	-3.63519	-3.97641	-3.57194	-4.20511	-3.54116	-3.55964	-3.44527	-2.97717	-3.53655	-4.1369	-4.44748	-4.90969	-4.39759	T5.KO/T23.KO	2.71046	5.27745e-05	Q80ZM3	Electron transfer flavoprotein beta subunit lysine methyltransferase OS=Mus musculus OX=10090 GN=Mettl20 PE=1 SV=1	Mettl20
0.147832	0.46109	0.279416	0.47696	1.03524	1.11319	0.980182	1.16511	0.0257859	0.146135	0.167366	0.0404596	0.249302	0.45429	0.13428	0.184063	T5.WT/T23.WT;T23.WT/T5.KO;T23.WT/T23.KO	6.48567	0	Q9DCS2	Methyltransferase-like 26 OS=Mus musculus OX=10090 GN=Mettl26 PE=1 SV=1	Mettl26
-1.31028	-1.32387	-1.45977	-1.28249	-0.676564	-0.673559	-0.816844	-0.928848	-0.383584	-0.371196	-0.462422	-0.437089	-0.487494	-0.537194	-0.246908	-0.540158	T5.WT/T5.KO;T5.WT/T23.KO	7.1216	0	A0A0J9YUG5	Methyltransferase-like 27 (Fragment) OS=Mus musculus OX=10090 GN=Mettl27 PE=1 SV=3	Mettl27
-0.00219321	-0.319019	-0.0862446	-0.153162	1.49027	1.23592	1.79356	1.28943	0.765879	1.28781	0.363111	-0.176093	0.68489	1.14438	0.400637	0.730784	T5.WT/T23.WT	3.23411	6.23377e-06	Q8C6B0	Methyltransferase-like 7A1 OS=Mus musculus OX=10090 GN=Mettl7a1 PE=1 SV=1	Mettl7a1
0.260719	-0.0128725	-0.0919666	0.105226	0.0899525	-0.0471473	0.148522	0.0846357	-0.775366	-0.79333	-0.444846	-0.41285	-0.117656	-0.310562	-0.613196	-0.19372	T5.WT/T5.KO;T23.WT/T5.KO	3.52462	1.47533e-05	Q811U4	Mitofusin-1 OS=Mus musculus OX=10090 GN=Mfn1 PE=1 SV=3	Mfn1
-1.96677	-2.31611	-1.63874	-1.94743	-2.11528	-2.03248	-2.29258	-2.43474	-1.17603	-1.07181	-1.31201	-1.39063	-1.72587	-1.99854	-1.30272	-1.98355	T5.WT/T5.KO;T23.WT/T5.KO	3.17288	1.60858e-05	A9XX86	Macrophage galactose N-acetyl-galactosamine specific lectin 2 isoform i OS=Mus musculus OX=10090 GN=Mgl2 PE=1 SV=1	Mgl2
-2.40775	-2.52823	-2.46719	-2.31154	-1.7724	-1.84562	-1.61075	-1.76672	-2.7141	-2.8211	-2.77887	-2.71632	-2.51327	-2.38502	-2.56277	-2.27603	T5.WT/T23.WT;T23.WT/T5.KO;T23.WT/T23.KO	7.36231	0	P26187	Methylated-DNA--protein-cysteine methyltransferase OS=Mus musculus OX=10090 GN=Mgmt PE=1 SV=3	Mgmt
-1.13955	-1.29309	-1.17683	-1.33942	-1.44572	-1.36631	-1.16559	-1.29869	-1.55412	-1.56485	-1.66503	-2.15219	-1.22503	-0.951382	-1.32007	-0.779974	T5.KO/T23.KO	2.41714	0.000225641	H3BK48	Melanoma inhibitory activity protein 2 OS=Mus musculus OX=10090 GN=Mia2 PE=1 SV=1	Mia2
-2.08582	-1.86479	-1.7817	-1.86155	-1.95152	-2.02036	-1.90026	-2.18243	-0.892315	-1.07642	-0.772811	-1.11083	-1.45549	-1.51111	-1.78883	-1.65036	T5.WT/T5.KO;T23.WT/T5.KO;T5.KO/T23.KO	6.04608	0	Q80SY4	E3 ubiquitin-protein ligase MIB1 OS=Mus musculus OX=10090 GN=Mib1 PE=1 SV=1	Mib1
-2.16555	-2.9765	-2.80971	-2.9582	-1.79235	-1.95204	-1.87192	-2.32371	-1.69576	-1.75866	-1.72083	-1.30906	-2.16932	-2.55342	-2.78241	-2.22239	T5.WT/T5.KO;T5.KO/T23.KO	3.12891	1.11317e-05	Q7TNS2	MICOS complex subunit Mic10 OS=Mus musculus OX=10090 GN=Micos10 PE=1 SV=1	Micos10
-0.418452	-0.190262	-0.367526	-0.366051	-0.698049	-0.812866	-0.922375	-0.595675	0.455484	0.688093	0.6611	0.586056	0.189301	-0.22943	0.145277	-0.162236	T5.WT/T5.KO;T23.WT/T5.KO;T23.WT/T23.KO;T5.KO/T23.KO	6.80146	0	Q8VCX5	Calcium uptake protein 1, mitochondrial OS=Mus musculus OX=10090 GN=Micu1 PE=1 SV=1	Micu1
-1.85415	-2.0231	-1.89467	-1.93143	-2.18216	-2.34652	-2.25793	-2.31483	-0.75782	-0.132314	-0.51964	-0.776202	-0.804321	-1.44748	-0.875946	-1.29991	T5.WT/T5.KO;T5.WT/T23.KO;T23.WT/T5.KO;T23.WT/T23.KO	6.28883	0	Q8CD10	Calcium uptake protein 2, mitochondrial OS=Mus musculus OX=10090 GN=Micu2 PE=1 SV=2	Micu2
1.05977	1.0797	1.05702	1.33838	1.7491	1.96631	1.80867	1.72177	0.211738	0.0610809	-0.163853	0.105214	1.40238	1.41884	1.81731	1.51563	T5.WT/T23.WT;T5.WT/T5.KO;T23.WT/T5.KO;T5.KO/T23.KO	8.10252	0	Q9CQ20	Mid1-interacting protein 1 OS=Mus musculus OX=10090 GN=Mid1ip1 PE=1 SV=1	Mid1ip1
-1.49776	-1.18849	-1.62831	-1.49337	-1.45047	-1.31215	-1.35398	-1.36894	-1.86815	-2.10204	-1.98942	-2.0484	-1.67844	-1.63104	-2.12655	-1.83392	T23.WT/T5.KO	3.57869	1.62455e-05	Q3UBZ5	MIF4G domain-containing protein OS=Mus musculus OX=10090 GN=Mif4gd PE=1 SV=1	Mif4gd
0.954715	1.07159	0.994948	0.842191	0.734876	0.617111	0.962189	0.940687	0.504553	0.301201	0.351711	0.274206	0.578671	0.562059	0.316325	0.485319	T5.WT/T5.KO	4.29925	6.44122e-06	Q8BK03	Mitoguardin 2 OS=Mus musculus OX=10090 GN=Miga2 PE=1 SV=1	Miga2
-3.94691	-4.4162	-4.0227	-4.25071	-3.51201	-3.92244	-3.53177	-3.5206	-3.37809	-3.33071	-3.43225	-3.54131	-3.47224	-3.22874	-3.2255	-3.16392	T5.WT/T5.KO;T5.WT/T23.KO	4.36784	0	Q76LS9	Ubiquitin carboxyl-terminal hydrolase MINDY-1 OS=Mus musculus OX=10090 GN=Mindy1 PE=1 SV=1	Mindy1
-1.33773	-1.63756	-1.22632	-1.26735	-1.32599	-1.44023	-1.42633	-1.54289	-1.82932	-2.03995	-1.97022	-2.27987	-2.09218	-1.71499	-1.83132	-1.87196	T5.WT/T5.KO;T23.WT/T5.KO	3.8419	6.10998e-06	Q6PDI6	Ubiquitin carboxyl-terminal hydrolase MINDY-2 OS=Mus musculus OX=10090 GN=Mindy2 PE=1 SV=1	Mindy2
-3.5632	-3.55537	-3.76332	-3.62658	-4.15091	-3.91345	-4.79008	-4.3537	-3.83266	-4.03322	-3.82517	-3.57515	-3.96578	-3.99154	-4.36737	-3.81792	T5.WT/T23.WT	1.93307	0.000634467	G3X9G2	Misshapen-like kinase 1 OS=Mus musculus OX=10090 GN=Mink1 PE=1 SV=1	Mink1
-4.27448	-3.90495	-4.0671	-3.67905	-3.20337	-3.36785	-3.30768	-3.70936	-5.12811	-5.34177	-4.92919	-4.37033	-3.43892	-3.49948	-4.46691	-3.78645	T23.WT/T5.KO;T5.KO/T23.KO	3.43444	4.46678e-06	Q9ERV1	Probable E3 ubiquitin-protein ligase makorin-2 OS=Mus musculus OX=10090 GN=Mkrn2 PE=1 SV=2	Mkrn2
1.56682	1.61304	1.46428	1.43515	0.694224	0.475881	0.796652	0.592651	1.69945	1.50256	1.34563	1.12567	1.51697	1.43948	1.23729	1.59296	T5.WT/T23.WT;T23.WT/T5.KO;T23.WT/T23.KO	4.73944	0	Q6ZQI3	Malectin OS=Mus musculus OX=10090 GN=Mlec PE=1 SV=2	Mlec
-1.23782	-0.934334	-1.24692	-1.17027	-1.67101	-1.4532	-1.73458	-1.50537	-1.84776	-2.08801	-1.91243	-1.71767	-2.15302	-2.28182	-2.27652	-2.2119	T5.WT/T5.KO;T5.WT/T23.KO;T23.WT/T23.KO	6.37092	0	A2BFB0	Max-like protein X OS=Mus musculus OX=10090 GN=Mlx PE=1 SV=1	Mlx
-3.47117	-3.15871	-3.73618	-3.5032	-4.16125	-4.95896	-4.65515	-4.29432	-3.7049	-4.17431	-4.10841	-3.66598	-4.83867	-4.65295	-4.43632	-4.71556	T5.WT/T23.WT;T5.WT/T23.KO;T5.KO/T23.KO	3.91266	0	Q99MZ3	Carbohydrate-responsive element-binding protein OS=Mus musculus OX=10090 GN=Mlxipl PE=1 SV=1	Mlxipl
2.90504	3.02502	2.52524	2.74006	2.13423	2.14217	2.32193	2.21539	3.4433	3.73591	3.34493	3.20688	3.10596	2.63028	2.70531	2.85834	T5.WT/T23.WT;T5.WT/T5.KO;T23.WT/T5.KO;T23.WT/T23.KO;T5.KO/T23.KO	4.90147	0	Q99J39	Malonyl-CoA decarboxylase, mitochondrial OS=Mus musculus OX=10090 GN=Mlycd PE=1 SV=1	Mlycd
3.25529	3.28336	3.09214	3.22822	3.24227	3.33907	3.30444	3.47461	2.25274	2.23671	2.16825	2.16792	2.0118	2.01861	2.02265	1.86569	T5.WT/T5.KO;T5.WT/T23.KO;T23.WT/T5.KO;T23.WT/T23.KO	10.9127	0	Q8C7H1	Methylmalonic aciduria type A homolog, mitochondrial OS=Mus musculus OX=10090 GN=Mmaa PE=1 SV=1	Mmaa
2.11683	2.40456	2.16022	2.17694	2.22723	2.25959	2.16069	2.25481	1.38454	1.35354	1.30304	1.62422	1.59102	1.76988	1.27687	1.81336	T5.WT/T5.KO;T5.WT/T23.KO;T23.WT/T5.KO;T23.WT/T23.KO	4.97622	0	Q9D273	Corrinoid adenosyltransferase OS=Mus musculus OX=10090 GN=Mmab PE=1 SV=1	Mmab
-4.39232	-3.84792	-3.97964	-4.37504	-4.4347	-4.18908	-4.24333	-4.3537	-3.66273	-3.49377	-3.67066	-3.86683	-3.98489	-4.60945	-4.3294	-4.0725	T23.WT/T5.KO	2.23546	0.000322065	A2AQT7	Methylmalonic aciduria and homocystinuria type D homolog, mitochondrial (Fragment) OS=Mus musculus OX=10090 GN=Mmadhc PE=1 SV=1	Mmadhc
1.58106	2.1014	1.73016	1.80387	1.59882	1.53618	1.65335	1.48534	2.51558	2.41671	2.20423	2.1356	1.74557	1.75921	1.59487	1.88862	T23.WT/T5.KO	3.85304	6.07595e-06	Q61391	Neprilysin OS=Mus musculus OX=10090 GN=Mme PE=1 SV=3	Mme
-0.921766	-0.900594	-1.1129	-1.03876	-1.88573	-2.20819	-2.25793	-2.10897	-0.71333	-1.24519	-1.08946	-1.03825	-1.24361	-1.67895	-1.3388	-1.17068	T5.WT/T23.WT;T23.WT/T5.KO;T23.WT/T23.KO	5.25792	0	Q8K273	Membrane magnesium transporter 1 OS=Mus musculus OX=10090 GN=Mmgt1 PE=1 SV=1	Mmgt1
1.14552	1.22267	1.23354	1.09191	0.334979	0.281646	0.00612164	0.263232	0.848908	0.709002	0.663617	0.917683	0.393156	0.348885	0.606546	0.339571	T5.WT/T23.WT;T5.WT/T23.KO	6.35119	0	A6H6E2	Multimerin-2 OS=Mus musculus OX=10090 GN=Mmrn2 PE=1 SV=1	Mmrn2
4.40445	4.57078	4.35342	4.34633	4.41079	4.41555	4.41938	4.60303	3.82506	3.9908	3.84159	3.69712	3.68536	3.66667	3.24847	3.38225	T5.WT/T23.KO;T23.WT/T5.KO;T23.WT/T23.KO	5.99722	0	P16332	Methylmalonyl-CoA mutase, mitochondrial OS=Mus musculus OX=10090 GN=Mmut PE=1 SV=2	Mmut
-0.978239	-1.53497	-1.24373	-1.55537	-1.10901	-1.14897	-1.18521	-1.37816	-0.146674	0.0563517	-0.174801	-0.111278	-0.698012	-1.01382	-0.334682	-0.846043	T5.WT/T5.KO;T5.WT/T23.KO;T23.WT/T5.KO;T5.KO/T23.KO	4.92653	0	P0DOV1	Interferon-activable protein 205-B OS=Mus musculus OX=10090 GN=Mnda PE=1 SV=1	Mnda
0.322221	0.259794	0.176671	0.053237	-0.676564	-0.516443	-0.444998	-0.555904	0.0980821	0.0932465	-0.0899267	-0.241045	-0.550154	-0.613923	-0.360774	-0.540158	T5.WT/T23.WT;T5.WT/T23.KO	5.52489	0	Q8BPB0	MOB kinase activator 1B OS=Mus musculus OX=10090 GN=Mob1b PE=1 SV=3	Mob1b
-1.66382	-1.4776	-1.75195	-1.31672	-0.909503	-0.925821	-1.21933	-1.35978	-1.93112	-2.19421	-1.91744	-1.82698	-1.18996	-1.36077	-1.71508	-1.22591	T23.WT/T5.KO;T5.KO/T23.KO	3.2609	2.28974e-05	Q14CH1	Molybdenum cofactor sulfurase OS=Mus musculus OX=10090 GN=Mocos PE=1 SV=1	Mocos
-0.669618	-0.561084	-0.269437	-0.37504	-0.0310769	0.0820656	0.292803	0.211424	-0.0469308	-0.083364	-0.0984297	0.0979481	0.0477953	0.249021	0.687478	0.232244	T5.WT/T23.WT;T5.WT/T23.KO	3.37529	2.12389e-05	F6ZGI7	Molybdopterin synthase sulfur carrier subunit OS=Mus musculus OX=10090 GN=Mocs2 PE=1 SV=1	Mocs2
-2.40387	-2.12783	-2.13341	-2.02172	-2.47606	-2.2757	-2.24818	-2.30601	-1.57911	-1.82498	-1.68766	-1.62364	-1.72386	-2.05334	-1.2608	-1.58797	T23.WT/T5.KO;T23.WT/T23.KO	3.18951	3.03669e-05	Q9Z223	Molybdopterin synthase catalytic subunit OS=Mus musculus OX=10090 GN=Mocs2 PE=1 SV=3	Mocs2
-0.594862	-0.652132	-0.806179	-0.665749	-0.769426	-0.683076	-0.759464	-0.666378	-1.44671	-1.4334	-1.32082	-1.17239	-1.25516	-1.29468	-1.24968	-1.31106	T5.WT/T5.KO;T5.WT/T23.KO;T23.WT/T5.KO	7.21411	0	A2BDX3	Adenylyltransferase and sulfurtransferase MOCS3 OS=Mus musculus OX=10090 GN=Mocs3 PE=1 SV=1	Mocs3
-2.90251	-2.66439	-3.04473	-3.15471	-4.38537	-4.24436	-4.16788	-4.61916	-3.66273	-3.95474	-3.91577	-3.95317	-4.87386	-4.63831	-4.29241	-3.80735	T5.WT/T23.WT;T5.WT/T5.KO;T5.WT/T23.KO	4.5456	0	Q91ZV4	2-acylglycerol O-acyltransferase 1 OS=Mus musculus OX=10090 GN=Mogat1 PE=1 SV=2	Mogat1
-1.08117	-0.733733	-1.09699	-1.02454	-1.49719	-1.62598	-1.43322	-1.27124	0.145896	0.284672	0.00485992	0.0902596	-0.469719	-1.15653	-0.138296	-0.686219	T5.WT/T5.KO;T23.WT/T5.KO;T23.WT/T23.KO;T5.KO/T23.KO	5.06863	0	Q80UM7	Mannosyl-oligosaccharide glucosidase OS=Mus musculus OX=10090 GN=Mogs PE=1 SV=1	Mogs
-1.15249	-0.996509	-1.05168	-0.866611	-1.32891	-1.73657	-1.09509	-1.42038	0.102891	0.190454	0.0263109	-0.103763	-0.838672	-0.903529	-0.900092	-0.6386	T5.WT/T5.KO;T23.WT/T5.KO;T5.KO/T23.KO	6.42618	0	Q8VEL0	Motile sperm domain-containing protein 1 OS=Mus musculus OX=10090 GN=Mospd1 PE=1 SV=1	Mospd1
-0.906615	-0.731152	-0.916082	-0.989608	-1.42844	-1.54914	-1.57681	-1.54982	-0.98856	-1.09034	-1.10937	-1.20891	-1.37293	-1.2219	-1.28104	-1.14883	T5.WT/T23.WT	5.46395	0	B1AU74	Motile sperm domain-containing protein 2 OS=Mus musculus OX=10090 GN=Mospd2 PE=1 SV=1	Mospd2
2.19376	2.25427	2.05815	1.93603	1.36974	1.29431	1.70523	1.40522	1.60475	1.60453	1.44341	1.62276	1.84089	1.72013	1.95119	1.80456	T5.WT/T23.WT	4.26321	4.37397e-06	P63030	Mitochondrial pyruvate carrier 1 OS=Mus musculus OX=10090 GN=Mpc1 PE=1 SV=1	Mpc1
3.50688	3.80924	3.20597	3.6179	2.54596	2.38886	2.16537	2.19339	2.89318	2.80446	2.67869	3.36979	3.01601	2.53909	2.28789	2.96305	T5.WT/T23.WT;T5.WT/T23.KO	3.40876	6.23053e-06	Q9D023	Mitochondrial pyruvate carrier 2 OS=Mus musculus OX=10090 GN=Mpc2 PE=1 SV=1	Mpc2
0.239209	0.319518	-0.0227041	0.392086	0.214665	0	0.219175	-0.00118589	1.09216	1.3544	0.864862	0.903056	1.33439	0.93446	0.976748	1.28042	T5.WT/T5.KO;T5.WT/T23.KO;T23.WT/T5.KO;T23.WT/T23.KO	5.32806	0	Q8R0J2	Mannose-P-dolichol utilization defect 1 OS=Mus musculus OX=10090 GN=Mpdu1 PE=1 SV=1	Mpdu1
-1.36759	-1.49064	-1.44871	-1.45856	-0.897566	-0.868238	-1.18754	-0.961962	-1.61026	-1.6585	-1.44184	-1.70692	-1.28297	-1.1015	-1.33998	-1.40554	T23.WT/T5.KO	4.34616	6.34921e-06	Q8VBX6	Multiple PDZ domain protein OS=Mus musculus OX=10090 GN=Mpdz PE=1 SV=2	Mpdz
0.337919	0.513175	0.344943	0.247305	0.318792	0.289453	0.360865	0.473433	-0.365956	-0.354306	-0.272447	-0.0357265	-0.109113	-0.0815494	-0.328818	-0.107726	T5.WT/T5.KO;T23.WT/T5.KO	5.235	0	Q9WV34	MAGUK p55 subfamily member 2 OS=Mus musculus OX=10090 GN=Mpp2 PE=1 SV=1	Mpp2
-4.08892	-3.89336	-4.17228	-4.04162	-3.35538	-3.3255	-3.66809	-3.34163	-4.17815	-4.07873	-4.16286	-4.10024	-3.83001	-3.51947	-3.74444	-3.78645	T5.WT/T23.WT;T23.WT/T5.KO	4.90823	0	Q9JLB2	MAGUK p55 subfamily member 5 OS=Mus musculus OX=10090 GN=Mpp5 PE=1 SV=1	Mpp5
1.38513	1.4094	1.30359	1.31426	1.91718	1.93352	1.76737	1.86782	0.15687	0.325426	0.453788	0.401433	0.982276	0.956036	1.13534	0.984878	T5.WT/T5.KO;T23.WT/T5.KO;T23.WT/T23.KO;T5.KO/T23.KO	9.89678	0	Q99J99	3-mercaptopyruvate sulfurtransferase OS=Mus musculus OX=10090 GN=Mpst PE=1 SV=4	Mpst
1.12489	0.596181	1.12025	0.801283	1.05436	1.34622	1.3034	0.982401	2.30415	2.59188	2.35984	2.0582	1.61442	1.63301	2.0561	1.57161	T5.WT/T5.KO;T5.WT/T23.KO;T23.WT/T5.KO	5.26783	0	Q61830	Macrophage mannose receptor 1 OS=Mus musculus OX=10090 GN=Mrc1 PE=1 SV=2	Mrc1
-3.25342	-3.57374	-3.0227	-3.54316	-3.60777	-3.45646	-3.51414	-3.54116	-2.74205	-2.94207	-2.80029	-2.64786	-3.18581	-2.91452	-2.81811	-2.48753	T23.WT/T5.KO;T23.WT/T23.KO	3.30783	1.6158e-05	Q64449	C-type mannose receptor 2 OS=Mus musculus OX=10090 GN=Mrc2 PE=1 SV=3	Mrc2
-3.17872	-2.54173	-3.10131	-3.20511	-3.39145	-3.41147	-3.73458	-3.55503	-4.22999	-4.34177	-4.34873	-4.27192	-4.52721	-4.7441	-5.0416	-4.86099	T5.WT/T5.KO;T5.WT/T23.KO;T23.WT/T5.KO;T23.WT/T23.KO	6.7072	0	Q99J25	rRNA methyltransferase 1, mitochondrial OS=Mus musculus OX=10090 GN=Mrm1 PE=2 SV=2	Mrm1
-1.23438	-1.38747	-1.54354	-1.60315	-1.89217	-1.88023	-2.02787	-1.71519	-2.77376	-2.50305	-2.52855	-2.33678	-2.74204	-2.82472	-2.9778	-2.98057	T5.WT/T5.KO;T5.WT/T23.KO;T23.WT/T5.KO;T23.WT/T23.KO	7.28558	0	Q9CPY0	rRNA methyltransferase 2, mitochondrial OS=Mus musculus OX=10090 GN=Mrm2 PE=1 SV=1	Mrm2
-1.3212	-1.32387	-1.4859	-1.47393	-2.02045	-1.83922	-1.56013	-1.49196	-2.27013	-2.12573	-2.1008	-2.0215	-2.98009	-2.73239	-3.12858	-3.00452	T5.WT/T5.KO;T5.WT/T23.KO;T23.WT/T23.KO;T5.KO/T23.KO	7.06607	0	Q5ND52	rRNA methyltransferase 3, mitochondrial OS=Mus musculus OX=10090 GN=Mrm3 PE=2 SV=1	Mrm3
-3.08892	-2.7196	-3.01725	-2.77572	-3.80446	-3.85205	-4.2241	-4.50705	-3.39772	-3.55678	-3.08569	-3.4134	-4.20248	-4.65295	-4.23864	-4.42965	T5.WT/T23.WT;T5.WT/T23.KO;T23.WT/T5.KO;T5.KO/T23.KO	5.3224	0	E0CZ22	Maestro heat-like repeat family member 1 OS=Mus musculus OX=10090 GN=Mroh1 PE=1 SV=1	Mroh1
2.12673	2.32836	2.14236	2.18659	2.27966	2.23302	2.22629	2.44071	0.609059	0.570662	0.810638	0.974333	0.862435	1.38831	0.489946	0.97113	T5.WT/T5.KO;T5.WT/T23.KO;T23.WT/T5.KO;T23.WT/T23.KO	6.61967	0	Q99N96	39S ribosomal protein L1, mitochondrial OS=Mus musculus OX=10090 GN=Mrpl1 PE=1 SV=2	Mrpl1
1.80024	1.84238	1.62944	1.70924	2.01529	1.89455	1.85914	2.04983	-0.208165	-0.245842	0.216184	0.130548	0.360882	0.883036	0.164947	0.559669	T5.WT/T5.KO;T5.WT/T23.KO;T23.WT/T5.KO;T23.WT/T23.KO	7.73674	0	Q9CQF0	39S ribosomal protein L11, mitochondrial OS=Mus musculus OX=10090 GN=Mrpl11 PE=1 SV=1	Mrpl11
2.30679	2.32821	2.23568	2.19451	2.54586	2.59661	2.77344	2.87859	1.70636	1.83247	1.76814	1.59342	1.91654	2.20604	1.88056	1.96382	T23.WT/T5.KO;T23.WT/T23.KO	6.1461	0	Q9DB15	39S ribosomal protein L12, mitochondrial OS=Mus musculus OX=10090 GN=Mrpl12 PE=1 SV=2	Mrpl12
1.8846	2.00465	1.80172	1.92765	2.16444	2.14849	2.13811	2.29137	0.68392	0.612071	1.00552	0.966165	0.681864	1.00584	0.585584	0.736665	T5.WT/T5.KO;T5.WT/T23.KO;T23.WT/T5.KO;T23.WT/T23.KO	8.12027	0	Q9D1P0	39S ribosomal protein L13, mitochondrial OS=Mus musculus OX=10090 GN=Mrpl13 PE=1 SV=1	Mrpl13
-2.59376	-2.43708	-2.89717	-2.85399	-2.46962	-2.51985	-2.42358	-2.257	-4.54315	-4.95474	-4.53111	-4.35345	-3.85616	-3.6827	-5.27426	-3.61998	T5.WT/T5.KO;T5.WT/T23.KO;T23.WT/T5.KO;T23.WT/T23.KO	4.66623	0	Q9D1I6	39S ribosomal protein L14, mitochondrial OS=Mus musculus OX=10090 GN=Mrpl14 PE=1 SV=1	Mrpl14
2.40528	2.60476	2.34269	2.40041	2.71963	2.66337	2.70005	2.87657	0.475515	0.458037	0.577865	0.717883	0.821087	1.5304	0.542722	0.996988	T5.WT/T5.KO;T5.WT/T23.KO;T23.WT/T5.KO;T23.WT/T23.KO	7.71427	0	Q9CPR5	39S ribosomal protein L15, mitochondrial OS=Mus musculus OX=10090 GN=Mrpl15 PE=1 SV=1	Mrpl15
-0.0513303	0.165993	-0.116542	-0.0409002	-0.44651	-0.527544	-0.707615	-0.475381	-1.08272	-1.09034	-0.782674	-0.588043	-1.00548	-0.936747	-1.24084	-1.0868	T5.WT/T5.KO;T5.WT/T23.KO	5.32919	0	Q99N93	39S ribosomal protein L16, mitochondrial OS=Mus musculus OX=10090 GN=Mrpl16 PE=1 SV=1	Mrpl16
0.515086	0.728163	0.334315	0.561363	0.735921	0.649317	0.678328	0.812176	-1.23992	-1.26085	-0.877053	-1.05948	-0.860565	-0.555137	-1.24304	-0.835266	T5.WT/T5.KO;T5.WT/T23.KO;T23.WT/T5.KO;T23.WT/T23.KO	8.00657	0	Q9D8P4	39S ribosomal protein L17, mitochondrial OS=Mus musculus OX=10090 GN=Mrpl17 PE=1 SV=1	Mrpl17
-0.378	-0.112632	-0.442303	-0.387719	-0.298623	-0.58526	-0.951738	-0.562019	-2.1888	-2.30074	-2.03041	-1.87734	-1.96816	-1.44748	-2.10233	-1.63626	T5.WT/T5.KO;T5.WT/T23.KO;T23.WT/T5.KO;T23.WT/T23.KO	6.58251	0	Q9CQL5	39S ribosomal protein L18, mitochondrial OS=Mus musculus OX=10090 GN=Mrpl18 PE=1 SV=1	Mrpl18
1.7385	1.87535	1.57179	1.72426	1.94577	1.89311	1.69563	1.97488	0.261471	0.250575	0.469214	0.501921	0.387131	0.784225	0.0766773	0.539628	T5.WT/T5.KO;T5.WT/T23.KO;T23.WT/T5.KO;T23.WT/T23.KO	7.35929	0	Q9D338	39S ribosomal protein L19, mitochondrial OS=Mus musculus OX=10090 GN=Mrpl19 PE=1 SV=1	Mrpl19
0.539427	0.659999	0.218304	0.507114	0.8449	0.753521	0.860552	1.00651	-1.29868	-1.33761	-1.21122	-1.19007	-0.480697	0.0604498	-1.22332	-0.327958	T5.WT/T5.KO;T5.WT/T23.KO;T23.WT/T5.KO;T23.WT/T23.KO	5.99464	0	B1B1D8	39S ribosomal protein L2, mitochondrial OS=Mus musculus OX=10090 GN=Mrpl2 PE=1 SV=1	Mrpl2
0.436799	0.504441	0.193821	0.111675	-0.0399957	-0.0601082	0.152207	0.263726	-0.208706	-0.251044	-0.366876	-0.103322	-0.790596	-0.626515	-0.508727	-0.721752	T5.WT/T23.KO;T23.WT/T23.KO	5.33096	0	V9GXI7	39S ribosomal protein L20, mitochondrial OS=Mus musculus OX=10090 GN=Mrpl20 PE=1 SV=1	Mrpl20
0.129242	0.239544	-0.060071	0.121295	0.274398	0.132304	0.00357342	0.318009	-1.0253	-0.944175	-0.7201	-0.86683	-1.44222	-0.698758	-1.57244	-1.18087	T5.WT/T5.KO;T5.WT/T23.KO;T23.WT/T5.KO;T23.WT/T23.KO	5.78171	0	Q9D1N9	39S ribosomal protein L21, mitochondrial OS=Mus musculus OX=10090 GN=Mrpl21 PE=1 SV=1	Mrpl21
1.61748	1.75533	1.46648	1.51322	1.57623	1.45477	1.64977	1.69399	0.757863	0.602731	0.966874	0.904591	0.774262	0.723858	0.499866	0.701018	T5.WT/T5.KO;T5.WT/T23.KO;T23.WT/T5.KO;T23.WT/T23.KO	6.64766	0	Q8BU88	39S ribosomal protein L22, mitochondrial OS=Mus musculus OX=10090 GN=Mrpl22 PE=1 SV=1	Mrpl22
-0.738671	-0.737613	-1.07558	-0.952806	-0.687734	-0.795215	-0.784783	-0.620986	-1.61456	-1.7095	-1.2423	-1.68037	-1.90765	-1.8604	-1.8413	-1.86099	T5.WT/T5.KO;T5.WT/T23.KO;T23.WT/T5.KO;T23.WT/T23.KO	6.6853	0	O35972	39S ribosomal protein L23, mitochondrial OS=Mus musculus OX=10090 GN=Mrpl23 PE=1 SV=1	Mrpl23
0.64742	0.702142	0.632474	0.392086	0.844577	0.96448	1.06326	1.30679	-0.927547	-0.704139	-0.526635	-1.00411	-0.332598	0.30693	-0.655876	-0.440841	T5.WT/T5.KO;T5.WT/T23.KO;T23.WT/T5.KO;T23.WT/T23.KO	5.79497	0	Q9CQ06	39S ribosomal protein L24, mitochondrial OS=Mus musculus OX=10090 GN=Mrpl24 PE=1 SV=1	Mrpl24
0.954715	1.15627	0.855857	0.983216	1.12309	0.982349	1.11823	1.33715	-0.940085	-1.08452	-0.768281	-0.859366	-0.53952	0.276818	-0.761718	-0.259728	T5.WT/T5.KO;T5.WT/T23.KO;T23.WT/T5.KO;T23.WT/T23.KO	6.8773	0	Q99N92	39S ribosomal protein L27, mitochondrial OS=Mus musculus OX=10090 GN=Mrpl27 PE=1 SV=1	Mrpl27
0.825409	1.07344	0.699431	0.771045	1.0173	0.9265	0.961139	1.19624	-0.798009	-0.803802	-0.531744	-0.654306	-0.50549	-0.278269	-0.886244	-0.577834	T5.WT/T5.KO;T5.WT/T23.KO;T23.WT/T5.KO;T23.WT/T23.KO	8.24789	0	Q9D1B9	39S ribosomal protein L28, mitochondrial OS=Mus musculus OX=10090 GN=Mrpl28 PE=1 SV=3	Mrpl28
0.814231	0.760156	0.601344	0.773488	0.959109	0.99404	0.853779	1.09383	-0.776168	-0.928464	-0.609285	-0.612929	-0.473931	0.0474856	-0.637637	-0.194581	T5.WT/T5.KO;T5.WT/T23.KO;T23.WT/T5.KO;T23.WT/T23.KO	7.49307	0	Q99N95	39S ribosomal protein L3, mitochondrial OS=Mus musculus OX=10090 GN=Mrpl3 PE=1 SV=1	Mrpl3
1.58253	1.71852	1.40305	1.59259	1.59383	1.53042	1.31125	1.61644	0.233433	0.0657949	0.58732	0.656471	0.662806	0.901634	0.226381	0.749697	T5.WT/T5.KO;T5.WT/T23.KO;T23.WT/T5.KO;T23.WT/T23.KO	5.081	0	Q9D7N6	39S ribosomal protein L30, mitochondrial OS=Mus musculus OX=10090 GN=Mrpl30 PE=1 SV=1	Mrpl30
-0.317549	0.0326374	-0.58934	-0.402347	-0.513662	-0.85312	-0.944833	-0.648607	-2.74519	-2.76795	-2.51584	-2.36821	-2.15302	-1.48794	-2.96319	-1.86921	T5.WT/T5.KO;T5.WT/T23.KO;T23.WT/T5.KO;T23.WT/T23.KO	5.51617	0	Q9DCI9	39S ribosomal protein L32, mitochondrial OS=Mus musculus OX=10090 GN=Mrpl32 PE=1 SV=1	Mrpl32
-2.79209	-2.7094	-2.97964	-3.10003	-3.08052	-3.537	-2.82588	-3.25417	-4.16128	-4.20426	-4.26127	-3.92174	-3.95632	-4.09774	-4.23864	-4.04741	T5.WT/T5.KO;T5.WT/T23.KO;T23.WT/T5.KO;T23.WT/T23.KO	5.84056	0	Q99N91	39S ribosomal protein L34, mitochondrial OS=Mus musculus OX=10090 GN=Mrpl34 PE=1 SV=1	Mrpl34
2.5699	2.65335	2.38527	2.50931	2.53619	2.49752	2.57736	2.74336	0.647574	0.606331	0.891825	0.903275	0.826921	1.46514	0.658249	0.966518	T5.WT/T5.KO;T5.WT/T23.KO;T23.WT/T5.KO;T23.WT/T23.KO	7.77353	0	Q921S7	39S ribosomal protein L37, mitochondrial OS=Mus musculus OX=10090 GN=Mrpl37 PE=1 SV=1	Mrpl37
1.56583	1.78876	1.49634	1.51151	1.91856	1.88057	1.91742	2.02877	-0.148751	-0.273361	-0.131013	-0.0302687	0.0193086	0.865799	-0.289558	0.356708	T5.WT/T5.KO;T5.WT/T23.KO;T23.WT/T5.KO;T23.WT/T23.KO	6.74153	0	Q8K2M0	39S ribosomal protein L38, mitochondrial OS=Mus musculus OX=10090 GN=Mrpl38 PE=1 SV=2	Mrpl38
2.44702	2.60016	2.35273	2.43103	2.68731	2.66553	2.63331	2.83728	0.804238	0.798257	0.933202	0.981209	1.13308	1.80748	0.941029	1.35759	T5.WT/T5.KO;T5.WT/T23.KO;T23.WT/T5.KO;T23.WT/T23.KO	7.31038	0	Q9JKF7	39S ribosomal protein L39, mitochondrial OS=Mus musculus OX=10090 GN=Mrpl39 PE=1 SV=4	Mrpl39
0.407895	0.580684	0.327364	0.467939	0.568824	0.564198	0.528665	0.703857	-0.758613	-0.835681	-0.604567	-0.748363	-0.880557	-0.458699	-1.14189	-0.675366	T5.WT/T5.KO;T5.WT/T23.KO;T23.WT/T5.KO;T23.WT/T23.KO	7.4464	0	Q9DCU6	39S ribosomal protein L4, mitochondrial OS=Mus musculus OX=10090 GN=Mrpl4 PE=1 SV=1	Mrpl4
0.0878937	0.196814	0.114675	-0.0837307	0.307118	0.315969	0.494599	0.583975	-1.88537	-1.81147	-1.71937	-1.79673	-1.56446	-0.596123	-1.62321	-1.15552	T5.WT/T5.KO;T5.WT/T23.KO;T23.WT/T5.KO;T23.WT/T23.KO	7.09069	0	Q9Z2Q5	39S ribosomal protein L40, mitochondrial OS=Mus musculus OX=10090 GN=Mrpl40 PE=1 SV=2	Mrpl40
1.93879	2.07418	1.92867	1.85992	2.20274	2.11044	2.19761	2.33268	-0.11536	-0.0822048	0.0193415	-0.0416269	0.293588	1.19612	0.0924978	0.523497	T5.WT/T5.KO;T5.WT/T23.KO;T23.WT/T5.KO;T23.WT/T23.KO	7.37756	0	Q9CQN7	39S ribosomal protein L41, mitochondrial OS=Mus musculus OX=10090 GN=Mrpl41 PE=1 SV=1	Mrpl41
-0.807354	-0.843731	-0.999664	-1.09112	-0.711285	-0.691695	-0.581388	-0.422766	-2.34914	-2.63282	-2.34198	-2.17981	-2.35573	-1.44748	-2.58217	-2.25793	T5.WT/T5.KO;T5.WT/T23.KO;T23.WT/T5.KO;T23.WT/T23.KO	5.76213	0	Q9CPV3	39S ribosomal protein L42, mitochondrial OS=Mus musculus OX=10090 GN=Mrpl42 PE=1 SV=1	Mrpl42
-3.48747	-3.51042	-3.64925	-3.78049	-3.55909	-3.66693	-3.44569	-3.49363	-5.32076	-5.09735	-5.14709	-5.22513	-5.48579	-4.94574	-5.22115	-5.02274	T5.WT/T5.KO;T5.WT/T23.KO;T23.WT/T5.KO;T23.WT/T23.KO	8.96575	0	Q5RL20	39S ribosomal protein L43, mitochondrial OS=Mus musculus OX=10090 GN=Mrpl43 PE=1 SV=1	Mrpl43
1.33994	1.39381	1.08106	1.18262	1.26212	1.29552	1.22902	1.4117	-0.243803	-0.256918	-0.0936995	-0.00534439	-0.157074	0.369414	-0.406983	0.0209088	T5.WT/T5.KO;T5.WT/T23.KO;T23.WT/T5.KO;T23.WT/T23.KO	7.07053	0	Q9CY73	39S ribosomal protein L44, mitochondrial OS=Mus musculus OX=10090 GN=Mrpl44 PE=1 SV=3	Mrpl44
1.35944	1.66392	1.41041	1.57543	1.42997	1.23415	0.941575	1.2262	-0.263362	-0.443782	0.034976	0.334674	-0.0331812	0.354845	-0.25023	0.217441	T5.WT/T5.KO;T5.WT/T23.KO;T23.WT/T5.KO;T23.WT/T23.KO	5.84449	0	Q9D0Q7	39S ribosomal protein L45, mitochondrial OS=Mus musculus OX=10090 GN=Mrpl45 PE=1 SV=1	Mrpl45
1.63665	1.64369	1.48172	1.54644	1.86255	1.86759	1.86757	1.95651	0.211334	0.330658	0.437541	0.453001	0.308379	0.984411	0.21679	0.644878	T5.WT/T5.KO;T5.WT/T23.KO;T23.WT/T5.KO;T23.WT/T23.KO	6.92812	0	Q9EQI8	39S ribosomal protein L46, mitochondrial OS=Mus musculus OX=10090 GN=Mrpl46 PE=1 SV=1	Mrpl46
1.19297	1.02541	0.86954	0.826202	0.645364	0.626386	0.741152	1.01534	-0.127087	-0.263473	-0.0573273	-0.0340452	0.00424576	-0.0079205	-0.079505	0.0960212	T5.WT/T5.KO;T5.WT/T23.KO;T23.WT/T5.KO;T23.WT/T23.KO	6.87578	0	Q8K2Y7	39S ribosomal protein L47, mitochondrial OS=Mus musculus OX=10090 GN=Mrpl47 PE=1 SV=2	Mrpl47
1.04071	1.35517	1.1218	1.16443	1.21816	1.1285	1.15474	1.26545	-0.50606	-0.641327	-0.289113	-0.123741	-0.260971	0.330388	-0.575904	0	T5.WT/T5.KO;T5.WT/T23.KO;T23.WT/T5.KO;T23.WT/T23.KO	6.35358	0	A0A140LHT6	39S ribosomal protein L48, mitochondrial OS=Mus musculus OX=10090 GN=Mrpl48 PE=1 SV=1	Mrpl48
2.17932	2.25622	2.14449	2.10069	2.45769	2.47962	2.48978	2.65903	0.238608	0.235313	0.405491	0.33109	0.752072	1.44293	0.592709	0.914392	T5.WT/T5.KO;T5.WT/T23.KO;T23.WT/T5.KO;T23.WT/T23.KO;T5.KO/T23.KO	8.30044	0	Q9CQ40	39S ribosomal protein L49, mitochondrial OS=Mus musculus OX=10090 GN=Mrpl49 PE=1 SV=1	Mrpl49
-2.69898	-2.7094	-2.63665	-2.81432	-2.30291	-2.17022	-2.00512	-1.82226	-4.42767	-4.84057	-4.90247	-5.01154	-4.14762	-3.26204	-4.7507	-3.70571	T5.WT/T5.KO;T5.WT/T23.KO;T23.WT/T5.KO;T23.WT/T23.KO	6.14359	0	A0A494B9G1	39S ribosomal protein L49, mitochondrial (Fragment) OS=Mus musculus OX=10090 GN=Mrpl49 PE=1 SV=1	Mrpl49
1.06781	0.89407	0.919455	0.786849	1.31972	1.35113	1.49206	1.57106	-0.605976	-0.630272	-0.563439	-0.647862	-0.322688	0.448298	-0.383693	-0.107726	T5.WT/T5.KO;T5.WT/T23.KO;T23.WT/T5.KO;T23.WT/T23.KO	7.49078	0	Q8VDT9	39S ribosomal protein L50, mitochondrial OS=Mus musculus OX=10090 GN=Mrpl50 PE=1 SV=2	Mrpl50
0.493444	0.522397	0.25877	0.303032	0.220154	0.15117	0.282751	0.408798	-0.282051	-0.567284	0.00706387	-0.0437403	-0.285193	-0.44191	-0.560016	-0.372057	T5.WT/T5.KO;T5.WT/T23.KO;T23.WT/T23.KO	4.36731	0	Q9CPY1	39S ribosomal protein L51, mitochondrial OS=Mus musculus OX=10090 GN=Mrpl51 PE=1 SV=1	Mrpl51
0.84385	0.637208	0.604443	0.701349	1.13	1.11291	1.25582	1.36665	-0.303876	-0.496856	-0.0527296	-0.17424	0.118324	0.600387	0.265285	0.300406	T5.WT/T5.KO;T23.WT/T5.KO;T23.WT/T23.KO	6.78085	0	Q9D1H8	39S ribosomal protein L53, mitochondrial OS=Mus musculus OX=10090 GN=Mrpl53 PE=1 SV=1	Mrpl53
0.395725	0.782002	0.389256	0.472456	0.419816	0.22477	-0.118762	0.350928	-1.31142	-1.47996	-0.890937	-0.662726	-0.843024	-0.278979	-1.26976	-0.465556	T5.WT/T5.KO;T5.WT/T23.KO;T23.WT/T5.KO;T23.WT/T23.KO	4.38903	0	Q9CPW3	39S ribosomal protein L54, mitochondrial OS=Mus musculus OX=10090 GN=Mrpl54 PE=1 SV=1	Mrpl54
-0.27448	-0.0876567	-0.377974	-0.407871	-0.0928383	-0.250718	-0.00717545	0.0386152	-1.99322	-2.33071	-1.95127	-1.90474	-1.8022	-1.15132	-1.93441	-1.51952	T5.WT/T5.KO;T5.WT/T23.KO;T23.WT/T5.KO;T23.WT/T23.KO	7.37953	0	Q9CZ83	39S ribosomal protein L55, mitochondrial OS=Mus musculus OX=10090 GN=Mrpl55 PE=1 SV=1	Mrpl55
-1.68012	-1.53272	-1.73171	-1.58635	-1.49392	-1.66128	-1.59368	-1.60647	-3.46342	-3.74942	-3.51584	-3.27192	-3.17479	-2.40348	-3.18256	-3.07884	T5.WT/T5.KO;T5.WT/T23.KO;T23.WT/T5.KO;T23.WT/T23.KO	7.38599	0	Q9CQF8	Ribosomal protein 63, mitochondrial OS=Mus musculus OX=10090 GN=Mrpl57 PE=1 SV=1	Mrpl57
0.135909	0.0567329	-0.0233874	-0.186797	0.321116	0.352757	0.525472	0.576837	-1.07876	-0.811466	-1.01871	-1.1135	-0.796914	-0.502792	-0.173599	-0.672966	T5.WT/T5.KO;T23.WT/T5.KO;T23.WT/T23.KO	6.34604	0	Q8R035	Peptidyl-tRNA hydrolase ICT1, mitochondrial OS=Mus musculus OX=10090 GN=Mrpl58 PE=1 SV=1	Mrpl58
1.01346	1.17737	0.846165	1.07551	1.26308	1.23264	1.2015	1.39714	-0.55412	-0.638769	-0.321375	-0.524101	-0.239297	0.169568	-0.5301	0.000751972	T5.WT/T5.KO;T5.WT/T23.KO;T23.WT/T5.KO;T23.WT/T23.KO	7.73594	0	Q99N94	39S ribosomal protein L9, mitochondrial OS=Mus musculus OX=10090 GN=Mrpl9 PE=1 SV=2	Mrpl9
-2.91348	-2.48411	-2.75876	-2.62658	-3.15607	-3.28436	-4.01956	-3.62647	-3.44799	-3.65678	-3.27834	-3.01485	-3.81283	-3.99154	-4.37702	-3.79686	T5.WT/T23.WT;T5.WT/T23.KO	3.49971	6.52174e-06	E9QJS0	28S ribosomal protein S10, mitochondrial OS=Mus musculus OX=10090 GN=Mrps10 PE=1 SV=1	Mrps10
1.26863	1.38403	1.20232	1.19603	1.23649	1.16715	0.980182	1.28189	-0.261675	-0.423087	-0.154957	-0.194757	0.230268	0.608854	-0.375207	0.183401	T5.WT/T5.KO;T5.WT/T23.KO;T23.WT/T5.KO;T23.WT/T23.KO	6.0349	0	Q9DCA2	28S ribosomal protein S11, mitochondrial OS=Mus musculus OX=10090 GN=Mrps11 PE=1 SV=2	Mrps11
-1.25866	-1.34542	-1.48402	-1.43958	-1.34798	-1.67831	-1.31784	-1.41563	-2.96549	-3.00219	-2.82517	-2.70023	-2.38399	-1.75591	-2.87509	-2.32042	T5.WT/T5.KO;T5.WT/T23.KO;T23.WT/T5.KO;T23.WT/T23.KO	5.24138	0	E9PUY1	28S ribosomal protein S12, mitochondrial (Fragment) OS=Mus musculus OX=10090 GN=Mrps12 PE=1 SV=1	Mrps12
-1.12673	-1.17265	-1.49724	-1.49142	-2.01575	-1.95204	-1.53621	-1.60466	-1.94008	-2.27402	-1.88275	-2.00164	-1.85616	-2.03165	-2.17202	-1.98652	T5.WT/T5.KO;T5.WT/T23.KO	3.17471	3.29489e-05	D3Z2K2	28S ribosomal protein S14, mitochondrial OS=Mus musculus OX=10090 GN=Mrps14 PE=1 SV=1	Mrps14
0.463016	0.554481	0.314445	0.479455	0.589018	0.597593	0.575388	0.624155	-0.940984	-0.866283	-0.750303	-0.702236	-0.0824981	0.198922	-0.475952	-0.0972271	T5.WT/T5.KO;T23.WT/T5.KO;T23.WT/T23.KO;T5.KO/T23.KO	7.01914	0	Q9DC71	28S ribosomal protein S15, mitochondrial OS=Mus musculus OX=10090 GN=Mrps15 PE=1 SV=2	Mrps15
-0.449054	-0.395622	-0.437742	-0.660244	-0.741032	-0.720802	-0.7261	-0.534275	-1.0867	-0.903679	-0.68695	-1.10288	-1.03879	-1.18551	-1.13778	-1.31293	T5.WT/T23.KO	4.1533	6.39659e-06	Q9CPX7	28S ribosomal protein S16, mitochondrial OS=Mus musculus OX=10090 GN=Mrps16 PE=1 SV=1	Mrps16
-0.260405	-0.513741	-0.678005	-0.232626	0.161716	0.3131	0.462681	0.237309	-1.30793	-0.955805	-1.12956	-0.945248	-0.0140395	-0.15262	-0.394678	-0.153843	T5.WT/T23.WT;T5.WT/T5.KO;T23.WT/T5.KO;T5.KO/T23.KO	6.09778	0	Q99N85	28S ribosomal protein S18a, mitochondrial OS=Mus musculus OX=10090 GN=Mrps18a PE=2 SV=1	Mrps18a
0.756133	1.08373	0.988523	0.945806	1.11078	1.0494	0.99154	1.16669	-0.406391	-0.474631	-0.231864	-0.00328636	0.248791	0.561266	-0.388565	0.260776	T5.WT/T5.KO;T5.WT/T23.KO;T23.WT/T5.KO;T23.WT/T23.KO	5.05962	0	Q99N84	28S ribosomal protein S18b, mitochondrial OS=Mus musculus OX=10090 GN=Mrps18b PE=1 SV=1	Mrps18b
-3.57187	-4.39971	-4.40889	-3.57595	-2.20071	-1.76256	-1.76553	-1.97007	-4.76736	-4.08801	-4.11607	-4.37884	-2.00914	-2.39422	-4.78883	-2.91103	T5.WT/T23.WT;T23.WT/T5.KO	2.84393	1.15774e-05	Q8R2L5	28S ribosomal protein S18c, mitochondrial OS=Mus musculus OX=10090 GN=Mrps18c PE=1 SV=1	Mrps18c
0.744402	0.872173	0.529091	0.612736	0.227604	0.210963	0.526537	0.562453	-0.538375	-0.657639	-0.455123	-0.493162	-0.433172	-0.125557	-0.765674	-0.57335	T5.WT/T5.KO;T5.WT/T23.KO;T23.WT/T5.KO;T23.WT/T23.KO	6.00226	0	Q924T2	28S ribosomal protein S2, mitochondrial OS=Mus musculus OX=10090 GN=Mrps2 PE=1 SV=1	Mrps2
-1.88082	-1.80386	-2.346	-1.83899	-1.99942	-2.1437	-1.82588	-1.89317	-2.94008	-3.10204	-2.92582	-2.6556	-2.60638	-2.43794	-2.86487	-2.41755	T5.WT/T5.KO;T5.WT/T23.KO;T23.WT/T5.KO;T23.WT/T23.KO	4.41763	0	P58059	28S ribosomal protein S21, mitochondrial OS=Mus musculus OX=10090 GN=Mrps21 PE=1 SV=1	Mrps21
2.56138	2.82275	2.65646	2.69621	2.61055	2.66647	2.59608	2.82721	1.29892	1.30696	1.38089	1.54867	1.75153	2.17735	1.3852	1.74656	T5.WT/T5.KO;T5.WT/T23.KO;T23.WT/T5.KO;T23.WT/T23.KO	6.27278	0	Q9CXW2	28S ribosomal protein S22, mitochondrial OS=Mus musculus OX=10090 GN=Mrps22 PE=1 SV=1	Mrps22
1.70527	1.94921	1.62813	1.68522	1.74374	1.73738	1.87107	1.99376	0.0967669	-0.0586429	0.26082	0.526342	0.760345	1.02063	0.032712	0.639577	T5.WT/T5.KO;T5.WT/T23.KO;T23.WT/T5.KO;T23.WT/T23.KO	5.73551	0	Q8VE22	28S ribosomal protein S23, mitochondrial OS=Mus musculus OX=10090 GN=Mrps23 PE=1 SV=1	Mrps23
-4.04001	-5.53722	-4.65771	-4.75211	-3.75663	-3.38638	-3.23368	-3.54808	-4.62176	-4.06035	-4.11607	-4.26402	-3.77908	-3.76782	-4.44644	-4.41353	T5.WT/T23.WT	2.22179	0.000142421	Q9CQV5	28S ribosomal protein S24, mitochondrial OS=Mus musculus OX=10090 GN=Mrps24 PE=1 SV=1	Mrps24
1.60888	1.89887	1.47811	1.69728	1.59805	1.597	1.42224	1.58694	0.438634	0.390335	0.710887	0.705104	0.554473	0.607702	-0.0178165	0.445	T5.WT/T5.KO;T5.WT/T23.KO;T23.WT/T5.KO;T23.WT/T23.KO	6.16041	0	Q9D125	28S ribosomal protein S25, mitochondrial OS=Mus musculus OX=10090 GN=Mrps25 PE=1 SV=1	Mrps25
2.12807	2.21867	2.04241	1.94995	2.11186	2.15385	2.24	2.37387	0.704203	0.817638	0.781585	0.866839	1.2493	1.57213	0.748661	1.16138	T5.WT/T5.KO;T5.WT/T23.KO;T23.WT/T5.KO;T23.WT/T23.KO	6.44858	0	Q80ZS3	28S ribosomal protein S26, mitochondrial OS=Mus musculus OX=10090 GN=Mrps26 PE=1 SV=1	Mrps26
2.33024	2.46405	2.26172	2.3236	2.03439	2.09117	2.11115	2.26718	1.37463	1.37586	1.41813	1.39754	1.48021	1.72084	0.997435	1.41992	T5.WT/T5.KO;T5.WT/T23.KO;T23.WT/T5.KO;T23.WT/T23.KO	5.53611	0	Q8BK72	28S ribosomal protein S27, mitochondrial OS=Mus musculus OX=10090 GN=Mrps27 PE=1 SV=2	Mrps27
1.86487	1.48515	1.62137	1.42223	2.19972	2.31226	2.42481	2.48184	0.863925	1.02496	0.91125	0.527481	1.77391	2.08493	1.02036	1.45051	T5.WT/T5.KO;T23.WT/T5.KO;T23.WT/T23.KO	4.24804	0	Q9CY16	28S ribosomal protein S28, mitochondrial OS=Mus musculus OX=10090 GN=Mrps28 PE=1 SV=1	Mrps28
2.06345	2.16513	1.88255	1.9932	1.78825	1.7832	1.83011	1.87544	0.556797	0.471915	0.667523	0.748979	0.609258	1.14464	0.355459	0.822534	T5.WT/T5.KO;T5.WT/T23.KO;T23.WT/T5.KO;T23.WT/T23.KO	6.75184	0	Q9D0G0	28S ribosomal protein S30, mitochondrial OS=Mus musculus OX=10090 GN=Mrps30 PE=1 SV=1	Mrps30
2.66389	2.72957	2.54069	2.58264	2.70867	2.72691	2.65506	2.92906	1.15603	1.24204	1.3531	1.30774	1.67275	2.17035	1.15242	1.70863	T5.WT/T5.KO;T5.WT/T23.KO;T23.WT/T5.KO;T23.WT/T23.KO	5.9049	0	Q61733	28S ribosomal protein S31, mitochondrial OS=Mus musculus OX=10090 GN=Mrps31 PE=1 SV=1	Mrps31
0.319296	0.953031	-0.231048	0.429737	-0.110892	-0.178948	-0.354631	0.0432262	-1.93291	-2.19421	-1.74882	-1.43431	-0.945755	-1.07414	-3.1574	-1.06776	T5.WT/T5.KO;T5.WT/T23.KO	3.22232	4.50197e-06	Q9D2R8	28S ribosomal protein S33, mitochondrial OS=Mus musculus OX=10090 GN=Mrps33 PE=1 SV=1	Mrps33
1.44192	1.50471	1.25793	1.15665	0.618411	0.643237	1.01702	0.898048	0.00117159	-0.036582	0.0167198	-0.0560589	0.190898	0.688349	-0.296409	0.0797434	T5.WT/T5.KO;T5.WT/T23.KO;T23.WT/T5.KO	4.87301	0	Q9JIK9	28S ribosomal protein S34, mitochondrial OS=Mus musculus OX=10090 GN=Mrps34 PE=1 SV=1	Mrps34
1.07719	1.2093	0.996634	1.04382	1.17051	1.08207	1.09926	1.16696	-0.301563	-0.434137	-0.179304	-0.143548	0.219873	0.602315	-0.315419	0.173431	T5.WT/T5.KO;T5.WT/T23.KO;T23.WT/T5.KO;T23.WT/T23.KO	6.06984	0	Q8BJZ4	28S ribosomal protein S35, mitochondrial OS=Mus musculus OX=10090 GN=Mrps35 PE=1 SV=2	Mrps35
2.47923	2.65852	2.54496	2.5043	2.60732	2.65102	2.45235	2.82804	1.84813	1.93908	1.73209	1.6618	1.96573	2.02854	1.91581	1.8155	T5.WT/T5.KO;T5.WT/T23.KO;T23.WT/T5.KO;T23.WT/T23.KO	6.52291	0	Q9CQX8	28S ribosomal protein S36, mitochondrial OS=Mus musculus OX=10090 GN=Mrps36 PE=1 SV=1	Mrps36
2.28026	2.44649	2.04143	2.18934	2.06591	2.00238	1.89133	2.16722	0.800205	0.638329	0.90866	0.800539	1.32666	1.41292	0.674397	1.15362	T5.WT/T5.KO;T5.WT/T23.KO;T23.WT/T5.KO;T23.WT/T23.KO	6.20903	0	Q99N87	28S ribosomal protein S5, mitochondrial OS=Mus musculus OX=10090 GN=Mrps5 PE=1 SV=1	Mrps5
0.952451	1.08995	0.894351	0.997216	0.962686	0.987157	0.723921	1.06436	0.0197873	0.0168676	0.209693	0.380467	0.226638	0.376192	0.0490189	0.194618	T5.WT/T5.KO;T5.WT/T23.KO;T23.WT/T5.KO;T23.WT/T23.KO	5.90688	0	P58064	28S ribosomal protein S6, mitochondrial OS=Mus musculus OX=10090 GN=Mrps6 PE=1 SV=3	Mrps6
2.04213	2.03036	1.80635	1.90462	2.07365	2.15732	2.21478	2.25381	0.802895	0.840131	1.07439	1.02401	1.6555	1.65548	1.11483	1.5404	T5.WT/T5.KO;T23.WT/T5.KO;T23.WT/T23.KO	6.16501	0	Q80X85	28S ribosomal protein S7, mitochondrial OS=Mus musculus OX=10090 GN=Mrps7 PE=1 SV=1	Mrps7
3.27083	3.4326	3.26389	3.28624	3.45139	3.39927	3.29718	3.50517	1.71709	1.64569	1.91525	1.91529	2.38806	2.82773	1.70488	2.36608	T5.WT/T5.KO;T5.WT/T23.KO;T23.WT/T5.KO;T23.WT/T23.KO	5.77737	0	Q9D7N3	28S ribosomal protein S9, mitochondrial OS=Mus musculus OX=10090 GN=Mrps9 PE=1 SV=3	Mrps9
0.155726	0.453737	0.143573	0.0545764	-1.02516	-0.889013	-0.527338	-0.686277	1.28224	1.30829	1.43509	1.2592	0.741212	0.193304	0.578112	0.460936	T5.WT/T23.WT;T5.WT/T5.KO;T23.WT/T5.KO;T23.WT/T23.KO;T5.KO/T23.KO	7.69625	0	Q5NCE8	Magnesium transporter MRS2 homolog, mitochondrial OS=Mus musculus OX=10090 GN=Mrs2 PE=2 SV=2	Mrs2
2.05485	1.92078	1.76302	1.79268	1.91056	2.04666	1.96965	2.11753	2.52155	2.84874	2.44341	2.12651	2.29297	1.9586	2.03885	2.05026	T5.WT/T5.KO	2.47146	0.000235444	Q9D6Y7	Mitochondrial peptide methionine sulfoxide reductase OS=Mus musculus OX=10090 GN=Msra PE=1 SV=1	Msra
2.01635	1.89637	1.88546	1.98427	2.23883	2.36435	2.41698	2.60645	1.87009	1.92473	1.6611	1.10388	1.78453	1.8674	1.58372	1.52637	T23.WT/T5.KO;T23.WT/T23.KO	2.87945	5.83717e-05	Q78J03	Methionine-R-sulfoxide reductase B2, mitochondrial OS=Mus musculus OX=10090 GN=Msrb2 PE=1 SV=1	Msrb2
-3.49569	-4.77128	-5.57524	-3.76415	-3.12032	-2.54046	-1.08204	-2.29142	-3.57073	-2.29805	-2.9091	-4.97236	-1.45882	-1.56722	-1.77761	-1.82857	T5.WT/T23.KO	2.46726	3.314e-05	P02802	Metallothionein-1 OS=Mus musculus OX=10090 GN=Mt1 PE=1 SV=1	Mt1
2.04	2.1079	1.87322	1.79348	1.61368	1.48823	2.0107	1.65705	2.30424	2.6281	2.15092	2.14277	2.54399	2.24359	2.12052	2.22968	T23.WT/T5.KO;T23.WT/T23.KO	2.63575	0.000138823	Q791V5	Mitochondrial carrier homolog 2 OS=Mus musculus OX=10090 GN=Mtch2 PE=1 SV=1	Mtch2
2.05521	2.216	2.08566	1.94292	1.51524	1.18007	1.42281	1.19079	0.348727	0.10754	-0.368588	-0.133161	-0.250093	0.034404	-0.263594	0.00750256	T5.WT/T23.WT;T5.WT/T5.KO;T5.WT/T23.KO;T23.WT/T5.KO;T23.WT/T23.KO	8.31206	0	P00397	Cytochrome c oxidase subunit 1 OS=Mus musculus OX=10090 GN=Mtco1 PE=1 SV=2	Mtco1
3.93249	4.04115	3.8604	3.69942	3.30225	3.08319	3.50373	3.42429	1.4606	1.40715	0.929721	0.792744	1.21726	1.94316	0.87396	1.44914	T5.WT/T5.KO;T5.WT/T23.KO;T23.WT/T5.KO;T23.WT/T23.KO	7.54538	0	P00405	Cytochrome c oxidase subunit 2 OS=Mus musculus OX=10090 GN=Mtco2 PE=1 SV=1	Mtco2
0.221767	0.872173	1.08772	0.421454	0.484266	0.0651126	0.920121	0.248334	-1.13839	-1.95262	-1.64968	-0.887936	-2.32193	-1.90134	-1.26864	-1.86099	T5.WT/T5.KO;T5.WT/T23.KO;T23.WT/T5.KO;T23.WT/T23.KO	5.53505	0	P00416	Cytochrome c oxidase subunit 3 OS=Mus musculus OX=10090 GN=mt-Co3 PE=1 SV=2	mt-Co3
2.60083	2.77123	2.42526	2.50086	1.73992	1.68508	1.87331	1.84721	0.0477214	-0.222666	-0.259146	-0.203708	-0.15234	0.53687	-0.529428	0.232885	T5.WT/T23.WT;T5.WT/T5.KO;T5.WT/T23.KO;T23.WT/T5.KO;T23.WT/T23.KO	8.23598	0	P00158	Cytochrome b OS=Mus musculus OX=10090 GN=Mt-Cyb PE=1 SV=1	Mt-Cyb
-0.186186	0.0273125	-0.267007	-0.126353	-0.528646	-0.589728	-0.822258	-0.647678	-0.363542	-0.204894	-0.285333	-0.562973	-1.03132	-1.31201	-1.42752	-1.30362	T5.WT/T23.KO;T23.WT/T23.KO;T5.KO/T23.KO	6.14572	0	Q8BKY8	Transcription termination factor 2, mitochondrial OS=Mus musculus OX=10090 GN=Mterf2 PE=1 SV=1	Mterf2
-3.83838	-3.92841	-4.04473	-4.31846	-4.12032	-4.07444	-3.93112	-3.99113	-4.52145	-4.35291	-3.99118	-3.90935	-5.06396	-5.33693	-5.1868	-4.86099	T5.WT/T23.KO;T23.WT/T23.KO;T5.KO/T23.KO	4.67804	0	Q8BVN4	Transcription termination factor 4, mitochondrial OS=Mus musculus OX=10090 GN=Mterf4 PE=2 SV=1	Mterf4
-0.597071	-0.547398	-0.763318	-0.654761	-0.502935	-0.475353	-0.482363	-0.234499	-1.10574	-1.13411	-0.976298	-1.16133	-1.42255	-1.39576	-2.1574	-1.61767	T5.WT/T23.KO;T23.WT/T5.KO;T23.WT/T23.KO	5.13678	0	Q9D799	Methionyl-tRNA formyltransferase, mitochondrial OS=Mus musculus OX=10090 GN=Mtfmt PE=2 SV=3	Mtfmt
0.192646	0.148582	-0.115814	0.0418005	0.748406	0.808204	0.9445	0.879797	0.246533	0.562531	0.468575	0.068121	0.579891	0.481367	0.0553102	0.242454	T5.WT/T23.WT	3.32707	2.59403e-05	Q8R2R6	Mitochondrial ribosome-associated GTPase 1 OS=Mus musculus OX=10090 GN=Mtg1 PE=1 SV=2	Mtg1
-3.767	-3.69928	-3.87727	-3.75211	-3.71795	-4.05454	-3.84045	-3.83913	-5.50008	-5.48149	-5.08569	-4.97236	-4.67455	-4.6827	-5.0416	-5.04741	T5.WT/T5.KO;T5.WT/T23.KO;T23.WT/T5.KO;T23.WT/T23.KO	6.79441	0	A2AFK4	Mitochondrial ribosome-associated GTPase 2 OS=Mus musculus OX=10090 GN=Mtg2 PE=1 SV=1	Mtg2
-4.00439	-3.68922	-4.93782	-3.70601	-4.62198	-4.86932	-3.70095	-3.67109	0.464345	0.799829	0.887047	1.36685	-0.0263596	-0.874274	-0.00093174	-0.410532	T5.WT/T5.KO;T5.WT/T23.KO;T23.WT/T5.KO;T23.WT/T23.KO	8.14374	0	P18155	Bifunctional methylenetetrahydrofolate dehydrogenase/cyclohydrolase, mitochondrial OS=Mus musculus OX=10090 GN=Mthfd2 PE=1 SV=1	Mthfd2
-1.44109	-1.08931	-1.20136	-1.31154	-1.21949	-1.06819	-1.17941	-1.06117	-0.899293	-0.671519	-0.624897	-0.448242	-1.14493	-1.3668	-1.1626	-1.39166	T5.WT/T5.KO;T5.KO/T23.KO	3.80101	1.13529e-05	D3YZG8	Probable bifunctional methylenetetrahydrofolate dehydrogenase/cyclohydrolase 2 OS=Mus musculus OX=10090 GN=Mthfd2l PE=3 SV=1	Mthfd2l
0.868077	1.11132	0.914469	0.867563	0.757013	0.87263	0.90382	1.04323	-0.294646	-0.259536	-0.238114	-0.162711	-0.237864	0.11442	-0.357188	-0.276941	T5.WT/T5.KO;T5.WT/T23.KO;T23.WT/T5.KO;T23.WT/T23.KO	7.83505	0	Q9CZD5	Translation initiation factor IF-3, mitochondrial OS=Mus musculus OX=10090 GN=Mtif3 PE=1 SV=1	Mtif3
-1.85151	-1.78768	-1.90471	-1.75211	-2.19008	-1.94974	-1.97667	-2.04395	-1.4699	-1.33485	-1.26978	-1.57637	-1.92139	-2.06554	-2.2608	-2.03194	T23.WT/T5.KO;T5.KO/T23.KO	4.87227	0	Q9Z2C5	Myotubularin OS=Mus musculus OX=10090 GN=Mtm1 PE=1 SV=2	Mtm1
2.55531	2.79828	2.53965	2.47908	1.64999	1.45564	1.75515	1.58575	-0.46213	-0.73114	-0.978041	-1.3874	-1.61566	-0.851922	-2.28104	-1.37401	T5.WT/T5.KO;T5.WT/T23.KO;T23.WT/T5.KO;T23.WT/T23.KO	8.37506	0	P03888	NADH-ubiquinone oxidoreductase chain 1 OS=Mus musculus OX=10090 GN=Mtnd1 PE=1 SV=3	Mtnd1
1.03252	1.08593	1.10595	0.764512	-0.270362	-0.684987	-0.347459	-0.503686	-1.45569	-1.54715	-2.28695	-2.37884	-2.27413	-1.62381	-2.60184	-1.82857	T5.WT/T23.WT;T5.WT/T5.KO;T5.WT/T23.KO;T23.WT/T5.KO;T23.WT/T23.KO	7.08867	0	P03893	NADH-ubiquinone oxidoreductase chain 2 OS=Mus musculus OX=10090 GN=Mtnd2 PE=1 SV=2	Mtnd2
-0.952552	-1.72216	-1.41067	-1.87679	-1.45364	-1.73459	-0.993878	-1.5921	-3.50539	-3.28732	-4.00532	-4.43987	-3.57709	-2.73239	-4.08049	-3.80735	T5.WT/T5.KO;T5.WT/T23.KO;T23.WT/T5.KO;T23.WT/T23.KO	5.13547	0	P03899	NADH-ubiquinone oxidoreductase chain 3 OS=Mus musculus OX=10090 GN=Mtnd3 PE=1 SV=3	Mtnd3
3.26118	3.46412	3.27962	3.18804	2.32088	2.10809	2.34264	2.24796	0.566642	0.305193	-0.0205021	0.0126638	-0.229293	0.407852	-0.375811	-0.0212164	T5.WT/T23.WT;T5.WT/T5.KO;T5.WT/T23.KO;T23.WT/T5.KO;T23.WT/T23.KO	9.68621	0	P03911	NADH-ubiquinone oxidoreductase chain 4 OS=Mus musculus OX=10090 GN=Mtnd4 PE=1 SV=1	Mtnd4
-2.55889	-3.83678	-3.87727	-3.44147	-3.13044	-3.09462	-2.76902	-2.98173	-4.71718	-5.04221	-5.14709	-6.22513	-4.94693	-5.2453	-5.81483	-5.38182	T5.WT/T5.KO;T5.WT/T23.KO;T23.WT/T5.KO;T23.WT/T23.KO	4.73418	0	P03903	NADH-ubiquinone oxidoreductase chain 4L OS=Mus musculus OX=10090 GN=Mtnd4l PE=1 SV=2	Mtnd4l
2.31534	2.52941	2.33605	2.33824	1.62576	1.39022	1.62479	1.52503	-0.444798	-0.951565	-1.04677	-0.855649	-1.588	-1.12556	-1.62752	-1.48965	T5.WT/T23.WT;T5.WT/T5.KO;T5.WT/T23.KO;T23.WT/T5.KO;T23.WT/T23.KO;T5.KO/T23.KO	11.3872	0	P03921	NADH-ubiquinone oxidoreductase chain 5 OS=Mus musculus OX=10090 GN=Mtnd5 PE=1 SV=3	Mtnd5
-0.76203	-0.703063	-0.89968	-0.931433	-1.45682	-1.44508	-1.45828	-1.28707	-2.86303	-2.74208	-2.86653	-2.92485	-2.79165	-3.3488	-3.73821	-3.20495	T5.WT/T23.WT;T5.WT/T5.KO;T5.WT/T23.KO;T23.WT/T5.KO;T23.WT/T23.KO	8.51062	0	Q923Z3	Protein MTO1 homolog, mitochondrial OS=Mus musculus OX=10090 GN=Mto1 PE=2 SV=1	Mto1
2.24307	2.38418	2.09608	2.23318	1.66031	1.55249	1.61615	1.50491	2.22824	2.23543	2.14172	2.18227	2.03125	1.85387	1.82364	1.9985	T5.WT/T23.WT;T23.WT/T5.KO	6.17881	0	Q9JLN9	Serine/threonine-protein kinase mTOR OS=Mus musculus OX=10090 GN=Mtor PE=1 SV=2	Mtor
-1.85944	-1.77168	-1.69641	-1.79973	-1.76252	-1.75251	-1.81865	-1.97472	-1.34914	-1.10087	-1.1027	-0.953171	-1.58618	-1.60411	-1.71661	-1.66221	T5.WT/T5.KO;T23.WT/T5.KO	5.5744	0	A6H5Y3	Methionine synthase OS=Mus musculus OX=10090 GN=Mtr PE=1 SV=1	Mtr
0.349437	0.644679	0.419234	0.543347	-0.0573955	-0.137147	-0.288201	-0.0494609	0.998593	0.935931	0.779781	0.733021	0.0647378	-0.159139	-0.0736084	-0.0357933	T5.WT/T23.WT;T23.WT/T5.KO;T5.KO/T23.KO	6.98319	0	Q9CQF4	Mitochondrial transcription rescue factor 1 OS=Mus musculus OX=10090 GN=Mtres1 PE=1 SV=1	Mtres1
-3.23266	-3.25923	-3.17835	-3.17969	-3.4347	-3.50965	-3.68772	-3.34765	-3.79964	-3.97182	-3.84411	-3.55572	-3.88279	-3.72077	-3.88194	-4.09803	T5.WT/T23.KO	4.22008	4.41014e-06	Q8K126	Peptide chain release factor 1, mitochondrial OS=Mus musculus OX=10090 GN=Mtrf1 PE=2 SV=1	Mtrf1
-0.822784	-0.478685	-0.694233	-0.679046	-0.871861	-1.03613	-1.06911	-0.968909	-1.00823	-0.951565	-1.08382	-1.24736	-1.50118	-1.62021	-1.6818	-1.67177	T5.WT/T23.KO;T23.WT/T23.KO	6.27135	0	Q8BJU9	Peptide chain release factor 1-like, mitochondrial OS=Mus musculus OX=10090 GN=Mtrf1l PE=2 SV=1	Mtrf1l
-0.580583	-0.468978	-0.478384	-0.357118	-0.872923	-0.932616	-1.3153	-0.843379	-1.89231	-1.84253	-2.01602	-1.48855	-1.31435	-1.35029	-1.24304	-1.31855	T5.WT/T5.KO;T5.WT/T23.KO;T23.WT/T5.KO	6.12853	0	G3X9H7	Protein MTSS 1 OS=Mus musculus OX=10090 GN=Mtss1 PE=1 SV=1	Mtss1
-0.57949	-0.323871	-0.806179	-0.636271	-1.88145	-1.61137	-1.68443	-1.66544	-1.67915	-1.86828	-1.72229	-1.80101	-1.79586	-1.49948	-1.54226	-1.38182	T5.WT/T23.WT;T5.WT/T5.KO;T5.WT/T23.KO	6.49598	0	O08601	Microsomal triglyceride transfer protein large subunit OS=Mus musculus OX=10090 GN=Mttp PE=1 SV=2	Mttp
-3.24647	-4.18672	-3.58328	-3.69697	-2.95376	-2.90007	-3.49096	-3.05376	-4.4686	-4.69171	-4.59384	-5.09322	-3.479	-2.9962	-3.2255	-3.45418	T5.WT/T5.KO;T23.WT/T5.KO;T5.KO/T23.KO	4.61698	0	A0A087WQV4	Maturin OS=Mus musculus OX=10090 GN=Mturn PE=1 SV=1	Mturn
2.49824	2.61481	2.33618	2.34387	1.67582	1.63426	1.8542	1.85608	2.48325	2.46955	2.57764	2.58571	2.37489	2.19981	1.96271	2.23624	T5.WT/T23.WT;T23.WT/T5.KO	5.13535	0	F7C846	Metaxin-1 OS=Mus musculus OX=10090 GN=Mtx1 PE=1 SV=1	Mtx1
-1.31937	-1.33167	-1.25653	-1.44336	-1.84348	-1.99407	-1.2385	-1.77481	-1.04548	-1.16324	-1.0277	-1.06033	-1.47224	-1.49123	-1.41628	-1.29068	T23.WT/T5.KO	2.62306	0.000178749	Q8VCM5	Mitochondrial ubiquitin ligase activator of NFKB 1 OS=Mus musculus OX=10090 GN=Mul1 PE=1 SV=2	Mul1
-1.11718	-2.05179	-1.20291	-1.60738	-0.79235	-0.330727	-0.55411	-0.481991	-1.35153	-1.25692	-0.733283	-1.43653	-0.886159	-0.594355	-0.14859	-0.859627	T5.WT/T23.WT	2.40488	0.000114731	P04939	Major urinary protein 3 OS=Mus musculus OX=10090 GN=Mup3 PE=1 SV=1	Mup3
3.30199	2.42467	2.70789	2.62372	1.34529	1.85974	1.56367	1.78697	2.83892	2.58933	3.34663	3.0864	1.69918	1.93032	2.72694	2.00507	T5.WT/T23.WT;T23.WT/T5.KO	3.19547	8.0281e-06	A2AKN8	Major urinary protein 5 OS=Mus musculus OX=10090 GN=Mup8 PE=3 SV=1	Mup8
0.749628	0.895741	0.652291	0.994427	0.486339	0.645901	0.627279	0.310379	-0.524822	-0.259536	-0.437037	-0.0590477	-0.134227	-0.00674415	-0.0329933	-0.12157	T5.WT/T5.KO;T5.WT/T23.KO;T23.WT/T5.KO;T23.WT/T23.KO	6.19059	0	Q99JF5	Diphosphomevalonate decarboxylase OS=Mus musculus OX=10090 GN=Mvd PE=1 SV=2	Mvd
3.30465	3.41509	3.38791	3.49736	3.95795	3.98476	3.68962	3.79263	4.12286	4.10862	4.17846	4.43536	4.50517	4.57238	4.49925	4.56813	T5.WT/T5.KO;T5.WT/T23.KO;T23.WT/T23.KO	7.31331	0	E9Q3X0	Major vault protein OS=Mus musculus OX=10090 GN=Mvp PE=1 SV=1	Mvp
-3.6615	-3.39971	-3.89717	-4.05311	-4.19273	-4.73657	-4.15872	-4.67866	-3.85962	-3.70592	-3.67066	-3.97236	-4.44553	-4.36077	-4.22115	-4.04741	T5.WT/T23.WT	2.51959	0.000135756	Q9CZH7	Matrix-remodeling-associated protein 7 OS=Mus musculus OX=10090 GN=Mxra7 PE=1 SV=2	Mxra7
-0.198713	-0.586517	-0.282464	-0.662444	-0.320913	-0.41861	-0.0584249	-0.495303	-0.558946	-0.256264	-0.63861	-0.702236	0.106524	0.285005	0.224388	0.172764	T5.WT/T23.KO;T5.KO/T23.KO	3.33642	2.60304e-05	O35682	Myeloid-associated differentiation marker OS=Mus musculus OX=10090 GN=Myadm PE=1 SV=2	Myadm
-0.0146906	-0.00974154	-0.214569	-0.0985427	-0.667322	-0.582586	-0.484507	-0.550683	0.0958905	-0.017067	0.243355	0.316008	-0.266806	-0.342109	-0.589162	-0.136376	T23.WT/T5.KO	4.40553	2.35433e-06	Q7TPV4	Myb-binding protein 1A OS=Mus musculus OX=10090 GN=Mybbp1a PE=1 SV=2	Mybbp1a
-2.36194	-2.87615	-1.14229	-2.00488	-0.231023	-0.12867	-0.972654	-1.63934	-0.855376	-0.371196	-0.00443268	0.178471	-0.273398	-1.17095	-0.103836	-0.29344	T5.WT/T5.KO	2.35063	6.83891e-05	P70402	Myosin-binding protein H OS=Mus musculus OX=10090 GN=Mybph PE=2 SV=2	Mybph
0.46778	-0.0827134	0.110944	0.138451	1.23649	1.27969	1.0311	1.16537	0.715381	0.637274	0.844797	0.376996	1.14301	1.06409	1.33879	1.14446	T5.WT/T23.WT;T5.WT/T23.KO	5.33671	0	Q9JK81	UPF0160 protein MYG1, mitochondrial OS=Mus musculus OX=10090 GN=Myg1 PE=1 SV=1	Myg1
5.0272	5.02881	4.97377	4.80974	4.46559	4.41184	4.50454	4.45501	5.2978	5.30937	5.16782	5.23099	5.00625	5.03499	5.05719	5.11659	T23.WT/T5.KO;T23.WT/T23.KO	7.97233	0	Q8VDD5	Myosin-9 OS=Mus musculus OX=10090 GN=Myh9 PE=1 SV=4	Myh9
-0.697792	-0.692983	-0.52697	-0.496314	-0.564229	-0.807652	-0.919471	-0.842315	0.0151553	-0.0775771	-0.00177097	0.212511	-0.378451	-0.265552	-0.0883951	-0.106105	T5.WT/T5.KO;T23.WT/T5.KO	5.27816	0	Q6ZWQ9	Myosin, light chain 12A, regulatory, non-sarcomeric OS=Mus musculus OX=10090 GN=Myl12a PE=1 SV=1	Myl12a
-0.695423	-1.12105	-0.987614	-0.923499	-0.492288	-0.491147	-0.723566	-0.167037	-1.5134	-0.968601	-1.1008	-1.21652	-0.779084	-0.800058	-0.461763	-0.919545	T23.WT/T5.KO	2.60207	0.000136846	Q9CQ19	Myosin regulatory light polypeptide 9 OS=Mus musculus OX=10090 GN=Myl9 PE=1 SV=3	Myl9
1.32368	1.40588	1.2324	1.15509	0.610833	0.407585	0.794001	0.578425	1.14547	1.02657	0.973425	0.913114	0.783467	0.833984	0.640423	0.923146	T5.WT/T23.WT	4.50192	4.61894e-06	P46735	Unconventional myosin-Ib OS=Mus musculus OX=10090 GN=Myo1b PE=1 SV=3	Myo1b
-2.7085	-2.66932	-2.70078	-2.89995	-3.54548	-3.52326	-3.45128	-3.74867	-2.01769	-2.11147	-2.16882	-1.74217	-2.78745	-2.66033	-2.65955	-2.75057	T5.WT/T23.WT;T5.WT/T5.KO;T23.WT/T5.KO;T23.WT/T23.KO;T5.KO/T23.KO	7.94065	0	Q8CG29	Myosin-1F-like protein OS=Mus musculus OX=10090 GN=Myo1f PE=1 SV=1	Myo1f
0.481978	0.681466	0.404068	0.388903	-0.132986	-0.235935	-0.257931	-0.303076	-0.174444	-0.152246	-0.356639	-0.148997	0.240073	0.0326889	-0.00233173	0.35259	T5.WT/T23.WT;T5.WT/T5.KO	5.14715	0	D3YZ62	Unconventional myosin-Va OS=Mus musculus OX=10090 GN=Myo5a PE=1 SV=1	Myo5a
0.394057	0.350307	0.253702	0.244373	0.0740585	-0.0258007	0.186753	0.00414562	0.843171	0.839825	0.700849	0.647856	0.278642	0.171129	0.218393	0.378859	T23.WT/T5.KO	5.97856	0	E9Q175	Unconventional myosin-VI OS=Mus musculus OX=10090 GN=Myo6 PE=1 SV=1	Myo6
-3.64718	-4.25398	-6.0227	-4.09108	-3.14064	-2.24436	-1.82951	-3.59031	-5.56518	-5.31974	-4.97022	-7.45779	-3.66682	-2.90134	-3.57938	-4.56554	T23.WT/T5.KO	2.49681	3.05085e-05	Z4YJF5	Myomesin-1 OS=Mus musculus OX=10090 GN=Myom1 PE=1 SV=1	Myom1
0.600471	0.547059	0.368051	0.628562	0.00982809	-0.0958872	-0.16616	-0.183104	0.521961	0.540876	0.356559	0.671749	0.530702	0.281158	0.300521	0.520353	T5.WT/T23.WT;T23.WT/T5.KO	4.82872	0	Q8BWZ3	N-alpha-acetyltransferase 25, NatB auxiliary subunit OS=Mus musculus OX=10090 GN=Naa25 PE=1 SV=1	Naa25
0.0933845	-0.0582464	0.142355	-0.195529	0.470935	0.653481	0.757875	0.725895	0.0910573	0.291843	0.113978	0.0304508	0.0974689	0.442712	0.100778	0.00675392	T5.WT/T23.WT	3.59907	1.77936e-05	G3XA18	N-acylethanolamine-hydrolyzing acid amidase OS=Mus musculus OX=10090 GN=Naaa PE=1 SV=1	Naaa
0.567809	0.680981	0.663372	0.660144	0.801626	0.778004	0.644387	0.879797	-0.40577	-0.341074	-0.214815	-0.276391	-0.0626955	0.148606	-0.149623	-0.168139	T5.WT/T5.KO;T5.WT/T23.KO;T23.WT/T5.KO;T23.WT/T23.KO	8.30623	0	O88325	Alpha-N-acetylglucosaminidase OS=Mus musculus OX=10090 GN=Naglu PE=1 SV=1	Naglu
3.45504	3.59393	3.35247	3.59794	3.97236	3.96105	3.97239	4.11346	3.23079	3.2782	3.21165	3.03966	3.73082	3.50186	3.53864	3.42013	T23.WT/T5.KO	5.67812	0	Q99KQ4	Nicotinamide phosphoribosyltransferase OS=Mus musculus OX=10090 GN=Nampt PE=1 SV=1	Nampt
1.40072	1.02159	1.36309	1.18537	1.91333	1.9822	2.0735	1.91968	0.60629	0.375224	0.326876	0.84279	1.65222	1.82212	2.44974	1.90116	T5.WT/T23.WT;T5.WT/T5.KO;T5.WT/T23.KO;T23.WT/T5.KO;T5.KO/T23.KO	5.51255	0	Q9D1K7	UPF0687 protein C20orf27 homolog OS=Mus musculus OX=10090 PE=1 SV=3	NaN
1.80192	1.67004	1.59156	1.57052	1.82964	1.9218	1.85293	2.09175	0.729587	0.999179	0.865348	0.479435	1.45162	1.29887	1.02449	1.10164	T5.WT/T5.KO;T23.WT/T5.KO;T23.WT/T23.KO	5.61201	0	Q8VE95	UPF0598 protein C8orf82 homolog OS=Mus musculus OX=10090 PE=1 SV=1	NaN
-0.663817	-0.680482	-1.06428	-0.846468	0.108903	0.3006	-0.00409603	0.212959	-0.122487	0.161386	-0.0965357	-0.238139	0.0489702	0.107375	-0.618194	-0.183434	T5.WT/T23.WT;T5.WT/T5.KO;T5.WT/T23.KO	3.58285	6.18876e-06	Q8WUR0	Protein C19orf12 homolog OS=Mus musculus OX=10090 PE=1 SV=1	NaN
-0.820201	-0.580697	-0.652413	-0.50912	-0.935894	-0.996437	-1.07233	-0.992311	-1.25663	-1.42016	-1.39803	-1.26501	-1.03008	-1.015	-0.929965	-1.11097	T5.WT/T5.KO	5.6869	0	Q9D727	Uncharacterized protein C6orf226 homolog OS=Mus musculus OX=10090 PE=1 SV=1	NaN
1.36994	1.60105	1.29045	1.25868	0.146598	0.0259314	-0.0231915	0.270625	0.695835	0.695886	0.780297	0.899981	0.41701	0.252955	-0.126548	0.468566	T5.WT/T23.WT;T5.WT/T5.KO;T5.WT/T23.KO;T23.WT/T5.KO	5.98788	0	A0A338P6I9	Uncharacterized protein OS=Mus musculus OX=10090 PE=4 SV=1	NaN
1.40679	1.34848	1.25173	1.15228	1.04764	1.13447	1.272	1.48788	0.45069	0.649537	0.459593	0.51777	0.667402	0.705674	0.306186	0.569839	T5.WT/T5.KO;T5.WT/T23.KO;T23.WT/T5.KO;T23.WT/T23.KO	5.2042	0	Q9CWB7	Glutaredoxin-like protein C5orf63 homolog OS=Mus musculus OX=10090 PE=1 SV=1	NaN
0.066417	0.400597	0.147828	0.171546	0.060216	0.0112548	-0.0847502	0.159279	-0.881047	-0.70771	-0.735491	-0.646577	-0.700971	-0.439527	-0.776011	-0.695934	T5.WT/T5.KO;T5.WT/T23.KO;T23.WT/T5.KO;T23.WT/T23.KO	6.69468	0	Q80VP5	Probable peptide chain release factor C12orf65 homolog, mitochondrial OS=Mus musculus OX=10090 PE=1 SV=1	NaN
-1.31937	-1.23893	-1.42505	-1.12559	-1.89649	-1.86932	-1.92723	-2.11409	-2.65977	-2.72751	-2.89587	-2.39818	-1.42092	-1.43319	-1.50211	-1.69593	T5.WT/T23.WT;T5.WT/T5.KO;T23.WT/T5.KO;T5.KO/T23.KO	7.10326	0	Q8BGK9	Uncharacterized protein C3orf18 homolog OS=Mus musculus OX=10090 PE=2 SV=1	NaN
-2.10142	-2.66439	-2.49724	-2.3289	-1.9095	-1.94974	-1.86073	-1.66732	-2.84945	-2.88435	-2.81267	-3.37458	-2.50981	-2.299	-2.7633	-2.56109	T23.WT/T5.KO;T23.WT/T23.KO	4.17038	0	Q8VDP2	UPF0428 protein CXorf56 homolog OS=Mus musculus OX=10090 PE=1 SV=1	NaN
-3.06426	-2.85352	-3.33918	-2.55129	-2.47284	-2.39574	-1.76033	-2.30015	-2.90455	-2.40994	-1.88602	-2.84308	-3.34953	-3.39115	-3.55727	-2.86099	T23.WT/T23.KO	2.17063	0.000183196	P01638	Ig kappa chain V-V region L6 (Fragment) OS=Mus musculus OX=10090 PE=4 SV=1	NaN
-0.742334	-0.332647	-0.525033	-0.514077	-0.733296	-0.799349	-1.27515	-1.00178	-1.19523	-1.2517	-1.22668	-0.951583	-1.25371	-1.22464	-1.3189	-1.17747	T5.WT/T5.KO;T5.WT/T23.KO	3.60428	1.12623e-05	Q9CRC3	UPF0235 protein C15orf40 homolog OS=Mus musculus OX=10090 PE=1 SV=1	NaN
-0.872764	-0.98263	-1.18751	-1.07053	-0.458416	-0.592415	-0.477372	-0.322224	-0.846076	-0.357108	-0.563439	-0.731233	-0.642907	-1.12046	-1.43003	-1.03348	T23.WT/T23.KO	2.41825	0.000207187	Q8BTC1	Uncharacterized protein C12orf73 homolog OS=Mus musculus OX=10090 PE=3 SV=1	NaN
-1.32669	-0.952256	-1.27268	-0.963613	-0.979838	-0.991698	-1.20865	-0.994672	-1.96916	-1.74392	-1.81891	-1.73669	-1.38558	-1.21374	-1.35898	-1.25254	T5.WT/T5.KO;T23.WT/T5.KO	4.93013	0	Q8BHN7	Uncharacterized protein C12orf29 homolog OS=Mus musculus OX=10090 PE=2 SV=1	NaN
-1.96677	-1.73503	-1.87481	-1.9609	-2.71033	-2.80142	-3.47382	-2.9724	-1.76577	-2.36696	-1.80802	-1.85491	-2.40636	-2.4863	-2.55727	-2.0725	T5.WT/T23.WT;T23.WT/T5.KO	3.82022	2.40385e-06	Q91WE4	UPF0729 protein C18orf32 homolog OS=Mus musculus OX=10090 PE=3 SV=1	NaN
-0.646553	-0.735025	-0.751949	-0.881905	-0.716994	-0.773705	-0.494556	-0.340127	-0.67241	-0.595124	-0.540086	-0.547298	-1.37451	-1.33841	-2.16783	-1.55224	T5.WT/T23.KO;T23.WT/T23.KO;T5.KO/T23.KO	4.13387	0	A0A2I3BQS8	Uncharacterized protein OS=Mus musculus OX=10090 PE=3 SV=1	NaN
-0.101415	0.10375	0.138695	-0.0323424	0.369065	0.228834	0.315575	0.26076	0.820787	0.781479	0.788263	1.01409	0.630602	0.721021	0.877008	0.61474	T5.WT/T5.KO;T5.WT/T23.KO	6.47781	0	Q99J77	Sialic acid synthase OS=Mus musculus OX=10090 GN=Nans PE=1 SV=1	Nans
2.59031	2.68594	2.6692	2.68241	2.87992	2.91496	2.95304	3.01753	2.22954	2.27645	2.16184	2.34997	2.73392	2.8339	2.70623	2.70587	T23.WT/T5.KO	7.66681	0	B7ZNL2	Nap1l4 protein OS=Mus musculus OX=10090 GN=Nap1l4 PE=1 SV=1	Nap1l4
-0.840997	-0.854926	-1.08553	-0.876789	-0.843479	-0.605023	-0.583685	-0.922091	-2.73579	-2.70592	-3.14709	-3.09322	-1.74204	-1.76981	-1.848	-1.99549	T5.WT/T5.KO;T5.WT/T23.KO;T23.WT/T5.KO;T23.WT/T23.KO;T5.KO/T23.KO	9.0122	0	Q9JJF0	Nucleosome assembly protein 1-like 5 OS=Mus musculus OX=10090 GN=Nap1l5 PE=1 SV=1	Nap1l5
0.998173	1.10808	0.945178	1.04719	1.35689	1.44476	1.49967	1.50699	0.736638	0.986804	0.770991	0.693732	0.969924	0.934154	0.889892	0.829323	T23.WT/T5.KO	5.99511	0	Q8CC86	Nicotinate phosphoribosyltransferase OS=Mus musculus OX=10090 GN=Naprt PE=1 SV=1	Naprt
1.56879	1.60642	1.40686	1.56513	1.33774	1.29504	1.18225	1.17144	2.28118	2.46082	2.34144	2.4759	2.19462	1.8188	2.01921	2.15311	T5.WT/T5.KO;T23.WT/T5.KO;T23.WT/T23.KO	7.4802	0	Q8BP47	Asparagine--tRNA ligase, cytoplasmic OS=Mus musculus OX=10090 GN=NARS1 PE=1 SV=2	NARS1
-1.46915	-1.43498	-1.64293	-1.57181	-1.96731	-1.8181	-1.96067	-1.75667	-1.36354	-1.12932	-1.37833	-1.43099	-1.76044	-2.2151	-2.40636	-2.01969	T5.KO/T23.KO	3.86767	6.29921e-06	Q8BGV0	Probable asparagine--tRNA ligase, mitochondrial OS=Mus musculus OX=10090 GN=Nars2 PE=1 SV=1	Nars2
-1.97249	-2.07124	-2.14526	-1.98547	-1.66364	-1.80557	-1.55411	-1.70356	-2.06987	-1.96967	-2.29779	-1.94841	-1.48749	-1.60055	-1.33409	-1.44801	T5.KO/T23.KO	4.71131	2.46761e-06	Q9DBW3	Protein NATD1 OS=Mus musculus OX=10090 GN=Natd1 PE=1 SV=1	Natd1
-2.71809	-2.777	-2.15122	-2.34647	-3.26896	-3.10481	-2.38569	-2.6119	1.86199	1.89325	1.73555	1.71101	0.357567	-0.140314	0.18558	0.143781	T5.WT/T5.KO;T5.WT/T23.KO;T23.WT/T5.KO;T23.WT/T23.KO;T5.KO/T23.KO	10.3669	0	Q8BLF1	Neutral cholesterol ester hydrolase 1 OS=Mus musculus OX=10090 GN=Nceh1 PE=1 SV=1	Nceh1
-4.23266	-4.13123	-4.08982	-3.82907	-4.04179	-3.86066	-3.7414	-3.58318	-4.41762	-4.53125	-4.61537	-4.7463	-4.58436	-4.05821	-4.5518	-4.30547	T23.WT/T5.KO	3.28394	2.59853e-05	Q9CZA6	Nuclear distribution protein nudE homolog 1 OS=Mus musculus OX=10090 GN=Nde1 PE=1 SV=1	Nde1
-1.4793	-1.59705	-1.57524	-1.45665	-1.12411	-1.13323	-1.31657	-1.13348	-2.09169	-2.11858	-1.82047	-1.81249	-1.33107	-1.39115	-1.1868	-1.50878	T23.WT/T5.KO;T5.KO/T23.KO	5.16421	0	Q9ERR1	Nuclear distribution protein nudE-like 1 OS=Mus musculus OX=10090 GN=Ndel1 PE=1 SV=2	Ndel1
1.8471	1.93324	1.82904	2.0955	2.19946	2.26046	2.09185	1.95513	2.75238	2.91431	2.99301	2.90141	2.45029	2.11266	2.16203	2.11559	T5.WT/T5.KO;T23.WT/T5.KO;T5.KO/T23.KO	5.83637	0	Q9QYG0	Protein NDRG2 OS=Mus musculus OX=10090 GN=Ndrg2 PE=1 SV=1	Ndrg2
-1.67544	-1.57374	-2.05308	-1.77097	-2.10277	-1.80765	-1.83133	-1.86914	-4.19523	-5.38686	-5.50073	-4.58989	-5.92831	-5.11792	-7.27426	-5.26153	T5.WT/T5.KO;T5.WT/T23.KO;T23.WT/T5.KO;T23.WT/T23.KO	6.30432	0	O35683	NADH dehydrogenase [ubiquinone] 1 alpha subcomplex subunit 1 OS=Mus musculus OX=10090 GN=Ndufa1 PE=1 SV=1	Ndufa1
4.5905	4.68467	4.46166	4.57014	4.48486	4.49718	4.5165	4.62225	2.2401	2.02092	1.97939	1.77139	1.24341	1.69722	1.17839	1.25354	T5.WT/T5.KO;T5.WT/T23.KO;T23.WT/T5.KO;T23.WT/T23.KO;T5.KO/T23.KO	11.7365	0	Q99LC3	NADH dehydrogenase [ubiquinone] 1 alpha subcomplex subunit 10, mitochondrial OS=Mus musculus OX=10090 GN=Ndufa10 PE=1 SV=1	Ndufa10
0.891905	1.12242	0.98954	1.04719	0.346431	0.108232	0.160007	-0.0779691	-1.10776	-1.36837	-1.33415	-1.13677	-1.94225	-1.87965	-1.75384	-2.0258	T5.WT/T23.WT;T5.WT/T5.KO;T5.WT/T23.KO;T23.WT/T5.KO;T23.WT/T23.KO;T5.KO/T23.KO	11.5016	0	Q9D8B4	NADH dehydrogenase [ubiquinone] 1 alpha subcomplex subunit 11 OS=Mus musculus OX=10090 GN=Ndufa11 PE=1 SV=2	Ndufa11
4.22501	4.30984	4.05006	4.15821	3.71323	3.90308	4.01718	4.09383	1.65429	1.5897	1.48511	1.24386	0.566008	1.03069	0.693253	0.48854	T5.WT/T5.KO;T5.WT/T23.KO;T23.WT/T5.KO;T23.WT/T23.KO;T5.KO/T23.KO	11.4097	0	Q7TMF3	NADH dehydrogenase [ubiquinone] 1 alpha subcomplex subunit 12 OS=Mus musculus OX=10090 GN=Ndufa12 PE=1 SV=2	Ndufa12
4.18961	4.34095	4.08974	4.06587	3.258	3.15978	3.40733	3.39939	1.57783	1.38238	1.19411	0.994244	0.709616	1.19867	0.611435	0.929084	T5.WT/T23.WT;T5.WT/T5.KO;T5.WT/T23.KO;T23.WT/T5.KO;T23.WT/T23.KO	10.366	0	Q9ERS2	NADH dehydrogenase [ubiquinone] 1 alpha subcomplex subunit 13 OS=Mus musculus OX=10090 GN=Ndufa13 PE=1 SV=3	Ndufa13
3.07182	2.99524	2.84186	2.94093	2.99397	3.04666	3.08686	3.24039	0.576421	0.441206	0.264509	-0.0277567	-0.336428	0.26079	-0.123499	-0.401561	T5.WT/T5.KO;T5.WT/T23.KO;T23.WT/T5.KO;T23.WT/T23.KO	10.4887	0	Q9CQ75	NADH dehydrogenase [ubiquinone] 1 alpha subcomplex subunit 2 OS=Mus musculus OX=10090 GN=Ndufa2 PE=1 SV=3	Ndufa2
2.38065	2.48889	2.28729	2.20511	1.60035	1.64324	1.87442	1.87398	-0.0205379	-0.0758457	-0.326916	-0.596084	-0.851768	-0.541445	-0.849675	-0.839298	T5.WT/T23.WT;T5.WT/T5.KO;T5.WT/T23.KO;T23.WT/T5.KO;T23.WT/T23.KO	10.6637	0	Q9CQ91	NADH dehydrogenase [ubiquinone] 1 alpha subcomplex subunit 3 OS=Mus musculus OX=10090 GN=Ndufa3 PE=1 SV=1	Ndufa3
2.46765	2.48557	2.25328	2.28231	2.22053	2.34833	2.66162	2.59481	0.568856	0.548755	0.38835	0.143979	0.0389538	0.288842	-0.0372906	-0.000752449	T5.WT/T5.KO;T5.WT/T23.KO;T23.WT/T5.KO;T23.WT/T23.KO	9.97913	0	Q62425	Cytochrome c oxidase subunit NDUFA4 OS=Mus musculus OX=10090 GN=Ndufa4 PE=1 SV=2	Ndufa4
3.67703	3.5127	3.58154	3.51583	3.57842	3.65518	3.82964	3.91056	1.52065	1.45165	1.21999	0.9516	0.700673	1.24384	0.812936	0.604883	T5.WT/T5.KO;T5.WT/T23.KO;T23.WT/T5.KO;T23.WT/T23.KO	9.88743	0	Q9CPP6	NADH dehydrogenase [ubiquinone] 1 alpha subcomplex subunit 5 OS=Mus musculus OX=10090 GN=Ndufa5 PE=1 SV=3	Ndufa5
3.24647	3.39189	3.2433	3.19056	3.08408	3.11484	3.36484	3.40236	0.673377	0.425399	0.241485	0.168283	-0.440573	0.0332606	-0.266394	-0.322304	T5.WT/T5.KO;T5.WT/T23.KO;T23.WT/T5.KO;T23.WT/T23.KO;T5.KO/T23.KO	11.7986	0	Q9CQZ5	NADH dehydrogenase [ubiquinone] 1 alpha subcomplex subunit 6 OS=Mus musculus OX=10090 GN=Ndufa6 PE=1 SV=1	Ndufa6
4.02082	4.20745	4.01754	4.09903	3.62567	3.6001	3.60586	3.81344	1.31991	1.19381	1.03713	0.816004	0.282642	0.86355	0.683131	0.423288	T5.WT/T5.KO;T5.WT/T23.KO;T23.WT/T5.KO;T23.WT/T23.KO	11.4345	0	Q9Z1P6	NADH dehydrogenase [ubiquinone] 1 alpha subcomplex subunit 7 OS=Mus musculus OX=10090 GN=Ndufa7 PE=1 SV=3	Ndufa7
2.61414	2.0031	2.06781	2.07914	2.66003	2.78346	2.90143	2.96921	0.703915	0.77861	0.586143	-0.116606	0.45118	0.773653	0.21679	0.472365	T5.WT/T5.KO;T5.WT/T23.KO;T23.WT/T5.KO;T23.WT/T23.KO	7.20908	0	Q9DCJ5	NADH dehydrogenase [ubiquinone] 1 alpha subcomplex subunit 8 OS=Mus musculus OX=10090 GN=Ndufa8 PE=1 SV=3	Ndufa8
4.53082	4.54742	4.21566	4.36031	3.69593	3.65636	3.86076	3.80005	2.53423	2.49064	2.30948	1.80231	1.44204	1.51697	1.15535	1.24721	T5.WT/T23.WT;T5.WT/T5.KO;T5.WT/T23.KO;T23.WT/T5.KO;T23.WT/T23.KO;T5.KO/T23.KO	9.4886	0	A0A0R3P9C8	NADH dehydrogenase [ubiquinone] 1 alpha subcomplex subunit 9, mitochondrial OS=Mus musculus OX=10090 GN=Ndufa9 PE=1 SV=1	Ndufa9
1.74506	1.98517	1.73744	1.85647	1.77729	1.83479	1.66984	1.90804	1.42752	1.33998	1.34859	1.23378	0.881025	0.872207	0.713286	0.727609	T5.WT/T23.KO;T23.WT/T23.KO	7.98665	0	A2AQ17	Complex I intermediate-associated protein 30, mitochondrial OS=Mus musculus OX=10090 GN=Ndufaf1 PE=1 SV=1	Ndufaf1
2.37882	2.4618	2.28204	2.15634	1.39069	1.40152	1.58667	1.6205	2.08234	2.10868	1.94945	1.70598	1.70887	1.62545	1.31707	1.45573	T5.WT/T23.WT;T5.WT/T23.KO	4.75337	0	Q9D1H6	NADH dehydrogenase [ubiquinone] 1 alpha subcomplex assembly factor 4 OS=Mus musculus OX=10090 GN=Ndufaf4 PE=1 SV=1	Ndufaf4
-0.749689	-0.462542	-0.936528	-0.53508	-0.835176	-0.735579	-1.02371	-0.793193	-0.0262551	0.00273418	-0.357206	-0.514104	-0.92024	-1.54145	-1.10835	-1.54783	T5.KO/T23.KO	3.43252	7.96813e-06	A2AIL4	NADH dehydrogenase (ubiquinone) complex I, assembly factor 6 OS=Mus musculus OX=10090 GN=Ndufaf6 PE=1 SV=1	Ndufaf6
2.34858	2.36531	2.26787	2.28617	2.1925	2.19599	2.01209	2.16458	1.97219	2.07881	2.0726	1.82877	1.27488	1.31377	0.766302	1.11663	T5.WT/T23.KO;T23.WT/T23.KO;T5.KO/T23.KO	6.46712	0	Q9CWG8	Protein arginine methyltransferase NDUFAF7, mitochondrial OS=Mus musculus OX=10090 GN=Ndufaf7 PE=1 SV=4	Ndufaf7
-1.20544	-3.82572	-2.5202	-3.33942	-0.501292	-0.35562	-0.34811	-0.265526	-0.851141	-0.510046	-0.811898	-3.12151	-0.644806	-0.938989	-0.624646	-1.06934	T5.WT/T23.WT	1.98331	0.000157205	A2AMZ4	NADH dehydrogenase [ubiquinone] 1 alpha subcomplex assembly factor 8 OS=Mus musculus OX=10090 GN=Ndufaf8 PE=1 SV=1	Ndufaf8
2.62792	2.46967	2.43188	2.26318	2.61699	2.73229	2.84085	3.05918	1.29242	1.59514	1.28608	0.628079	1.06677	1.1979	0.988069	0.85907	T5.WT/T5.KO;T5.WT/T23.KO;T23.WT/T5.KO;T23.WT/T23.KO	6.41972	0	Q9DCS9	NADH dehydrogenase [ubiquinone] 1 beta subcomplex subunit 10 OS=Mus musculus OX=10090 GN=Ndufb10 PE=1 SV=3	Ndufb10
3.27958	3.41312	3.30584	3.15922	2.5598	2.50047	2.7436	2.71103	1.7334	1.71868	1.5857	1.28368	0.915571	1.02293	0.801485	0.834394	T5.WT/T23.WT;T5.WT/T5.KO;T5.WT/T23.KO;T23.WT/T5.KO;T23.WT/T23.KO;T5.KO/T23.KO	10.1856	0	O09111	NADH dehydrogenase [ubiquinone] 1 beta subcomplex subunit 11, mitochondrial OS=Mus musculus OX=10090 GN=Ndufb11 PE=1 SV=2	Ndufb11
-1.71329	-1.37735	-1.58127	-1.3589	-2.56251	-2.93148	-3.14509	-2.58318	-4.39772	-4.82498	-4.71646	-4.49432	-6.25952	-4.91011	-4.88194	-5.20495	T5.WT/T23.WT;T5.WT/T5.KO;T5.WT/T23.KO;T23.WT/T5.KO;T23.WT/T23.KO	7.60753	0	Q9CPU2	NADH dehydrogenase [ubiquinone] 1 beta subcomplex subunit 2, mitochondrial OS=Mus musculus OX=10090 GN=Ndufb2 PE=1 SV=1	Ndufb2
2.39127	2.5404	2.30195	2.33108	1.88456	1.92884	2.00217	2.13572	0.272768	0.183723	0.0375652	-0.338331	-0.374508	-0.053952	-0.488973	-0.504508	T5.WT/T5.KO;T5.WT/T23.KO;T23.WT/T5.KO;T23.WT/T23.KO	9.98285	0	Q9CQZ6	NADH dehydrogenase [ubiquinone] 1 beta subcomplex subunit 3 OS=Mus musculus OX=10090 GN=Ndufb3 PE=1 SV=1	Ndufb3
2.45824	2.6531	2.36322	2.3942	1.5739	1.62098	1.74008	1.86782	0.0993953	-0.204264	-0.183822	-0.341968	-1.34181	-0.857212	-1.03968	-1.14217	T5.WT/T23.WT;T5.WT/T5.KO;T5.WT/T23.KO;T23.WT/T5.KO;T23.WT/T23.KO;T5.KO/T23.KO	11.5197	0	Q9CQC7	NADH dehydrogenase [ubiquinone] 1 beta subcomplex subunit 4 OS=Mus musculus OX=10090 GN=Ndufb4 PE=1 SV=3	Ndufb4
2.90113	3.32588	2.99882	3.05013	2.0598	1.77244	1.80267	1.91764	1.44088	1.22715	1.25916	1.36015	0.471037	0.525127	0.330107	0.493357	T5.WT/T23.WT;T5.WT/T5.KO;T5.WT/T23.KO;T23.WT/T23.KO;T5.KO/T23.KO	10.7004	0	Q9CQH3	NADH dehydrogenase [ubiquinone] 1 beta subcomplex subunit 5, mitochondrial OS=Mus musculus OX=10090 GN=Ndufb5 PE=1 SV=1	Ndufb5
2.30487	1.91028	1.9471	1.63641	1.6953	1.84658	2.6882	2.36239	-0.22122	-0.0248413	-0.564093	-1.37139	-0.807507	-0.248073	-0.796908	-0.912448	T5.WT/T5.KO;T5.WT/T23.KO;T23.WT/T5.KO;T23.WT/T23.KO	6.43434	0	Q3UIU2	NADH dehydrogenase [ubiquinone] 1 beta subcomplex subunit 6 OS=Mus musculus OX=10090 GN=Ndufb6 PE=1 SV=3	Ndufb6
1.85319	1.97986	1.70604	1.76594	1.19275	1.16078	1.45692	1.36435	-0.358123	-0.43192	-0.699113	-0.704909	-0.69113	-0.503622	-0.777607	-0.863728	T5.WT/T5.KO;T5.WT/T23.KO;T23.WT/T5.KO;T23.WT/T23.KO	10.7597	0	Q9CR61	NADH dehydrogenase [ubiquinone] 1 beta subcomplex subunit 7 OS=Mus musculus OX=10090 GN=Ndufb7 PE=1 SV=3	Ndufb7
2.4149	2.63658	2.49395	2.36035	1.75254	1.53042	2.03473	1.67592	-0.153958	-0.714879	-0.773567	-0.787489	-1.34181	-0.66311	-1.07263	-0.985034	T5.WT/T23.WT;T5.WT/T5.KO;T5.WT/T23.KO;T23.WT/T5.KO;T23.WT/T23.KO	9.86124	0	Q9D6J5	NADH dehydrogenase [ubiquinone] 1 beta subcomplex subunit 8, mitochondrial OS=Mus musculus OX=10090 GN=Ndufb8 PE=1 SV=1	Ndufb8
2.12456	2.14455	1.9963	1.9705	1.72561	1.77818	2.1214	2.0524	-0.222861	-0.229067	-0.459985	-0.890976	-1.18167	-0.839304	-0.942449	-1.34124	T5.WT/T5.KO;T5.WT/T23.KO;T23.WT/T5.KO;T23.WT/T23.KO;T5.KO/T23.KO	9.9203	0	Q9CQJ8	NADH dehydrogenase [ubiquinone] 1 beta subcomplex subunit 9 OS=Mus musculus OX=10090 GN=Ndufb9 PE=1 SV=3	Ndufb9
3.98328	4.06256	3.89322	3.81043	3.22121	3.23048	3.55509	3.50177	1.55823	1.48312	1.22643	1.01043	0.73648	1.23691	0.724893	0.837343	T5.WT/T5.KO;T5.WT/T23.KO;T23.WT/T5.KO;T23.WT/T23.KO	10.0391	0	Q9CQ54	NADH dehydrogenase [ubiquinone] 1 subunit C2 OS=Mus musculus OX=10090 GN=Ndufc2 PE=1 SV=1	Ndufc2
6.04235	5.88844	5.86337	5.82918	5.92628	5.97785	5.9923	6.15809	3.48752	3.42805	3.14187	2.68387	2.65241	3.35387	2.82259	2.72988	T5.WT/T5.KO;T5.WT/T23.KO;T23.WT/T5.KO;T23.WT/T23.KO	9.51743	0	Q91VD9	NADH-ubiquinone oxidoreductase 75 kDa subunit, mitochondrial OS=Mus musculus OX=10090 GN=Ndufs1 PE=1 SV=2	Ndufs1
-1.0536	-1.18672	-0.877274	-0.805791	-1.81055	-1.75853	-2.15189	-2.56553	-2.77056	-3.07873	-2.77584	-2.35555	-4.33107	-4.33693	-3.2255	-3.97465	T5.WT/T23.WT;T5.WT/T5.KO;T5.WT/T23.KO;T23.WT/T23.KO;T5.KO/T23.KO	6.1914	0	A0A087WSU3	NADH-ubiquinone oxidoreductase 75 kDa subunit, mitochondrial (Fragment) OS=Mus musculus OX=10090 GN=Ndufs1 PE=1 SV=1	Ndufs1
4.90262	5.03261	4.84609	4.83388	4.66226	4.6329	4.7702	4.79649	2.6119	2.58715	2.27543	2.06459	1.87805	2.23641	1.92909	1.7833	T5.WT/T5.KO;T5.WT/T23.KO;T23.WT/T5.KO;T23.WT/T23.KO	10.8957	0	Q91WD5	NADH dehydrogenase [ubiquinone] iron-sulfur protein 2, mitochondrial OS=Mus musculus OX=10090 GN=Ndufs2 PE=1 SV=1	Ndufs2
4.24577	4.27183	4.07772	4.13501	3.99826	4.00293	4.05904	4.20089	1.81653	1.87516	1.57757	1.25181	1.01451	1.47717	0.791828	0.911997	T5.WT/T5.KO;T5.WT/T23.KO;T23.WT/T5.KO;T23.WT/T23.KO	10.0903	0	Q9DCT2	NADH dehydrogenase [ubiquinone] iron-sulfur protein 3, mitochondrial OS=Mus musculus OX=10090 GN=Ndufs3 PE=1 SV=2	Ndufs3
3.07164	3.31508	2.98139	3.06167	2.83217	2.89942	2.77859	3.11596	0.172761	0.0505505	-0.189866	-0.330055	-0.509808	0.101388	-0.613196	-0.241829	T5.WT/T5.KO;T5.WT/T23.KO;T23.WT/T5.KO;T23.WT/T23.KO	10.6408	0	Q9CXZ1	NADH dehydrogenase [ubiquinone] iron-sulfur protein 4, mitochondrial OS=Mus musculus OX=10090 GN=Ndufs4 PE=1 SV=3	Ndufs4
3.14915	2.61684	2.70274	2.59593	3.06161	3.09583	3.0883	3.25648	0.623128	0.530683	0.337071	-0.487398	-0.148969	0.533236	-0.0888901	0.0603971	T5.WT/T5.KO;T5.WT/T23.KO;T23.WT/T5.KO;T23.WT/T23.KO	7.95894	0	Q99LY9	NADH dehydrogenase [ubiquinone] iron-sulfur protein 5 OS=Mus musculus OX=10090 GN=Ndufs5 PE=1 SV=3	Ndufs5
2.78579	2.73658	2.83367	2.75146	2.67073	2.74459	3.00568	2.98383	0.237416	0.113117	-0.140738	-0.334188	-0.401535	0.22469	-0.292409	-0.553344	T5.WT/T5.KO;T5.WT/T23.KO;T23.WT/T5.KO;T23.WT/T23.KO	10.0591	0	P52503	NADH dehydrogenase [ubiquinone] iron-sulfur protein 6, mitochondrial OS=Mus musculus OX=10090 GN=Ndufs6 PE=1 SV=2	Ndufs6
2.76293	2.82308	2.64876	2.61183	1.93337	1.92164	2.24777	2.25927	0.562204	0.493458	0.437541	0.36971	-0.337195	0.0503142	-0.321229	-0.420564	T5.WT/T23.WT;T5.WT/T5.KO;T5.WT/T23.KO;T23.WT/T5.KO;T23.WT/T23.KO;T5.KO/T23.KO	10.9792	0	Q9DC70	NADH dehydrogenase [ubiquinone] iron-sulfur protein 7, mitochondrial OS=Mus musculus OX=10090 GN=Ndufs7 PE=1 SV=1	Ndufs7
3.52661	3.46546	3.35845	3.32339	3.39709	3.58694	3.86242	3.87224	1.21154	1.20192	0.846767	0.297764	0.581516	1.22469	0.488619	0.471824	T5.WT/T5.KO;T5.WT/T23.KO;T23.WT/T5.KO;T23.WT/T23.KO	8.24614	0	Q8K3J1	NADH dehydrogenase [ubiquinone] iron-sulfur protein 8, mitochondrial OS=Mus musculus OX=10090 GN=Ndufs8 PE=1 SV=1	Ndufs8
3.72922	3.56594	3.4402	3.57105	3.69664	3.7368	3.72937	3.85755	1.37445	1.3182	1.17483	0.801717	0.730268	1.08521	0.897666	0.707481	T5.WT/T5.KO;T5.WT/T23.KO;T23.WT/T5.KO;T23.WT/T23.KO	11.0379	0	D3YUM1	NADH dehydrogenase [ubiquinone] flavoprotein 1, mitochondrial OS=Mus musculus OX=10090 GN=Ndufv1 PE=1 SV=1	Ndufv1
3.69436	3.65421	3.56055	3.49088	3.55136	3.63842	3.76037	3.84976	1.27083	1.29005	1.07418	0.584415	0.77958	1.36306	0.776675	0.745665	T5.WT/T5.KO;T5.WT/T23.KO;T23.WT/T5.KO;T23.WT/T23.KO	9.37457	0	Q9D6J6	NADH dehydrogenase [ubiquinone] flavoprotein 2, mitochondrial OS=Mus musculus OX=10090 GN=Ndufv2 PE=1 SV=2	Ndufv2
3.76067	3.92978	3.88341	3.82385	3.99822	3.98892	4.14098	4.26363	2.90781	2.79021	2.55884	2.25877	2.01811	2.49181	2.03191	2.02239	T5.WT/T5.KO;T5.WT/T23.KO;T23.WT/T5.KO;T23.WT/T23.KO	7.75792	0	Q3U422	NADH dehydrogenase [ubiquinone] flavoprotein 3, mitochondrial OS=Mus musculus OX=10090 GN=Ndufv3 PE=1 SV=1	Ndufv3
1.4859	1.75993	1.56953	1.67829	0.888481	0.736133	0.550122	0.900909	-2.5134	-2.25823	-2.19695	-1.80961	-3.20248	-2.75987	-2.33645	-2.48332	T5.WT/T23.WT;T5.WT/T5.KO;T5.WT/T23.KO;T23.WT/T5.KO;T23.WT/T23.KO	10.5547	0	Q8BK30	NADH dehydrogenase [ubiquinone] flavoprotein 3, mitochondrial OS=Mus musculus OX=10090 GN=Ndufv3 PE=1 SV=1	Ndufv3
0.40569	0.749571	0.589326	0.629911	0.542779	0.474169	0.430799	0.470869	1.19095	0.964821	1.04573	1.16041	0.737937	0.72775	0.505458	0.878429	T23.WT/T5.KO	4.20159	6.09756e-06	A0A494B9F0	E3 ubiquitin-protein ligase OS=Mus musculus OX=10090 GN=Nedd4l PE=1 SV=1	Nedd4l
-1.13312	-1.16218	-1.16623	-1.15471	-0.43235	-0.262796	-0.239104	-0.179742	-0.958187	-0.897549	-1.02951	-0.972364	-0.770768	-0.877495	-0.792058	-0.836609	T5.WT/T23.WT;T23.WT/T5.KO	8.72741	0	P29595	NEDD8 OS=Mus musculus OX=10090 GN=Nedd8 PE=1 SV=2	Nedd8
-3.40001	-3.45827	-3.1129	-3.55129	-3.10526	-2.99644	-2.72441	-2.8822	-4.22999	-3.83275	-4.48083	-4.4851	-3.33107	-3.01974	-3.72582	-3.58346	T5.WT/T5.KO;T23.WT/T5.KO;T5.KO/T23.KO	4.17909	0	A0A4W9	Neuronal growth regulator 1 OS=Mus musculus OX=10090 GN=Negr1 PE=1 SV=1	Negr1
-1.8202	-1.53947	-1.80266	-1.87169	-2.00639	-2.01314	-1.91176	-1.74073	-2.42515	-1.95899	-2.11415	-2.18167	-2.33413	-2.28467	-2.36737	-2.52601	T5.WT/T23.KO	3.46634	3.18792e-05	P46662	Merlin OS=Mus musculus OX=10090 GN=Nf2 PE=1 SV=2	Nf2
-3.08892	-3.06473	-2.90723	-2.75211	-2.43157	-1.90007	-1.41265	-1.46552	-2.61026	-2.33623	-2.18081	-2.41121	-1.96341	-1.73823	-1.66693	-2.18429	T5.WT/T23.WT;T5.WT/T23.KO	3.41705	6.30915e-06	P70257	Nuclear factor 1 X-type OS=Mus musculus OX=10090 GN=Nfix PE=1 SV=2	Nfix
-1.17872	-1.38341	-1.16322	-1.49926	-0.75076	-0.684987	-0.695146	-0.749671	-1.00258	-0.862298	-0.890937	-1.35765	-0.786399	-0.825757	-0.804213	-1.10287	T5.WT/T23.WT	2.80864	0.000142518	P25799	Nuclear factor NF-kappa-B p105 subunit OS=Mus musculus OX=10090 GN=Nfkb1 PE=1 SV=2	Nfkb1
2.95075	2.85574	2.99427	2.77775	2.93724	2.94646	3.0519	3.12087	2.3013	2.3692	2.33655	2.02078	1.88974	2.04494	1.96115	1.77805	T5.WT/T5.KO;T5.WT/T23.KO;T23.WT/T5.KO;T23.WT/T23.KO	7.42269	0	Q9Z1J3	Cysteine desulfurase, mitochondrial OS=Mus musculus OX=10090 GN=Nfs1 PE=1 SV=3	Nfs1
0.926154	1.17531	0.954923	0.901829	0.675097	0.720338	0.580867	0.944081	0.632533	0.825381	0.675026	0.624091	0.345665	0.314948	0.259458	0.239908	T5.WT/T23.KO	4.84077	0	Q9QZ23	NFU1 iron-sulfur cluster scaffold homolog, mitochondrial OS=Mus musculus OX=10090 GN=Nfu1 PE=1 SV=2	Nfu1
2.15195	2.28695	2.1387	2.22458	2.13463	2.16463	2.1537	2.24684	3.60898	3.68116	3.56094	3.56776	3.17733	2.88097	3.15859	3.1437	T5.WT/T5.KO;T5.WT/T23.KO;T23.WT/T5.KO;T23.WT/T23.KO	10.4897	0	Q3UW53	Protein Niban 1 OS=Mus musculus OX=10090 GN=Niban1 PE=1 SV=2	Niban1
-0.759553	-0.617163	-0.829888	-0.775722	-1.23307	-1.08449	-1.30516	-1.26268	-0.296948	-0.417229	-0.362317	-0.119278	-0.89404	-0.930042	-0.843809	-0.884407	T23.WT/T5.KO;T5.KO/T23.KO	7.00209	0	Q8R1F1	Protein Niban 2 OS=Mus musculus OX=10090 GN=Niban2 PE=1 SV=2	Niban2
3.58051	3.46686	3.66819	3.50424	4.13132	4.22725	4.12612	4.2443	3.38911	3.3828	3.34288	3.42813	3.78475	3.98574	4.16042	3.87869	T5.WT/T23.WT;T23.WT/T5.KO	6.52774	0	P10493	Nidogen-1 OS=Mus musculus OX=10090 GN=Nid1 PE=1 SV=2	Nid1
0.662273	0.752801	0.63594	0.684576	0.605124	0.676361	0.571609	0.694727	0.0119052	0.0184889	-0.10603	0.0856276	0.232338	0.193304	0.200255	0.349641	T5.WT/T5.KO;T23.WT/T5.KO	7.95822	0	O55125	Protein NipSnap homolog 1 OS=Mus musculus OX=10090 GN=Nipsnap1 PE=1 SV=1	Nipsnap1
-4.37705	-4.77168	-4.70955	-5.13625	-4.7724	-5.03491	-5.29258	-5.18243	-4.2125	-4.16446	-4.05595	-4.65044	-4.599	-4.4863	-4.96683	-4.3508	T23.WT/T5.KO	2.05518	0.000391659	D3Z3I3	Deaminated glutathione amidase (Fragment) OS=Mus musculus OX=10090 GN=Nit1 PE=1 SV=1	Nit1
2.04355	2.22865	2.04811	2.15025	2.44539	2.46256	2.34536	2.47215	2.96417	3.10754	2.9343	2.70353	2.69534	2.744	2.50192	2.58296	T5.WT/T5.KO	5.56455	0	Q91YP2	Neurolysin, mitochondrial OS=Mus musculus OX=10090 GN=Nln PE=1 SV=1	Nln
-4.07654	-3.72986	-4.25974	-4.19872	-4.11027	-4.38638	-4.18638	-4.42834	-4.80618	-4.9047	-5.21122	-4.80244	-4.58436	-4.47325	-4.26527	-5.26153	T5.WT/T5.KO	2.4286	0.000135663	Q9WV85	Nucleoside diphosphate kinase 3 OS=Mus musculus OX=10090 GN=Nme3 PE=1 SV=3	Nme3
-3.65228	-4.92841	-4.36666	-4.44904	-4.53872	-3.97758	-4.04465	-3.46062	-1.92577	-1.35851	-1.63861	-2.06204	-3.56266	-4.08775	-3.79529	-3.79686	T5.WT/T5.KO;T23.WT/T5.KO;T5.KO/T23.KO	5.54638	0	O55239	Nicotinamide N-methyltransferase OS=Mus musculus OX=10090 GN=Nnmt PE=1 SV=1	Nnmt
-0.506036	-0.235265	-0.513469	-0.219614	-0.59194	-0.423387	-0.792732	-0.431536	-2.08173	-2.03771	-1.79261	-1.65173	-0.859462	-0.938989	-1.31194	-0.916702	T5.WT/T5.KO;T5.WT/T23.KO;T23.WT/T5.KO;T5.KO/T23.KO	6.43246	0	Q9JJG9	Nitric oxide-associated protein 1 OS=Mus musculus OX=10090 GN=Noa1 PE=1 SV=1	Noa1
-1.83838	-3.35135	-2.75876	-2.97998	-2.08543	-2.09716	-1.96865	-1.63197	-0.655328	-0.505377	-0.485161	-1.74217	-1.18442	-1.13067	-1.29127	-0.962873	T5.WT/T5.KO;T5.WT/T23.KO	3.45091	2.38663e-06	O35710	Nocturnin OS=Mus musculus OX=10090 GN=Noct PE=1 SV=3	Noct
1.21737	1.43863	1.22896	1.48766	1.81883	1.81397	1.49242	1.74318	0.613049	0.644994	0.610404	0.588514	1.2701	1.65027	1.31633	1.57035	T5.WT/T5.KO;T23.WT/T5.KO;T5.KO/T23.KO	6.08982	0	Q9D1X0	Nucleolar protein 3 OS=Mus musculus OX=10090 GN=Nol3 PE=1 SV=1	Nol3
-3.04001	-3.01366	-3.45977	-3.04735	-2.67286	-2.09208	-1.91368	-1.47703	-2.38787	-1.64817	-2.01066	-2.12687	-1.85616	-1.94574	-1.56552	-2.03194	T5.WT/T23.WT;T5.WT/T5.KO;T5.WT/T23.KO	3.35073	6.3358e-06	Q9CQS2	H/ACA ribonucleoprotein complex subunit 3 OS=Mus musculus OX=10090 GN=Nop10 PE=3 SV=1	Nop10
-0.797158	-0.876153	-0.954659	-0.871691	-0.453642	-0.571055	-0.384352	-0.396771	-1.09469	-1.1559	-1.03675	-1	-0.703937	-0.437941	-0.910565	-0.581206	T23.WT/T5.KO	4.28922	6.27615e-06	Q9CPT5	Nucleolar protein 16 OS=Mus musculus OX=10090 GN=Nop16 PE=1 SV=1	Nop16
[truncated: 931 more rows]
